# Supplementary material for: Lysine-specific histone demethylase 1 inhibition promotes reprogramming by facilitating the expression of exogenous transcriptional factors and metabolic switch
Source: Sci Rep. 2016 Aug 2;6:30903. doi: 10.1038/srep30903 (PMC4969595; doi:10.1038/srep30903)
Supplement: Supplementary Table S1 [file srep30903-s2.xls]

## Sheet: Sheet2
	RNA-seq results from current manuscipt											Microarray from Rupa Sirdharan et. al., 2009, Cell					Microarray from Tarjei S. Mikkelsen et. al., 2008, Nature																Microarray from Payman Samavarchi-Tehrani et. al., 2010, Cell Stem Cell
	GSE 61694											GSE14012					GSE10871								Remarks				Remarks				GSE21757
	Day 0	Day 3 during Reprogramming				Analysis						Day 0	Other states				Day 0	Other states			Analysis				2208 Genes				9399 genes				Day 0	Reprogramming of secondary MEF with Dox
Gene Symbol	MEF	OKS	OKS+T20	O	SK	OKS+T20/OKS	OKS/MEF	O/MEF	KS/MEF	T20/MEF		MEF	pre-iPS/MEF	iPS/MEF	ES/MEF		MEF	pre-iPS/MEF	iPS/MEF	ES/MEF	pre-iPS/MEF	ESiPS/MEF	pre-iPS/iPS&ES		Yes/No	Classified	Rescued by T20		Classified	Significant?	Selected in UD,preiPS>iPS		MEF	Day 2/MEF	Day 5/MEF	Day 8/MEF	Day 11/MEF	Day 16/MEF	Day 21/MEF	iPS/MEF
Gna14	1	708	926	17	82	1.30791	708	17	82	926		20	78.5409	1.48076	3.75954		180.35	30.383	2.03987	5.05753	54.462	3.08442	17.6571		Yes	Over-regulated	0		UU	1			28.9564	5.31839	29.1124	42.5424	39.9584	20.18	35.665	2.56543
Akr1c18	5	3242	3242	3	35	1	648.4	0.6	7	648.4		21.9825	0.909815	0.909815	0.909815		45.3176	5.84669	5.46326	1.76781	3.37825	2.26268	1.49303		Yes	Consistent			UU	1			35.0462	3.85543	3.55641	2.89909	5.62438	4.34539	1.41028	1.77093
Trh	1	646	666	1	7	1.03096	646	1	7	666		20	8.68244	20.7799	18.8453		29.7505	9.61345	104.342	259.896	9.14795	100.966	0.0906046		Yes	Consistent			UU	1			38.94	5.86399	78.4586	119.766	74.8349	24.5529	57.3833	194.289
Sox2						2.57304	530.5	0.5	764.5	1365		20	1	130.642	161.18		556.532	0.659436	88.277	71.4185	0.829718	112.879	0.00735048		Yes	Consistent			UU	1
Sostdc1	2	805	839	5	237	1.04224	402.5	2.5	118.5	419.5		20	1.16111	1	1		29.2773	0.742865	1.02914	1.01199	0.951989	1.01028	0.942298		Yes	Un-necessary	0		UU	1			44.1232	1.03611	2.32101	2.39277	1.27182	0.85884	1.00961	1.03922
Acsbg1	1	347	426	2	17	1.22767	347	2	17	426		27.9284	56.693	0.716116	0.716116		146.265	71.5061	1.73397	0.204057	64.0995	0.842564	76.0768		Yes	Un-necessary	0		UU	1			102.267	1.48131	9.64057	12.6187	10.0621	6.51239	8.59934	1.16245
Tshr	1	294	409	2	7	1.39116	294	2	7	409		20	1.0762	1	1		58.3971	2.23676	0.834784	0.765932	1.65648	0.900179	1.84016		Yes	Un-necessary	0		UU	1			25.0586	2.44852	6.30345	3.14576	1.92745	1.81139	0.868149	1.08118
Oas2	1	222	333	15	18	1.5	222	15	18	333		38.8476	5.21109	1.34979	1.01959		223.718	2.98206	2.53757	2.33435	4.09658	1.81032	2.2629		Yes	Over-regulated	0		UU	1			43.94	0.669221	2.8257	17.9218	14.1248	0.859612	0.862653	1
Nat8l	3	587	1228	20	19	2.09199	195.667	6.66667	6.33333	409.333		31.0105	3.04881	0.74103	1.02624		206.434	17.6321	1.31193	1.63098	10.3404	1.17754	8.78138		Yes	Un-necessary	0		UU	1			51.1707	3.62525	6.94976	3.48101	6.55305	5.17398	6.48336	1.33895
Strip2	1	170	239	1	7	1.40588	170	1	7	239															Yes	Data missing			UU	1
Msln	5	802	1092	20	73	1.3616	160.4	4	14.6	218.4		20	23.5908	1	1		800.443	42.0636	2.6885	0.780482	32.8272	1.36725	24.0097		Yes	Un-necessary	0		UU	1			49.1715	9.94223	22.1416	23.2781	37.4276	10.1925	9.86976	0.804613
Mal	1	160	226	2	104	1.4125	160	2	104	226		23.6091	183.967	0.898268	1.00629		137.692	1422.03	70.8263	1.33563	802.998	18.5166	43.3664		Yes	Over-regulated	0		UU	1			29.6854	18.92	61.183	157.13	156.384	128.292	58.9287	0.884336
Itgb4	4	577	838	34	107	1.45234	144.25	8.5	26.75	209.5		26.0892	51.2769	1.60975	1.05403		43.0278	309.646	19.8608	4.94434	180.461	6.86724	26.2786		Yes	Over-regulated	0		UU	1			101.081	7.4999	15.729	11.2726	17.9982	10.9501	7.79229	1.05568
Nefl	2	279	462	421	17	1.65591	139.5	210.5	8.5	231		20	2.05676	7.75414	7.90234		18.8513	28.6012	184.189	178.666	15.329	94.6278	0.161993		Yes	Consistent			UU	1			67.5156	6.26489	22.3345	9.51056	18.8972	30.0318	10.9887	2.38046
Apol9b	1	133	134	45	22	1.00752	133	45	22	134															Yes	Data missing			UU	1			129.124	1.67332	2.98548	9.21228	5.07414	0.379391	0.326128	0.684569
Msc	1	122	130	1	4	1.06557	122	1	4	130		29.2354	7.45305	4.57996	3.48574		155.499	14.7515	8.67912	3.90378	11.1023	5.16215	2.15071		Yes	Over-regulated	0		UU	1			34.0354	1.26806	7.56728	5.50028	3.33703	1.08409	2.16719	4.85299
Gpr50	1	121	217	13	2	1.79339	121	13	2	217		20	5.17028	1	1		13.6968	148.25	11.8133	2.75093	76.71	4.14105	18.5243		Yes	Over-regulated	0		UU	1			13.3007	60.6253	137.265	68.5804	41.2535	22.9991	4.91239	2.26945
Miat	2	239	472	14	413	1.9749	119.5	7	206.5	236		25.2715	12.6292	0.827407	0.937884		214.184	7.12341	1.10739	0.910913	9.87631	0.945898	10.4412		Yes	Un-necessary	0		UU	1
Cml3	1	116	189	1	33	1.62931	116	1	33	189		20	11.6893	1	1		55.0218	0.741899	0.827946	0.938195	6.2156	0.941535	6.60156		Yes	Un-necessary	0		UU	1
Gda	4	463	518	10	4	1.11879	115.75	2.5	1	129.5		28.2938	13.0072	0.74875	0.74875		361.294	4.70078	1.13393	0.527514	8.854	0.789737	11.2113		Yes	Un-necessary	0		UU	1			57.5415	8.18733	15.1822	13.5964	5.56423	1.77643	0.908376	0.732177
Nefm	1	115	151	2130	3	1.31304	115	2130	3	151		20	1	1	1		71.7946	1.01969	7.80157	3.25334	1.00984	3.26373	0.309415		Yes	Consistent			UU	1			51.93	1.56681	2.78791	1.42259	1.58778	3.1409	1.88016	1.78432
Ceacam1	1	113	168	1	193	1.48673	113	1	193	168		32.9096	10.0421	2.12775	2.24721		78.6171	171.423	51.8769	16.97	90.7327	18.3055	4.95659		Yes	Over-regulated	0		UU	1
L1td1	1	110	199	1	1	1.80909	110	1	1	199		20	124.762	186.469	196.81		96.6559	449.335	580.355	580.885	287.049	386.13	0.7434		Yes	Consistent			UU	1
Pou5f1	28	2921	13925	7031	21	4.7672	104.321	251.107	0.75	497.321		20	133.364	138.083	271.366		15.8189	4183.94	3498.44	3057.69	2150	1741	1.23492		Yes	Consistent			UU	1			26.708	228.403	371.815	314.451	461.863	421.296	410.666	183.235
Hey2	1	99	114	6	94	1.15152	99	6	94	114		22.2923	0.897171	0.897171	0.897171		687.355	0.194202	0.194888	0.171725	0.545686	0.540238	1.01008		Yes	Opposite	0		UU	1			141.27	1.39758	0.627842	0.339294	0.376694	0.325504	0.296401	0.334793
Pipox	1	94	95	2	6	1.01064	94	2	6	95		20	35.8438	22.6147	22.61		146.207	12.9911	14.1515	30.9631	24.4174	22.5848	1.08114		Yes	Consistent			UU	1			26.1056	1.93424	21.328	53.116	44.776	31.5125	50.8203	34.8711
Tek	1	91	152	3	91	1.67033	91	3	91	152		20	28.8033	3.22298	1.75657		131.153	18.6044	6.90881	5.30802	23.7039	4.2991	5.51368		Yes	Over-regulated	0		UU	1			23.1543	11.4254	58.1156	73.8821	45.1681	45.1759	51.7954	9.6752
Necab1	1	90	93	2	3	1.03333	90	2	3	93		20	1.01297	1	1		16.6628	16.2712	13.9009	6.28978	8.64208	5.54767	1.55779		Yes	Over-regulated	0		UU	1			21.1222	2.33637	42.4078	84.9482	65.2562	18.726	14.2026	3.1622
Podxl	2	162	321	1	99	1.98148	81	0.5	49.5	160.5		26.0607	71.7846	7.26685	4.23992		108.643	65.4698	11.8544	11.6629	68.6272	8.75601	7.83772		Yes	Over-regulated	0		UU	1			37.0125	8.57872	46.4254	74.8723	130.12	81.8534	85.9515	14.2122
Entpd1	1	81	97	5	11	1.19753	81	5	11	97		20	1.00414	1	1		91.0292	0.583144	0.88915	0.409042	0.79364	0.824548	0.962515		Yes	Un-necessary	0		UU	1			43.9991	1.876	9.28204	15.2911	34.0858	21.1378	25.4917	0.965977
Shisa3	1	79	120	1	1	1.51899	79	1	1	120		20	13.7483	1	1		77.0303	255.315	1.13943	1.62049	134.532	1.18998	113.054		Yes	Un-necessary	0		UU	1
Cobl	9	705	851	18	99	1.20709	78.3333	2	11	94.5556		24.7694	51.7207	30.8962	26.4299		150.628	19.6275	23.3161	18.7736	35.6741	24.8539	1.43535		Yes	Consistent			UU	1			47.312	5.82504	14.5015	12.0494	21.0236	6.07523	6.06439	6.07523
Perp	8	620	794	14	162	1.28065	77.5	1.75	20.25	99.25		21.0663	121.98	7.56391	7.83869		1295.84	31.4293	4.05057	2.16413	76.7047	5.40433	14.1932		Yes	Over-regulated	0		UU	1			157.559	7.92676	15.5131	21.4528	29.1402	25.3117	23.8259	2.54863
Ehf	1	77	87	1	1	1.12987	77	1	1	87		20	19.9984	1	1		44.8309	517.151	11.6032	0.877132	268.575	3.62007	74.1904		Yes	Over-regulated	0		UU	1			18.7604	3.31664	26.3662	91.5572	79.8904	50.8124	50.5742	1.22842
Jam2	8	604	1801	109	190	2.98179	75.5	13.625	23.75	225.125		24.3074	20.3888	23.5191	21.4555		246.484	1.1589	39.6184	18.7381	10.7739	25.8328	0.417062		Yes	Consistent			UU	1			181.869	2.74895	3.58883	3.12315	2.15612	1.5099	6.53254	8.64852
Ano1	3	222	482	1	37	2.17117	74	0.333333	12.3333	160.667		35.6194	38.2691	0.693783	0.738731		425.782	44.0253	0.670782	0.383552	41.1472	0.621712	66.1837		Yes	Opposite	0		UU	1			120.416	5.10882	11.2114	11.4444	9.35677	7.47106	4.36854	0.938119
Spag16	1	69	78	65	22	1.13043	69	65	22	78		20	1	1	1		29.4793	2.6499	5.1278	3.79595	1.82495	2.73094	0.66825		Yes	Consistent			UU	1			9.24389	1.10533	1.22726	1.07083	1.00887	1.10439	1.11452	1.37216
Btn1a1	1	69	92	1	1	1.33333	69	1	1	92		20	1.0785	1	1		58.2895	3.16962	2.35695	1.89612	2.12406	1.56327	1.35873		Yes	Consistent			UU	1			31.219	1.15686	2.48711	1.9996	2.56428	2.06462	3.22458	1.16079
Prrg3	5	320	453	120	24	1.41562	64	24	4.8	90.6		28.2849	9.2769	1.75327	1.46032		231.097	3.67368	5.32411	3.07892	6.47529	2.90416	2.22966		Yes	Over-regulated	0		UU	1
Tyrp1	1	61	71	1	123	1.16393	61	1	123	71		20	1	1	1		29.3136	1.4483	1.64433	1.47752	1.22415	1.28046	0.95602		Yes	Un-necessary	0		UU	1			22.5579	0.77828	0.822676	0.817156	0.741124	0.727998	0.861445	0.817156
Fgfbp1	1	59	64	7	20	1.08475	59	7	20	64		20.2399	204.847	2.8581	5.65571		396.897	72.7263	6.16257	6.03781	138.787	5.17855	26.8003		Yes	Over-regulated	0		UU	1			18.3477	14.3222	20.5606	47.0964	85.5438	47.7647	52.4749	7.84122
Zbp1	4	228	309	12	71	1.35526	57	3	17.75	77.25		22.1862	1.86035	1.35359	2.03252		101.612	2.94052	2.48223	3.28808	2.40044	2.2891	1.04863		Yes	Consistent			UU	1			49.1996	2.16754	7.94948	17.9676	7.90133	1.57282	2.0685	2.91288
Dpp4	3	169	291	1	7	1.72189	56.3333	0.333333	2.33333	97		20	1	4.60785	1.6948		37.7284	1.13284	34.7561	16.9837	1.06642	14.5106	0.0734925		Yes	Consistent			UU	1			20.8327	0.989816	1.54406	3.31624	3.23588	2.20736	1.77634	17.3313
Cd200r3	1	56	69	1	4	1.23214	56	1	4	69		20	1	1	1		43.3072	0.943043	1.62564	0.424592	0.971521	1.01256	0.959472		Yes	Un-necessary	0		UU	1			7.19009	0.868616	1	1	1.06369	1.0141	1	1.05703
C3	1	53	75	4	3	1.41509	53	4	3	75		20	2.18652	1	1		54.7261	1.03637	0.364918	0.125152	1.61145	0.622517	2.5886		Yes	Opposite	0		UU	1			68.3848	2.01881	8.26452	13.8088	6.117	1.16827	1.1058	0.923385
Tfcp2l1	1	53	59	1	2	1.11321	53	1	2	59															Yes	Data missing			UU	1
Hap1	1	52	111	32	23	2.13462	52	32	23	111		22.862	1.32491	4.31997	4.83747		383.311	2.07894	5.3242	3.84676	1.70193	4.5821	0.371429		Yes	Consistent			UU	1			78.1708	1.073	1.91753	2.33932	2.60122	2.47099	2.46161	4.118
Dsp	2	104	166	2	68	1.59615	52	1	34	83		20	27.3177	5.99082	5.26279		272.98	31.5907	5.16118	4.67381	29.4542	5.27215	5.58676		Yes	Over-regulated	0		UU	1
Fndc3c1	1	51	80	13	6	1.56863	51	13	6	80		40.2773	1.79618	1.10942	2.28018		446.447	0.240276	0.823954	2.64382	1.01823	1.71434	0.593948		Yes	Consistent			UU	1
Syt1	1	50	51	96	68	1.02	50	96	68	51		20	1.0997	1	1		103.952	1.23042	1.28352	1.27838	1.16506	1.14047	1.02156		Yes	Un-necessary	0		UU	1			35.4858	1.80657	9.33288	6.21711	3.9328	4.77264	6.26239	1.46008
Fam110c	2	100	251	1	6	2.51	50	0.5	3	125.5		31.0575	1.21462	0.76337	0.742453		460.424	3.86136	0.421759	0.317908	2.53799	0.561373	4.52104		Yes	Opposite	0		UU	1			26.6908	5.28698	10.0968	14.1505	18.0244	13.5135	12.181	0.924857
Npy2r	1	49	81	1	1	1.65306	49	1	1	81		20	1	1	1		19.6967	34.3622	0.432528	0.482808	17.6811	0.728834	24.2594		Yes	Un-necessary	0		UU	1			31.1966	1.06058	3.23382	2.47539	2.33761	1.11545	0.895579	0.766008
Avil	5	236	363	7	38	1.53814	47.2	1.4	7.6	72.6		29.2451	24.3511	0.984385	0.91575		213.725	1.13201	1.10821	0.243338	12.7416	0.81292	15.6738		Yes	Un-necessary	0		UU	1			57.2585	25.1908	62.3558	70.8931	59.5873	76.8159	85.0131	1.0631
Glb1l2	1	47	60	1	9	1.2766	47	1	9	60		20	6.24451	1.54137	1.24117		100.957	2.28516	3.11332	2.5328	4.26484	2.10716	2.02397		Yes	Over-regulated	0		UU	1			26.2784	1.8264	10.3216	15.6288	21.1839	8.27062	12.0335	1.78401
Prelp	17	793	1078	30	813	1.35939	46.6471	1.76471	47.8235	63.4118		28.6442	10.1312	1.01611	0.971837		326.696	0.317806	0.956505	0.222898	5.2245	0.791838	6.59794		Yes	Un-necessary	0		UU	1			950.581	1.72872	3.05166	2.68143	1.78339	0.567891	0.232418	0.0821134
Frem2	1	46	91	8	47	1.97826	46	8	47	91		20	11.0522	1.76829	3.22775		55.8247	6.8864	3.45769	14.4529	8.96929	5.72665	1.56624		Yes	Over-regulated	0		UU	1
Prom1	5	200	201	40	11	1.005	40	8	2.2	40.2		36.3216	4.10138	1.48509	7.97032		512.818	6.93773	1.41362	3.42313	5.51956	3.57304	1.54478		Yes	Over-regulated	0		UU	1			23.6178	3.16281	14.7512	20.8637	18.0507	13.6066	24.2295	5.29156
Slco5a1	1	40	53	4	9	1.325	40	4	9	53		23.3281	2.84931	0.946157	1.07332		127.006	2.10734	0.870012	0.958706	2.47833	0.962049	2.57609		Yes	Un-necessary	0		UU	1			28.9104	1.42079	1.66757	1.93941	4.69209	7.50987	5.68593	1.01586
Gabra1	1	37	49	1	22	1.32432	37	1	22	49		20	1.6092	1	1		85.8093	1.59162	5.85379	0.985165	1.60041	2.20974	0.724253		Yes	Consistent			UU	1			40.6196	2.31144	3.41484	1.83055	1.3884	4.18599	1.9395	1.11863
Spn	1	37	72	2	16	1.94595	37	2	16	72		26.9771	1.06098	1.42726	1.12404		265.556	0.980532	1.22524	1.66053	1.02075	1.35927	0.750959		Yes	Un-necessary	0		UU	1			69.8597	1.16158	2.96625	1.53786	0.807588	0.807828	0.859927	2.50696
Gad2	1	37	40	1	4	1.08108	37	1	4	40		20	1	1	1		105.409	0.877015	0.846919	1.02301	0.938507	0.967483	0.970051		Yes	Un-necessary	0		UU	1			28.8301	0.857282	1.46798	0.899207	0.885834	0.866008	0.94409	1.07925
Sptssb	1	37	52	24	2	1.40541	37	24	2	52															Yes	Data missing			UU	1
Syt16	1	34	39	1	1	1.14706	34	1	1	39		20	1	1	1		48.4331	2.06665	1.0589	0.821556	1.53332	0.970115	1.58056		Yes	Un-necessary	0		UU	1			31.3155	1.00688	2.42368	1.92557	1.33913	1.13999	1.13864	1.11092
Nrarp	1	34	44	6	12	1.29412	34	6	12	44		76.0667	2.11493	0.564047	0.751285		1560.58	1.09972	0.21745	0.325799	1.60733	0.464645	3.45925		Yes	Opposite	0		UU	1			116.798	0.87014	1.07784	1.13595	1.61391	1.67131	1.59442	0.737402
Fgf4	1	33	41	1	1	1.24242	33	1	1	41		20.4056	6.76145	31.3925	32.9027		111.379	62.1341	361.896	290.227	34.4478	179.105	0.192333		Yes	Consistent			UU	1			337.987	1.20588	1.73007	1.89748	2.91315	1.85645	2.6821	6.00096
Ildr1	1	33	67	1	1	2.0303	33	1	1	67		20	1	3.69596	2.53992		25.9261	8.52395	23.6052	26.2861	4.76197	14.0318	0.33937		Yes	Consistent			UU	1			60.7106	1.05949	12.2309	36.8822	68.8351	40.9032	41.4343	8.20697
AC154449.1	1	33	53	1	2	1.60606	33	1	2	53															Yes	Data missing			UU	1
Ly6c1	12	396	462	25	297	1.16667	33	2.08333	24.75	38.5															Yes	Data missing			UU	1			45.9805	1.25988	1.68427	1.79911	1.38597	0.972219	1.00224	0.816488
Atf7ip2	1	32	35	17	1	1.09375	32	17	1	35		20	1.79982	3.73418	4.73849		58.9105	16.635	65.2273	60.944	9.21741	33.661	0.273831		Yes	Consistent			UU	1			18.8236	2.91431	3.61189	9.48953	8.72177	8.91655	8.07243	29.8736
She	1	32	63	1	6	1.96875	32	1	6	63		20	2.14045	2.11351	1.44268		92.625	1.90312	7.05766	4.8489	2.02178	3.86569	0.523007		Yes	Consistent			UU	1			68.6941	1.10737	2.20207	2.70899	3.52576	1.2225	1.14637	1.43
Mfsd6	9	279	320	32	361	1.14695	31	3.55556	40.1111	35.5556		22.3246	10.5013	0.913819	0.984779		287.429	8.27842	1.14532	0.501202	9.38987	0.88628	10.5947		Yes	Un-necessary	0		UU	1			65.4712	9.32488	16.4173	13.1384	12.6833	8.83824	6.60313	1.00365
Tmem229b	11	327	511	28	107	1.56269	29.7273	2.54545	9.72727	46.4545		20	4.33696	2.04883	1.80675		98.4579	13.1186	5.68394	5.18869	8.72779	3.68205	2.37036		Yes	Over-regulated	0		UU	1
Vat1l	3	88	163	1	15	1.85227	29.3333	0.333333	5	54.3333		20	37.7981	1	1		252.487	3.951	0.854504	0.885149	20.8746	0.934913	22.3278		Yes	Un-necessary	0		UU	1			85.2765	2.38217	10.2122	14.5795	14.7706	6.4894	15.7637	1.40096
Tm4sf1	240	7035	7035	153	1063	1	29.3125	0.6375	4.42917	29.3125		3823.49	0.455398	0.217972	0.219299		16550.3	0.339441	0.142968	0.137766	0.39742	0.179502	2.21402		Yes	Opposite	0		UU	1			4603.64	1.17704	0.904906	1.08046	0.779003	0.740586	0.374065	0.530954
Gvin1	9	238	352	9	64	1.47899	26.4444	1	7.11111	39.1111		87.4602	5.08792	0.228675	0.228675		581.491	3.13033	1.25584	0.442907	4.10913	0.539024	7.62328		Yes	Opposite	0		UU	1			26.7104	1.9933	1.98027	6.1038	3.36998	0.979938	1.27141	1.12066
Epha1	13	341	586	173	65	1.71848	26.2308	13.3077	5	45.0769		22.9961	0.898073	1.00286	1.31235		130.358	0.395802	0.687683	2.56053	0.646937	1.39086	0.465136		Yes	Un-necessary	0		UU	1			74.6709	1.88177	2.30863	4.46891	9.71777	5.22417	3.46282	2.30863
Cadm3	3	78	78	75	13	1	26	25	4.33333	26		21.4377	1.60305	0.995138	1.13954		132.722	5.00978	0.758354	0.492854	3.30642	0.846471	3.90612		Yes	Un-necessary	0		UU	1			49.1652	7.4531	14.2439	4.52074	2.66348	1.22072	0.796733	1.00373
Klf4	43	1094	4181	86	2018	3.82176	25.4419	2	46.9302	97.2326		177.136	14.867	10.5267	6.91504		2910.04	2.63125	8.34211	4.31536	8.74911	7.5248	1.1627		Yes	Consistent			UU	1			371.17	1.65952	2.03452	1.65933	2.79358	2.1188	2.69882	1.90379
Thsd1	4	100	113	6	46	1.13	25	1.5	11.5	28.25		46.439	0.801336	0.683432	0.705091		501.496	0.675704	0.573356	0.515577	0.73852	0.619364	1.19238		Yes	Opposite	0		UU	1			201.472	1.83559	2.24475	2.70824	2.98153	2.48413	1.89804	0.940421
Negr1	1	23	28	160	287	1.21739	23	160	287	28		20	1	1	1		97.8034	0.0515833	0.107409	0.329476	0.525792	0.609221	0.863055		Yes	Opposite	0		UU	1			35.3329	1.61377	2.21226	2.47869	1.49761	0.905257	0.660709	0.925583
Shroom3	6	134	139	10	119	1.03731	22.3333	1.66667	19.8333	23.1667		41.0144	2.0067	1.9027	2.58833		266.5	3.77464	2.79155	3.01813	2.89067	2.57518	1.12251		Yes	Consistent			UU	1			145.015	1.16112	1.55714	1.22233	1.92406	1.67397	1.39727	1.41103
Slc22a23	8	178	257	19	132	1.44382	22.25	2.375	16.5	32.125		37.2791	4.50969	1.21331	2.22471		349.677	1.85474	1.30423	1.43152	3.18221	1.54344	2.06177		Yes	Over-regulated	0		UU	1
Dusp14	28	610	826	86	81	1.3541	21.7857	3.07143	2.89286	29.5		286.273	7.25737	0.287504	0.221278		4073.72	5.56399	0.220442	0.379474	6.41068	0.277174	23.1287		Yes	Opposite	0		UU	1			708.849	2.48972	3.61891	5.84594	4.26332	2.76545	1.91583	0.750489
Cd55	12	256	456	30	526	1.78125	21.3333	2.5	43.8333	38		23.1512	15.1655	2.46691	1.46694		501.317	6.36104	1.97207	0.846993	10.7632	1.68823	6.37546		Yes	Over-regulated	0		UU	1			117.04	4.2458	8.03501	13.5653	9.57279	4.90967	5.79148	1.592
Aqp5	3	63	93	2	54	1.47619	21	0.666667	18	31		31.649	0.954295	0.91331	0.874108		951.924	0.391438	0.371053	0.104488	0.672866	0.56574	1.18936		Yes	Opposite	0		UU	1			168.996	1.12998	0.888253	0.741771	0.879438	0.813851	0.875853	0.781608
Clic5	1	20	56	1	109	2.8	20	1	109	56		20	2.49792	1	1		83.9656	1.61164	1.20741	2.03244	2.05478	1.30996	1.56858		Yes	Un-necessary	0		UU	1			38.0514	1.97749	3.11194	4.80213	8.13553	8.01836	11.3067	1.70182
Frmd3	1	20	31	34	46	1.55	20	34	46	31		20	1	1	1		95.9886	0.854835	0.510598	0.611876	0.927417	0.780619	1.18805		Yes	Un-necessary	0		UU	1			19.3356	1.97316	0.906339	0.764205	0.654715	0.874053	0.707016	0.827565
Adap1	6	118	161	1	78	1.36441	19.6667	0.166667	13	26.8333		70.3611	2.7893	2.54036	0.984128		251.651	12.3135	10.6802	5.43121	7.55142	4.90897	1.53829		Yes	Over-regulated	0		UU	1			44.355	4.94906	12.0413	15.2216	30.0963	28.7565	25.5156	3.34621
Sox13	3	59	96	1	194	1.62712	19.6667	0.333333	64.6667	32		30.9801	10.3632	2.57539	2.17625		401.113	5.41097	4.58791	2.22209	7.88706	2.89041	2.7287		Yes	Over-regulated	0		UU	1			142.153	0.876024	1.23523	1.17821	1.88373	1.4804	1.44018	1.2249
Arhgap8	2	39	45	1	14	1.15385	19.5	0.5	7	22.5		20	1.94295	4.11892	4.82489		143.923	2.39447	4.18499	13.9292	2.16871	6.7645	0.320601		Yes	Consistent			UU	1			87.6081	1.28904	2.72298	6.01963	10.4647	7.80088	9.92882	4.4503
Alpl	3	58	84	20	2	1.44828	19.3333	6.66667	0.666667	28		20	2.32449	27.008	27.3579		191.551	2.86493	14.0947	21.7596	2.59471	22.555	0.115039		Yes	Consistent			UU	1			71.9492	1.39699	5.61037	7.36403	19.0909	13.7709	11.633	14.883
Cubn	2	37	39	7	5	1.05405	18.5	3.5	2.5	19.5		22.7232	0.892983	22.0856	12.4079		234.829	0.709026	0.58065	2.66556	0.801005	9.43491	0.0848979		Yes	Consistent			UU	1
Usp18	10	184	214	244	86	1.16304	18.4	24.4	8.6	21.4		24.164	0.827678	0.827678	0.827678		309.313	0.167114	0.423756	0.317622	0.497396	0.599183	0.830123		Yes	Opposite	0		UU	1
Lbp	5	86	88	1	21	1.02326	17.2	0.2	4.2	17.6		21.2778	32.2709	0.987296	0.960278		116.851	40.7841	9.10405	0.846649	36.5275	2.97457	12.2799		Yes	Over-regulated	0		UU	1			109.389	1.44011	26.7514	44.5435	13.3091	1.77163	2.76304	0.530174
Irak3	16	275	375	22	19	1.36364	17.1875	1.375	1.1875	23.4375		20	31.7828	1.58496	3.03038		243.192	29.9841	6.78309	3.2652	30.8834	3.66591	8.42449		Yes	Over-regulated	0		UU	1			167.518	2.69729	9.71473	9.88297	9.76726	3.38499	6.27878	2.7041
Npnt	14	232	320	1956	140	1.37931	16.5714	139.714	10	22.8571		77.8299	2.5578	0.661274	0.619691		956.915	0.573902	1.40721	0.609793	1.56585	0.824493	1.89917		Yes	Un-necessary	0		UU	1			540.039	1.43963	1.10614	0.797872	0.958224	0.789979	0.626792	0.193222
Nfe2l3	2	33	73	5	19	2.21212	16.5	2.5	9.5	36.5		20	2.87233	1.1899	1.03187		103.024	5.60351	2.41332	1.96481	4.23792	1.64997	2.56848		Yes	Over-regulated	0		UU	1			34.6834	8.70249	17.4548	15.4864	18.2089	10.8075	10.5611	2.3097
Il34	11	181	210	8	12	1.16022	16.4545	0.727273	1.09091	19.0909		20	2.99228	1	1		223.606	6.40659	1.92854	0.82958	4.69944	1.18953	3.95067		Yes	Un-necessary	0		UU	1			80.6905	1.1197	1.5466	2.29107	4.4079	1.36747	1.04829	1.02789
Plekha6	3	49	88	2	41	1.79592	16.3333	0.666667	13.6667	29.3333		20	5.6591	1	1		63.9804	23.6919	1.8617	0.346996	14.6755	1.05217	13.9478		Yes	Un-necessary	0		UU	1			66.9405	1.22304	3.43866	2.7914	2.35084	1.0759	1.29821	1.20786
Lgr6	1	16	50	2	85	3.125	16	2	85	50		50.089	0.507397	0.478492	0.468827		445.977	0.477987	0.942285	0.570124	0.492692	0.614932	0.801213		Yes	Opposite	0		UU	1
Optn	26	374	500	61	52	1.3369	14.3846	2.34615	2	19.2308		37.8887	6.39808	1.30289	1.50548		625.349	1.27285	1.02898	1.30654	3.83546	1.28597	2.98254		Yes	Un-necessary	0		UU	1			128.29	2.04613	1.76166	1.38648	1.36962	0.645229	0.6633	0.815589
Gbp3	10	143	216	95	72	1.51049	14.3	9.5	7.2	21.6		20	1.2878	1	1.58354		219.555	0.7067	1.33986	1.34481	0.997249	1.31705	0.757183		Yes	Un-necessary	0		UU	1			35.6534	1.66723	10.4291	51.6034	14.0248	2.41921	1.63656	5.35618
Bmp6	1	14	53	1	72	3.78571	14	1	72	53		24.4289	1.93138	1.8262	1.76499		76.4851	6.70338	2.37983	2.75076	4.31738	2.18044	1.98005		Yes	Over-regulated	0		UU	1
Pam	114	1531	3243	366	1304	2.11822	13.4298	3.21053	11.4386	28.4474		139.551	9.5714	0.412153	0.451799		3004.15	2.25759	0.191845	0.190554	5.91449	0.311588	18.9818		Yes	Opposite	0		UU	1			567.99	1.95834	2.33126	2.29644	1.77264	0.927766	0.662908	0.529751
Cdh13	21	282	421	115	948	1.49291	13.4286	5.47619	45.1429	20.0476		26.4662	10.1624	0.804326	0.830475		910.655	1.64826	1.15428	0.420321	5.90534	0.80235	7.36006		Yes	Un-necessary	0		UU	1			198.835	2.63905	5.38831	5.95166	4.83677	1.94647	1.9542	0.766069
Itga4	106	1418	1885	84	80	1.32934	13.3774	0.792453	0.754717	17.783		39.1702	2.78343	0.774303	0.774303		431.992	1.22764	0.446245	0.47394	2.00553	0.617198	3.24942		Yes	Opposite	0		UU	1			70.9364	6.6266	9.06198	3.50626	2.21772	1.23223	0.517996	1.35504
Scrn1	40	531	572	133	449	1.07721	13.275	3.325	11.225	14.3		37.9394	8.33044	0.99637	1.36545		867.259	1.80519	0.655675	0.639778	5.06781	0.914317	5.54273		Yes	Un-necessary	0		UU	1			485.377	2.49213	5.67255	5.55388	6.5017	6.31563	7.517	0.724556
Plcb1	8	106	149	28	60	1.40566	13.25	3.5	7.5	18.625		22.859	4.09912	0.916636	0.916636		281.075	3.86291	0.749045	0.742127	3.98102	0.831111	4.78999		Yes	Un-necessary	0		UU	1			80.1841	2.86501	5.25685	3.32545	2.64283	1.2224	0.476139	0.419039
Mkx	7	92	134	8	10	1.45652	13.1429	1.14286	1.42857	19.1429		28.188	1.3589	0.821537	0.709521		732.866	1.72471	0.322601	0.503703	1.54181	0.589341	2.61616		Yes	Opposite	0		UU	1			155.524	1.81347	2.8563	2.06804	2.33082	4.5132	3.67629	1.9496
Nfatc2	4	52	99	1	1	1.90385	13	0.25	0.25	24.75		28.9595	1.7929	0.983682	1.0497		165.191	2.52229	1.312	1.34711	2.15759	1.17312	1.83919		Yes	Un-necessary	0		UU	1			46.2752	2.78896	5.76704	4.45003	9.42996	4.78893	3.22516	1.38999
Penk	5	65	65	266	715	1	13	53.2	143	13		51.9738	1.69332	0.418726	0.384809		2015.74	0.544777	2.1029	0.39543	1.11905	0.825467	1.35565		Yes	Un-necessary	0		UU	1
Gch1	13	166	173	15	132	1.04217	12.7692	1.15385	10.1538	13.3077		34.1915	1.3991	1.05798	1.30431		322.798	2.54624	1.22892	1.0743	1.97267	1.16638	1.69128		Yes	Un-necessary	0		UU	1			36.1994	4.23609	6.13639	5.16957	5.43923	2.63899	1.92009	1.9287
Pdzd2	5	63	161	5	56	2.55556	12.6	1	11.2	32.2		23.5353	8.37082	1.11642	1.03566		272.258	3.15446	1.68799	1.29616	5.76264	1.28406	4.48784		Yes	Un-necessary	0		UU	1
Limch1	24	301	597	53	22	1.98339	12.5417	2.20833	0.916667	24.875		62.4139	5.27838	0.654824	0.628736		1098.59	1.21973	0.471157	0.4221	3.24906	0.544204	5.9703		Yes	Opposite	0		UU	1			84.2309	1.64163	1.97416	2.1066	3.82747	2.7835	3.98467	0.504595
Syne2	25	313	701	19	24	2.23962	12.52	0.76	0.96	28.04		38.4979	7.95016	0.904963	0.868465		166.301	8.47881	2.27142	1.57894	8.21449	1.40595	5.84267		Yes	Un-necessary	0		UU	1			64.9758	2.37925	7.47	6.49321	14.6339	8.60254	15.2721	2.9764
Epas1	12	150	163	24	272	1.08667	12.5	2	22.6667	13.5833		25.2174	26.9336	8.37494	6.21115		415.823	27.8674	20.0251	10.3056	27.4005	11.2292	2.44011		Yes	Over-regulated	0		UU	1			120.467	2.46179	3.60789	2.80071	6.70202	2.53076	2.59063	4.30976
P2rx7	3	34	60	2	12	1.76471	11.3333	0.666667	4	20		20.3571	4.77824	1.02021	1.01978		152.633	11.7542	1.9714	1.32055	8.26621	1.33298	6.20128		Yes	Un-necessary	0		UU	1			65.1928	1.49232	5.27496	6.61066	11.3569	13.3713	16.5655	2.34741
Pcyt1b	11	122	133	11	85	1.09016	11.0909	1	7.72727	12.0909		20.2463	4.32896	10.948	2.59329		159.929	1.80198	15.0131	9.15356	3.06547	9.42699	0.325181		Yes	Consistent			UU	1			63.4732	1.94411	4.58272	4.12492	4.86894	4.97874	5.07289	5.29182
Rtp4	13	142	169	148	63	1.19014	10.9231	11.3846	4.84615	13		28.9612	0.763697	0.763697	0.763697		436.284	0.44995	0.362462	0.353672	0.606823	0.560882	1.08191		Yes	Opposite	0		UU	1			79.282	1.87311	8.99978	30.5322	17.4698	1.36065	0.754144	1.41401
Tgtp1	8	86	127	15	12	1.47674	10.75	1.875	1.5	15.875															Yes	Data missing			UU	1
Adcy1	21	225	474	4	76	2.10667	10.7143	0.190476	3.61905	22.5714		22.8739	1.13351	1.24662	1.12674		233.077	2.02111	1.89139	1.2805	1.57731	1.38631	1.13777		Yes	Un-necessary	0		UU	1
Nt5e	7	75	209	6	30	2.78667	10.7143	0.857143	4.28571	29.8571		50.2916	5.09406	0.568975	0.700966		778.85	3.57015	0.735111	0.655011	4.3321	0.665016	6.51429		Yes	Opposite	0		UU	1			526.536	2.38525	3.69364	4.16464	3.20442	0.706076	0.296074	0.30048
Mgst1	72	762	815	203	320	1.06955	10.5833	2.81944	4.44444	11.3194		444.431	2.48382	0.52962	0.548883		4171.87	0.821825	0.524329	0.408834	1.65282	0.502916	3.28647		Yes	Opposite	0		UU	1			210.778	1.60797	6.14596	6.48748	3.70411	1.6835	2.61106	1.00987
Gprc5a	13	135	144	8	210	1.06667	10.3846	0.615385	16.1538	11.0769		455.409	0.669051	0.259887	0.202849		3319.83	0.613431	0.690267	0.379451	0.641241	0.383114	1.67376		Yes	Opposite	0		UU	1			575.318	2.85758	1.95612	2.74989	4.60845	3.76673	1.65835	0.363338
Sema6d	10	103	161	86	11	1.56311	10.3	8.6	1.1	16.1		31.2371	1.22073	0.826984	0.826984		334.839	1.30359	1.02643	0.900252	1.26216	0.895162	1.40998		Yes	Un-necessary	0		UU	1			192.03	1.42607	1.95753	1.11711	0.994962	0.599887	0.335723	0.455094
Iqgap2	14	144	478	25	14	3.31944	10.2857	1.78571	1	34.1429		140.264	11.572	2.23906	1.04063		854.599	7.11735	1.48821	1.53739	9.34465	1.57632	5.92813		Yes	Over-regulated	0		UU	1
Cd109	266	2726	3235	283	1029	1.18672	10.2481	1.06391	3.86842	12.1617		722.262	8.03434	0.0329449	0.0528247		8668.38	3.94785	0.111571	0.120865	5.9911	0.0795513	75.3112		Yes	Opposite	0		UU	1			1511.6	1.63846	1.75785	2.29254	2.35549	1.34647	0.989012	0.294487
Dcaf12l1	5	51	116	33	21	2.27451	10.2	6.6	4.2	23.2		20.8833	4.63786	5.92981	11.7967		250.199	6.19731	17.9879	5.25346	5.41758	10.242	0.52896		Yes	Consistent			UU	1
Spry4	16	160	218	26	84	1.3625	10	1.625	5.25	13.625		55.5662	3.0536	2.41398	1.79001		430.787	3.0063	5.81221	4.42246	3.02995	3.60966	0.8394		Yes	Consistent			UU	1			171.799	4.09491	7.59158	9.939	15.1458	12.3594	10.5561	7.45826
C1qtnf1	18	179	400	13	171	2.23464	9.94444	0.722222	9.5	22.2222		20	9.30895	1	1		45.8794	22.2349	1.09877	1.96147	15.7719	1.26506	12.4673		Yes	Un-necessary	0		UU	1			76.5664	2.06142	4.08619	2.02331	1.63364	0.920461	0.717208	0.475752
Abca1	55	532	1572	82	240	2.95489	9.67273	1.49091	4.36364	28.5818		67.9983	12.9868	2.31664	0.775234		1527.2	4.15178	1.6232	1.05518	8.56931	1.44256	5.94033		Yes	Un-necessary	0		UU	1			161.808	4.9911	15.2165	9.9324	10.7631	5.40578	13.474	1.45268
Fam115c	19	183	268	105	276	1.46448	9.63158	5.52632	14.5263	14.1053		65.4296	0.318234	0.439499	0.488093		533.111	0.390634	0.60332	0.479316	0.354434	0.502557	0.705261		Yes	Opposite	0		UU	1			199.373	1.90672	1.4499	0.802639	0.696276	0.906353	0.354283	1.01814
Tead4	4	38	52	12	11	1.36842	9.5	3	2.75	13		28.2405	5.00355	1.55209	1.7848		254.612	8.36946	1.56448	1.40697	6.6865	1.57709	4.23978		Yes	Over-regulated	0		UU	1			176.56	1.56563	2.11922	2.5219	4.82553	3.22357	2.8778	1.08504
Slco2a1	20	190	316	28	52	1.66316	9.5	1.4	2.6	15.8		76.4651	1.26348	0.607595	0.596717		893.11	0.605023	0.441385	0.493963	0.93425	0.534915	1.74654		Yes	Opposite	0		UU	1			774.856	1.44135	1.71604	1.17062	1.47915	1.35643	0.959318	0.191841
Col28a1	5	47	129	1	4	2.74468	9.4	0.2	0.8	25.8															Yes	Data missing			UU	1
Prx	27	251	266	39	50	1.05976	9.2963	1.44444	1.85185	9.85185		56.1403	23.868	1.84061	2.48309		573.469	8.28378	1.7705	2.69294	16.0759	2.19679	7.31791		Yes	Over-regulated	0		UU	1			93.59	1.03107	2.19867	2.3036	2.42097	1.55577	2.15579	1.02703
Rb1	41	376	567	93	65	1.50798	9.17073	2.26829	1.58537	13.8293		72.955	2.40137	1.27406	1.08102		1385.95	2.02536	0.809063	0.861214	2.21336	1.00634	2.19942		Yes	Un-necessary	0		UU	1			289.532	3.00434	5.29714	6.16121	8.47888	5.89137	6.61868	0.943911
Aqp1	7	64	127	3	60	1.98438	9.14286	0.428571	8.57143	18.1429		183.288	0.400313	0.109118	0.109118		2365.09	0.186115	0.190478	0.0910326	0.293214	0.124936	2.34691		Yes	Opposite	0		UU	1			265.352	2.24002	1.64631	1.75977	2.6206	0.929267	1.12858	0.300988
Gbp7	5	45	71	29	27	1.57778	9	5.8	5.4	14.2															Yes	Data missing			UU	1
Sema3d	5	43	74	31	50	1.72093	8.6	6.2	10	14.8		20	1	1	1		239.328	0.567826	0.470894	0.26278	0.783913	0.683419	1.14705		Yes	Un-necessary	0		UU	1			59.1686	2.00631	1.97453	1	0.557151	0.522464	0.330264	0.513358
Dmxl2	12	103	193	2	6	1.87379	8.58333	0.166667	0.5	16.0833		21.6009	9.10302	9.42389	5.84024		646.729	3.88317	4.0432	3.4729	6.4931	5.69506	1.14013		Yes	Consistent			UU	1
Rap1gap2	14	113	227	1	13	2.00885	8.07143	0.0714286	0.928571	16.2143		240.8	1.76484	0.392267	0.277304		4407.42	1.51743	0.137133	0.138963	1.64114	0.236417	6.94171		Yes	Opposite	0		UU	1
Tmem64	275	2202	3428	94	241	1.55677	8.00727	0.341818	0.876364	12.4655		304.047	3.71988	1.6376	0.846393		4861.79	1.04551	2.39526	1.14	2.38269	1.50481	1.58338		Yes	Over-regulated	0		UU	1			2180.33	1.0493	1.46833	1.53989	1.66481	1.2849	1.38759	1.05332
Cxcr4	4	32	45	2	9	1.40625	8	0.5	2.25	11.25		20	1	1	1		97.1376	0.975442	1.57999	1.27842	0.987721	1.2146	0.813206		Yes	Un-necessary	0		UU	1			59.5369	1.86229	2.5377	2.45873	4.70521	5.15819	4.32569	2.09396
Ctnnd2	10	80	91	60	190	1.1375	8	6	19	9.1		26.9805	1.05074	0.794455	0.794455		524.707	4.04435	0.668609	0.408184	2.54754	0.666425	3.8227		Yes	Opposite	0		UU	1			177.42	1.32252	0.767896	0.528293	0.691944	0.782007	0.586525	0.589207
Il1rn	181	1421	1582	7	70	1.1133	7.85083	0.038674	0.38674	8.74033		58.6904	4.57876	0.512046	0.519537		1814.69	0.706096	0.199137	0.0776532	2.64243	0.327093	8.07851		Yes	Opposite	0		UU	1			1755.14	0.628581	1.05663	0.783818	0.425573	0.114914	0.0500192	0.0378609
Serpinb8	13	102	104	76	95	1.01961	7.84615	5.84615	7.30769	8		30.6409	12.7824	0.742237	0.771618		549.47	9.58791	0.890272	0.114088	11.1852	0.629554	17.7668		Yes	Opposite	0		UU	1			162.972	3.34172	3.6251	4.00393	6.27124	4.74581	3.78152	0.310704
Kng2	5	39	54	1	1	1.38462	7.8	0.2	0.2	10.8															Yes	Data missing			UU	1
Scara5	8	62	74	7	116	1.19355	7.75	0.875	14.5	9.25		20	6.0656	1	1		129.866	5.53726	1.47369	0.815328	5.80143	1.07225	5.41051		Yes	Un-necessary	0		UU	1			73.9625	1.88869	7.26298	8.5191	3.48445	1.76239	1.80062	1.07516
Mmp28	9	69	155	34	91	2.24638	7.66667	3.77778	10.1111	17.2222															Yes	Data missing			UU	1			132.802	1.34719	2.89112	1.87226	1.2247	0.820751	0.702405	0.875739
Notch4	4	30	44	1	45	1.46667	7.5	0.25	11.25	11		20	2.72196	3.30325	2.98637		99.4991	8.58634	8.867	2.7795	5.65415	4.48403	1.26095		Yes	Consistent			UU	1			120.863	1.78526	3.01181	1.78624	3.61683	6.16474	2.42406	2.10567
Frat2	5	37	41	11	3	1.10811	7.4	2.2	0.6	8.2		29.9062	7.38735	4.62085	7.66561		61.1488	4.6895	12.5715	15.9037	6.03843	10.1904	0.592559		Yes	Consistent			UU	1			123.734	0.904067	1.21014	1.37372	1.42408	1.38233	1.6427	1.17819
Lamc2	8	59	93	8	14	1.57627	7.375	1	1.75	11.625		35.3989	4.44851	0.924504	1.04576		250.883	4.58305	0.795736	1.5574	4.51578	1.08085	4.17799		Yes	Un-necessary	0		UU	1			77.0286	1.58047	4.55325	22.7582	49.1257	14.7244	18.776	3.72782
Fst	65	459	1010	190	563	2.20044	7.06154	2.92308	8.66154	15.5385		711.933	0.0301381	0.0301381	0.0320676		5821.23	0.0555065	0.11819	0.194936	0.0428223	0.0938329	0.456368		Yes	Opposite	0		UU	1			1074.58	2.65792	1.64697	1.20489	1.0217	0.609347	0.32427	0.401564
Stom	123	856	1423	158	263	1.66238	6.95935	1.28455	2.13821	11.5691		161.678	3.74842	0.484249	0.481232		1669	4.53592	0.630922	0.470563	4.14217	0.516742	8.01594		Yes	Opposite	0		UU	1			902.263	1.70897	2.6097	1.65896	1.51709	0.863206	0.832338	0.507248
Hus1	25	172	406	7	20	2.36047	6.88	0.28	0.8	16.24		93.6962	2.12535	3.99054	2.41311		1125.96	2.31193	3.39251	2.99239	2.21864	3.19714	0.693946		Yes	Consistent			UU	1			165.579	1.78148	1.69282	2.06052	2.81533	3.33474	2.14957	4.64537
Ptpn3	7	47	54	11	13	1.14894	6.71429	1.57143	1.85714	7.71429		57.4587	10.6794	4.04544	3.4184		942.835	1.8426	1.24928	2.06165	6.26102	2.69369	2.32433		Yes	Over-regulated	0		UU	1
AI480526	7	47	50	55	23	1.06383	6.71429	7.85714	3.28571	7.14286															Yes	Data missing			UU	1
Tenm4	45	301	336	49	145	1.11628	6.68889	1.08889	3.22222	7.46667															Yes	Data missing			UU	1
Cnr1	5	33	60	14	4	1.81818	6.6	2.8	0.8	12		20	1	1	1		230.744	0.550831	0.61317	0.809876	0.775416	0.855761	0.906112		Yes	Un-necessary	0		UU	1			88.4919	1.2955	0.815543	0.793828	0.83279	0.800513	0.687116	0.799517
Wasf1	34	223	305	34	118	1.36771	6.55882	1	3.47059	8.97059		232.359	1.30531	1.94024	2.26697		1854.83	2.02957	3.71734	2.56657	1.66744	2.62278	0.635753		Yes	Consistent			UU	1			94.6056	2.59563	5.16646	3.34569	5.1262	4.47395	6.80832	2.12635
AC163097.1	325	2127	2202	2923	583	1.03526	6.54462	8.99385	1.79385	6.77538															Yes	Data missing			UU	1
Tmem200a	13	85	100	59	103	1.17647	6.53846	4.53846	7.92308	7.69231		57.931	0.505677	0.485041	0.510223		567.262	0.372327	0.160285	0.295048	0.439002	0.362649	1.21054		Yes	Opposite	0		UU	1
Vma21	105	677	707	297	170	1.04431	6.44762	2.82857	1.61905	6.73333															Yes	Data missing			UU	1
Ntn4	16	103	169	127	73	1.64078	6.4375	7.9375	4.5625	10.5625		180.471	4.74713	0.155965	0.154038		1181.21	1.27639	0.179271	0.125659	3.01176	0.153733	19.5908		Yes	Opposite	0		UU	1			175.748	1.15576	1.98274	2.04821	1.52813	0.776475	1.11013	0.629774
Adam23	168	1077	1361	217	169	1.2637	6.41071	1.29167	1.00595	8.10119		61.799	11.3315	2.58302	1.62754		513.252	3.39626	1.29284	2.01761	7.3639	1.88025	3.91645		Yes	Over-regulated	0		UU	1			339.665	2.73987	8.00418	8.90566	9.55717	5.75184	9.99158	1.45874
Rdh10	37	237	428	14	177	1.80591	6.40541	0.378378	4.78378	11.5676		132.922	3.33712	0.4702	0.462179		3307.03	0.425132	0.264111	0.336454	1.88113	0.383236	4.90854		Yes	Opposite	0		UU	1			760.023	1.78611	2.38123	2.53773	1.31519	0.663947	0.404352	0.698432
Npas2	5	32	63	2	13	1.96875	6.4	0.4	2.6	12.6		20	1.67442	1	1		85.5021	0.808619	0.403729	0.338752	1.24152	0.68562	1.8108		Yes	Un-necessary	0		UU	1			99.7371	1.29928	2.94675	2.68672	4.24993	1.76569	2.22216	0.730944
Tjp2	33	210	356	21	171	1.69524	6.36364	0.636364	5.18182	10.7879		133.412	5.62569	9.15516	7.86331		2286.66	3.42507	4.65952	4.76676	4.52538	6.61119	0.684503		Yes	Consistent			UU	1			404.772	2.3675	3.71243	5.27023	8.50308	7.27343	5.28259	6.11399
Atp9a	44	279	297	270	328	1.06452	6.34091	6.13636	7.45455	6.75		35.2919	3.734	2.4652	2.11012		540.597	1.3155	1.62118	1.45394	2.52475	1.91261	1.32006		Yes	Consistent			UU	1			127.519	2.11043	3.67403	3.88387	4.31207	3.57147	3.82582	1.80993
Reep1	11	67	122	65	55	1.8209	6.09091	5.90909	5	11.0909		91.4965	8.69184	1.04779	0.989189		724.802	2.34922	1.58245	1.09324	5.52053	1.17817	4.68569		Yes	Un-necessary	0		UU	1			87.9683	2.86932	5.74845	11.9911	11.4438	10.5547	16.8883	1.28846
Gbp6	6	36	43	8	17	1.19444	6	1.33333	2.83333	7.16667		27.7101	2.86424	0.750358	1.18814		223.661	1.6277	1.08813	2.18757	2.24597	1.30355	1.72296		Yes	Un-necessary	0		UU	1			77.8755	1.2547	8.50249	20.1341	7.07093	2.02772	1.14266	1.79619
Fam65b	8	48	89	30	53	1.85417	6	3.75	6.625	11.125		33.2215	2.23482	0.687977	0.733084		438.68	0.580142	0.471192	0.456962	1.40748	0.587304	2.39651		Yes	Opposite	0		UU	1
Foxo4	51	304	410	43	54	1.34868	5.96078	0.843137	1.05882	8.03922		55.1295	6.81636	1.5564	1.47493		547.957	5.73124	1.65219	1.51218	6.2738	1.54892	4.05042		Yes	Over-regulated	0		UU	1			264.445	1.66567	5.26118	6.59982	5.66296	3.29464	6.81166	2.66573
Fam49a	8	47	50	16	21	1.06383	5.875	2	2.625	6.25		21.6584	5.81488	1.41138	0.937081		326.353	4.79014	1.29957	0.991746	5.30251	1.15995	4.57135		Yes	Un-necessary	0		UU	1			81.785	6.47108	12.5002	20.3097	21.9163	22.072	19.2136	3.67345
Gpm6b	32	188	324	59	324	1.7234	5.875	1.84375	10.125	10.125		35.568	1.58719	0.671244	0.671244		798.534	0.683989	0.433	0.294736	1.13559	0.517556	2.19414		Yes	Opposite	0		UU	1			137.906	2.06771	9.51297	11.8127	9.51752	7.57973	10.4432	0.812622
Dhx58	7	41	44	50	17	1.07317	5.85714	7.14286	2.42857	6.28571		20	1.04596	1	1		79.4745	0.520114	1.11115	0.76424	0.783038	0.968847	0.808217		Yes	Un-necessary	0		UU	1			31.6972	1.25457	2.72919	7.17826	2.65245	1.18736	0.831267	1.48979
Fam102a	23	134	280	36	41	2.08955	5.82609	1.56522	1.78261	12.1739		26.9239	9.31893	3.87188	2.87715		394.43	8.73261	2.48183	2.29281	9.02577	2.88092	3.13295		Yes	Over-regulated	0		UU	1			145.627	3.07618	5.94086	4.8719	8.92129	5.06818	4.61931	1.54971
Pcolce2	28	161	173	77	133	1.07453	5.75	2.75	4.75	6.17857		428.399	1.40598	0.67436	0.335258		4162.32	0.280427	0.906494	0.640427	0.843205	0.639135	1.31929		Yes	Opposite	0		UU	1			739.008	2.4505	1.54229	0.978127	0.935881	1.88942	0.646815	1.00341
Ifih1	12	69	103	52	48	1.49275	5.75	4.33333	4	8.58333		48.5003	2.39862	0.412369	0.412369		301.274	1.53322	0.367245	0.533452	1.96592	0.431359	4.55751		Yes	Opposite	0		UU	1			43.8137	1.5389	3.35137	8.42559	5.00767	1.10678	0.74451	0.945796
Tmbim1	170	974	1079	191	782	1.1078	5.72941	1.12353	4.6	6.34706		955.933	2.36404	0.232659	0.147488		8882.29	1.61279	0.328785	0.228259	1.98842	0.234298	8.4867		Yes	Opposite	0		UU	1			1934.48	1.43378	1.59995	1.93678	2.20736	1.61869	1.39413	0.43718
Cxadr	27	154	238	8	48	1.54545	5.7037	0.296296	1.77778	8.81481		34.34	3.16808	1.52023	1.24159		284.09	3.48579	1.46366	1.55785	3.32694	1.44584	2.30105		Yes	Un-necessary	0		UU	1			51.0557	5.52203	9.08722	16.014	16.1049	12.2031	10.1208	4.33022
Rab3d	38	216	271	50	107	1.25463	5.68421	1.31579	2.81579	7.13158		37.0882	4.68504	1.05291	1.15859		550.585	1.63285	0.946617	0.815717	3.15895	0.993458	3.17975		Yes	Un-necessary	0		UU	1			88.7893	2.2184	4.18714	6.87868	8.57094	4.33134	5.94885	1.67014
Adamts7	76	431	636	86	173	1.47564	5.67105	1.13158	2.27632	8.36842		45.6224	2.29999	0.469484	0.454129		333.319	2.72644	0.643868	0.482077	2.51322	0.512389	4.90489		Yes	Opposite	0		UU	1			144.516	2.66977	4.70014	3.64143	8.25856	5.51214	5.35169	0.818634
Kif21a	6	34	63	8	9	1.85294	5.66667	1.33333	1.5	10.5		28.2536	1.76463	0.938356	1.03291		315.887	1.24849	0.97554	0.939954	1.50656	0.97169	1.55045		Yes	Un-necessary	0		UU	1			126.155	1.95471	2.56309	1.86578	2.21777	3.10329	2.17198	1.58557
Dpy19l1	104	587	801	373	180	1.36457	5.64423	3.58654	1.73077	7.70192		456.947	1.5493	0.86351	0.83835		5053.83	0.773796	0.722465	0.783344	1.16155	0.801917	1.44846		Yes	Un-necessary	0		UU	1			323.111	1.80058	1.51181	2.06776	2.02806	1.99125	1.74313	0.962088
Gas2l3	8	45	55	20	15	1.22222	5.625	2.5	1.875	6.875		195.332	1.04736	1.84679	1.89938		1264.38	1.60249	1.90324	2.90348	1.32493	2.13822	0.619639		Yes	Consistent			UU	1
Parp12	61	342	449	109	144	1.31287	5.60656	1.78689	2.36066	7.36066		268.451	2.57569	0.683142	0.887768		1659.95	11.8338	1.53975	1.32811	7.20472	1.10969	6.49254		Yes	Un-necessary	0		UU	1			179.447	2.73778	9.34702	18.5152	14.7277	5.89771	8.49295	3.95418
Fam84a	2	11	35	51	8	3.18182	5.5	25.5	4	17.5		20	1.85868	1	1		146.663	2.23761	1.39133	1.13404	2.04815	1.13134	1.81037		Yes	Un-necessary	0		UU	1			48.4771	1.37523	1.94322	2.86863	2.08405	1.97036	1.26649	2.48782
Sfrp2	18	99	142	107	62	1.43434	5.5	5.94444	3.44444	7.88889		166.638	0.12002	0.169734	0.351681		1034.8	0.123174	0.628316	1.2579	0.121597	0.601908	0.202019		Yes	Opposite	0		UU	1			219.347	2.06546	5.58368	11.1655	4.19524	3.20417	2.93752	2.71471
Cebpd	47	257	356	25	56	1.38521	5.46809	0.531915	1.19149	7.57447		187.241	1.88093	0.328558	0.401953		2241.15	1.43033	0.387817	0.406473	1.65563	0.3812	4.3432		Yes	Opposite	0		UU	1
Pcsk6	11	59	102	15	233	1.72881	5.36364	1.36364	21.1818	9.27273		33.7752	5.7779	4.92458	3.49355		481.449	1.10026	4.25213	3.54966	3.43908	4.05498	0.848113		Yes	Consistent			UU	1
Otud1	10	53	120	8	16	2.26415	5.3	0.8	1.6	12		41.1095	3.40636	2.40876	1.97622		634.035	1.60249	1.87227	1.42522	2.50442	1.92062	1.30397		Yes	Consistent			UU	1
Cfh	54	286	378	10	101	1.32168	5.2963	0.185185	1.87037	7		20	6.80535	1	1		129.707	23.7727	1.84938	0.543402	15.289	1.0982	13.9219		Yes	Un-necessary	0		UU	1			5.90192	1.49391	3.42174	2.14736	2.53185	1.19579	1.23445	1.31247
H2-Q4	17	90	135	77	32	1.5	5.29412	4.52941	1.88235	7.94118															Yes	Data missing			UU	1
Ctnnal1	12	62	85	115	81	1.37097	5.16667	9.58333	6.75	7.08333		30.0618	17.9141	19.5196	5.53362		624.163	4.00362	6.13322	5.92283	10.9589	9.27731	1.18125		Yes	Consistent			UU	1			105.317	3.39869	5.8551	11.8123	19.5765	14.5044	17.9227	16.9586
Nmnat2	6	31	40	17	76	1.29032	5.16667	2.83333	12.6667	6.66667		44.0213	8.21195	3.92507	2.21166		623.337	0.833057	2.39173	3.18271	4.5225	2.92779	1.54468		Yes	Over-regulated	0		UU	1			438.61	1.2959	0.97186	0.982338	1.83902	0.655462	0.97186	0.859113
Hid1	12	62	99	7	10	1.59677	5.16667	0.583333	0.833333	8.25															Yes	Data missing			UU	1
Kcnk13	7	36	53	1	4	1.47222	5.14286	0.142857	0.571429	7.57143		33.1619	0.865918	0.874086	0.746397		131.87	0.71712	1.37913	0.782853	0.791519	0.945618	0.837039		Yes	Un-necessary	0		UU	1			38.9985	1.47425	2.01769	1.99504	2.22144	3.25888	1.17492	0.581855
Arhgap27	9	46	71	4	58	1.54348	5.11111	0.444444	6.44444	7.88889		62.9015	1.83208	0.595638	1.12553		279.399	2.3553	1.27834	1.79155	2.09369	1.19776	1.748		Yes	Un-necessary	0		UU	1			48.0522	0.747577	0.755209	0.792582	1.07044	1.38048	0.894807	0.534751
Etv5	58	290	300	122	92	1.03448	5	2.10345	1.58621	5.17241		83.5709	6.37788	11.3646	10.3866		999.923	11.3772	12.6809	9.4368	8.87756	10.9672	0.809463		Yes	Consistent			UU	1			172.772	2.82177	8.29185	6.91042	11.0275	7.71077	9.21966	6.04983
Osbpl6	13	65	79	62	64	1.21538	5	4.76923	4.92308	6.07692		23.8176	0.94734	0.902333	0.932303		122.918	0.681498	0.860005	0.672487	0.814419	0.841782	0.967494		Yes	Un-necessary	0		UU	1			122.421	2.80328	3.51383	1.57611	1.9666	2.08368	1.60263	0.597166
Vstm5	10	50	60	9	43	1.2	5	0.9	4.3	6															Yes	Data missing			UU	1
Bdnf	51	253	428	33	61	1.6917	4.96078	0.647059	1.19608	8.39216		124.926	2.17368	0.219003	0.18918		2634	0.687234	0.254599	0.188868	1.43046	0.212913	6.71851		Yes	Opposite	0		UU	1			85.704	1.36494	0.949798	1.05766	0.936127	0.841032	0.872031	0.831589
Dock9	20	99	315	13	136	3.18182	4.95	0.65	6.8	15.75		38.2874	11.5949	2.58017	2.47675		596.247	5.45214	1.84174	1.51152	8.52352	2.10255	4.0539		Yes	Over-regulated	0		UU	1			119.755	3.70536	6.29891	5.06936	5.64328	4.80991	5.21399	2.02082
Inadl	23	112	113	16	36	1.00893	4.86957	0.695652	1.56522	4.91304		25.0423	7.7714	0.982989	1.1813		242.028	2.8479	1.01305	2.13929	5.30965	1.32916	3.99475		Yes	Un-necessary	0		UU	1			110.818	1.75985	4.03919	4.42279	7.14375	5.99184	5.88655	1.53505
Nap1l5	7	34	34	10	12	1	4.85714	1.42857	1.71429	4.85714		36.0561	0.554692	0.554692	0.554692		580.649	0.113945	0.338441	0.223226	0.334318	0.417762	0.800259		Yes	Opposite	0		UU	1			89.4103	0.960745	1.59681	0.94278	0.859494	1.16139	1.56583	0.889355
P2ry2	5	24	33	1	132	1.375	4.8	0.2	26.4	6.6		21.1982	1.13346	0.943478	0.943478		153.943	0.335814	0.21006	0.154626	0.734637	0.56291	1.30507		Yes	Opposite	0		UU	1			189.194	1.10295	0.688484	0.947023	0.947023	0.787458	0.448183	0.787782
Serinc5	41	196	449	51	169	2.29082	4.78049	1.2439	4.12195	10.9512		45.0291	0.919815	1.16004	1.14954		1073.75	1.13974	0.652291	0.796968	1.02978	0.939711	1.09584		Yes	Un-necessary	0		UU	1			676.612	1.24929	2.41656	2.70582	2.37005	1.69487	3.26519	1.04429
Mamld1	15	71	96	12	47	1.35211	4.73333	0.8	3.13333	6.4		20	1	1	1		257.707	0.824996	1.21873	0.689393	0.912498	0.977031	0.933949		Yes	Un-necessary	0		UU	1
Fxyd6	54	255	323	109	55	1.26667	4.72222	2.01852	1.01852	5.98148		75.5819	8.18064	15.3512	7.85446		3179.86	0.305402	0.921021	1.55967	4.24302	6.42159	0.660743		Yes	Consistent			UU	1			122.224	2.01551	3.85321	6.40983	16.9807	7.54403	22.2479	6.49231
Dtx3l	20	94	126	61	28	1.34043	4.7	3.05	1.4	6.3		82.2342	5.2735	1.08934	1.33929		670.277	2.30622	1.28328	1.41258	3.78986	1.28112	2.95824		Yes	Un-necessary	0		UU	1			113.319	2.7766	7.21513	11.8784	6.71475	3.963	1.9981	4.19159
Slc2a3	16	75	88	14	148	1.17333	4.6875	0.875	9.25	5.5		72.4622	2.04415	79.7915	54.2503		987.099	0.193216	62.5209	38.243	1.11868	58.7014	0.0190572		Yes	Consistent			UU	1			171.247	2.85784	6.51336	38.7733	55.7845	51.6685	55.1566	59.0728
Oas1b	8	37	37	36	12	1	4.625	4.5	1.5	4.625		37.1613	0.979501	0.566518	0.903974		46.2033	1.41772	2.76131	2.02003	1.19861	1.56296	0.766886		Yes	Consistent			UU	1			23.2584	1.05093	2.31906	5.86401	2.77613	1.15461	1.38971	0.878612
Mctp1	13	60	60	12	47	1	4.61538	0.923077	3.61538	4.61538		20	1.99319	1	1		58.9841	6.62298	2.48873	0.629517	4.30809	1.27956	3.36684		Yes	Un-necessary	0		UU	1			18.8037	1.49251	5.30242	4.18056	3.12529	1.91679	1.6261	1.23424
Tbccd1	32	147	176	23	41	1.19728	4.59375	0.71875	1.28125	5.5		45.4213	2.41573	1.74544	1.48355		769.33	1.67722	1.24607	1.22508	2.04647	1.42504	1.43609		Yes	Un-necessary	0		UU	1			191.237	3.01608	4.15774	3.06353	3.10692	3.64367	3.32232	2.2278
Prodh	7	32	34	12	5	1.0625	4.57143	1.71429	0.714286	4.85714		36.3235	8.14314	3.82681	3.81647		304.351	9.36327	6.14581	5.64173	8.75321	4.85771	1.80192		Yes	Over-regulated	0		UU	1			71.9247	2.72164	2.99647	2.82144	3.72872	5.31973	3.31139	3.79728
Sdc2	526	2389	2733	452	1006	1.14399	4.54183	0.859316	1.91255	5.19582		414.187	1.24817	0.343701	0.329674		5922.39	0.72474	0.427014	0.591055	0.986455	0.422861	2.33281		Yes	Opposite	0		UU	1			1703.66	1.48576	1.57106	1.67499	1.19971	0.688033	0.782038	0.418155
Shroom2	19	86	148	9	48	1.72093	4.52632	0.473684	2.52632	7.78947		60.1869	5.73202	2.31046	2.68591		671.09	3.20139	2.73453	2.98052	4.46671	2.67785	1.66802		Yes	Over-regulated	0		UU	1
Capn5	19	85	111	41	106	1.30588	4.47368	2.15789	5.57895	5.84211		28.7572	11.8817	3.61345	3.74099		295.271	12.3623	3.09279	2.77573	12.122	3.30574	3.66696		Yes	Over-regulated	0		UU	1			163.813	1.55435	4.68849	7.82424	8.39896	2.82417	4.75236	1.96625
Adamtsl4	34	152	274	102	238	1.80263	4.47059	3	7	8.05882		39.5453	3.64151	1.43468	0.763537		1713.04	0.382696	0.473054	0.358584	2.0121	0.757463	2.65637		Yes	Un-necessary	0		UU	1			346.577	1.07798	1.43323	0.848685	1.2821	0.851453	1.13905	0.438872
Dixdc1	13	58	70	8	21	1.2069	4.46154	0.615385	1.61538	5.38462		36.6632	1.84512	1.15109	0.835757		487.753	0.718067	1.26424	0.850267	1.28159	1.02534	1.24992		Yes	Un-necessary	0		UU	1			121.317	1.66059	2.18951	1.41515	1.66563	1.85093	1.16257	0.850256
Sorcs1	9	40	69	6	11	1.725	4.44444	0.666667	1.22222	7.66667		20	1	1	1		80.8646	0.513389	0.522341	0.780493	0.756695	0.825708	0.916419		Yes	Un-necessary	0		UU	1			28.6315	1.07855	1.2133	0.862976	0.950837	0.69493	0.688854	0.801696
Crebl2	10	44	48	8	20	1.09091	4.4	0.8	2	4.8		20	1.67165	1.31667	1.12001		182.119	1.10994	2.43978	2.0722	1.39079	1.73717	0.800611		Yes	Consistent			UU	1			110.911	1.25834	1.54796	1.84243	1.36428	0.954257	0.951403	1.41702
Mras	127	558	672	141	501	1.2043	4.3937	1.11024	3.94488	5.29134		87.9775	6.12623	1.5642	0.720326		1282.58	5.13927	1.52724	1.01133	5.63275	1.20577	4.67148		Yes	Un-necessary	0		UU	1			302.05	1.85116	2.04538	2.42974	1.90604	1.33249	1.61345	1.0835
Samd10	8	35	66	18	15	1.88571	4.375	2.25	1.875	8.25		23.6489	1.87953	1.49955	1.48825		120.657	4.84843	2.41814	2.16519	3.36398	1.89278	1.77727		Yes	Over-regulated	0		UU	1			89.0114	1.75625	2.61541	2.15016	4.44053	4.56099	3.57788	1.24728
Hspa12b	26	113	126	23	78	1.11504	4.34615	0.884615	3	4.84615		22.9319	7.15041	0.872149	0.872149		123.839	3.01433	0.203521	0.271125	5.08237	0.554736	9.16178		Yes	Opposite	0		UU	1			105.244	1.44316	3.97551	2.0884	1.98675	1.58005	2.29996	0.898304
Nqo1	12	52	52	47	24	1	4.33333	3.91667	2	4.33333		422.477	0.796342	0.315712	0.562518		2063.81	0.446332	1.02421	1.19783	0.621337	0.775067	0.801655		Yes	Un-necessary	0		UU	1			603.301	1.50932	0.602495	0.520085	0.491599	0.692156	0.167696	0.700233
Plce1	12	52	60	3	60	1.15385	4.33333	0.25	5	5		29.0413	5.86854	1.03931	0.688675		1373.88	1.37422	0.827585	0.332951	3.62138	0.72213	5.01486		Yes	Un-necessary	0		UU	1			116.531	2.39427	5.46926	2.68628	2.93626	2.84961	4.93986	1.11481
Alg13	53	229	253	49	43	1.1048	4.32075	0.924528	0.811321	4.77358		45.8633	1.21696	1.09885	1.37549		760.218	2.1785	3.31793	1.27378	1.69773	1.76651	0.961061		Yes	Consistent			UU	1			63.9721	2.71058	3.01071	2.72726	3.84143	5.42583	3.24243	6.13494
Chmp2b	204	872	1161	284	540	1.33142	4.27451	1.39216	2.64706	5.69118		834.151	1.71575	0.486749	0.499768		8068.81	0.940066	0.498457	0.352641	1.32791	0.459404	2.8905		Yes	Opposite	0		UU	1			419.201	2.31863	2.09068	2.71411	2.72168	1.97053	2.04104	0.901152
Ypel2	17	71	86	23	45	1.21127	4.17647	1.35294	2.64706	5.05882		29.1158	30.1026	5.3956	3.87469		634.793	16.0502	1.42701	1.066	23.0764	2.94082	7.84692		Yes	Over-regulated	0		UU	1			176.59	3.20933	7.80172	7.43485	12.8501	6.66495	10.6512	2.00659
Fos	34	142	340	41	197	2.39437	4.17647	1.20588	5.79412	10		167.484	24.1059	3.09971	0.686036		4954.6	1.82004	0.24044	1.33095	12.963	1.33928	9.67905		Yes	Un-necessary	0		UU	1			126.068	1.10013	1.79221	1.2046	1.5801	1.19161	0.773395	0.746373
Armcx1	82	341	663	85	262	1.94428	4.15854	1.03659	3.19512	8.08537		256.475	0.396345	2.7669	2.29709		3625.19	0.189397	2.15989	1.48772	0.292871	2.1779	0.134474		Yes	Consistent			UU	1			315.033	1.44932	2.04143	2.94651	1.75487	1.52691	1.73735	1.99521
Cryz	71	294	321	50	260	1.09184	4.14085	0.704225	3.66197	4.52113		289.258	7.14604	1.83715	1.44105		1902.45	3.40099	1.27733	1.56136	5.27351	1.52922	3.44849		Yes	Over-regulated	0		UU	1			358.364	1.62022	3.80793	3.4261	3.68626	1.80963	2.59321	1.44117
Nipal3	8	33	50	25	19	1.51515	4.125	3.125	2.375	6.25		25.5116	4.85363	2.31877	1.61021		163.262	5.32226	2.84768	2.48582	5.08795	2.31562	2.19723		Yes	Over-regulated	0		UU	1
Tiparp	68	280	352	139	107	1.25714	4.11765	2.04412	1.57353	5.17647		225.073	5.89642	4.34091	2.02238		2268	3.66576	2.72966	2.79409	4.78109	2.97176	1.60884		Yes	Over-regulated	0		UU	1			419.05	2.24783	2.58225	3.20461	3.45358	2.22688	3.24393	1.46506
Arhgef3	9	37	70	2	10	1.89189	4.11111	0.222222	1.11111	7.77778		20	21.7857	4.56664	2.67677		293.674	4.11236	2.43256	2.63258	12.949	3.07714	4.20814		Yes	Over-regulated	0		UU	1			45.8864	4.09896	8.50202	12.9253	6.29556	2.88697	2.0654	7.58948
Heg1	75	308	473	125	287	1.53571	4.10667	1.66667	3.82667	6.30667		20	4.48306	1	1		97.2152	3.03328	0.531368	0.443822	3.75817	0.743798	5.05268		Yes	Un-necessary	0		UU	1			282.721	1.9581	5.09512	5.17772	4.58009	1.57783	3.81308	0.630763
Ablim1	61	249	303	41	207	1.21687	4.08197	0.672131	3.39344	4.96721		28.524	4.35107	0.977451	0.943913		375.276	0.905588	0.438778	0.613324	2.62833	0.743367	3.53571		Yes	Un-necessary	0		UU	1			126.757	1.66297	3.22545	3.86441	4.82379	4.75312	5.87356	0.971066
Lgals3bp	113	457	624	802	349	1.36543	4.04425	7.09735	3.0885	5.52212		325.348	0.263072	0.0614726	0.0883456		2382.62	0.17633	0.147326	0.126328	0.219701	0.105868	2.07524		Yes	Opposite	0		UU	1			1533.28	0.721779	2.0054	2.74419	1.40124	0.323667	0.162608	0.398966
Epha7	107	431	482	85	98	1.11833	4.02804	0.794393	0.915888	4.50467		20.5436	3.50817	0.975484	0.975484		383.979	4.80944	0.497679	0.574025	4.1588	0.755668	5.50348		Yes	Un-necessary	0		UU	1			159.689	2.51883	4.59124	2.68053	1.87618	0.869224	0.508441	0.523605
Pik3cb	9	36	45	10	33	1.25	4	1.11111	3.66667	5		50.6297	3.81374	2.51657	1.79318		618.081	1.14984	2.13199	1.90943	2.48179	2.08779	1.18871		Yes	Consistent			UU	1			373.417	1.4941	1.43171	2.80616	5.16306	3.38526	2.91367	2.7212
Satb2	10	40	71	16	26	1.775	4	1.6	2.6	7.1		26.0582	1.40623	0.928316	0.811367		384.157	1.29455	1.41989	0.487553	1.35039	0.911781	1.48104		Yes	Un-necessary	0		UU	1			168.301	1.8138	2.3159	2.03429	4.53495	4.77672	5.49614	0.464623
Edn1	6	24	58	8	37	2.41667	4	1.33333	6.16667	9.66667		87.8108	1.49086	0.233704	0.419195		782.414	0.10498	0.177942	0.454657	0.797919	0.321375	2.48283		Yes	Opposite	0		UU	1			128.777	1.05945	0.475817	0.55293	0.531145	0.779061	0.321316	0.762057
Plscr1	77	306	419	45	161	1.36928	3.97403	0.584416	2.09091	5.44156		60.5644	1.16406	1.78458	1.22627		1080.58	3.01694	1.44629	1.3546	2.0905	1.45294	1.43881		Yes	Un-necessary	0		UU	1			105.441	1.27302	1.60065	0.978309	1.40088	0.896746	1.16649	0.791295
Cth	63	248	276	19	8	1.1129	3.93651	0.301587	0.126984	4.38095		329.11	8.60258	3.15515	1.49682		6228.97	6.72146	2.16426	3.65447	7.66202	2.61768	2.92703		Yes	Over-regulated	0		UU	1			651.003	2.22945	4.7699	7.6862	10.266	7.5596	7.2899	1.30601
Als2cl	14	55	152	3	75	2.76364	3.92857	0.214286	5.35714	10.8571		33.846	9.33504	2.77792	2.04922		532.343	4.33079	1.29154	1.11767	6.83291	1.80909	3.77699		Yes	Over-regulated	0		UU	1			118.499	1.78789	1.96356	1.77446	2.03381	0.996773	0.844378	1.06722
Mfsd2a	14	55	64	5	33	1.16364	3.92857	0.357143	2.35714	4.57143		88.7946	0.557329	0.225239	0.225239		920.148	1.05681	0.0373335	0.109118	0.807068	0.149232	5.40813		Yes	Opposite	0		UU	1
Nr4a1	65	255	460	55	304	1.80392	3.92308	0.846154	4.67692	7.07692		378.564	3.15594	1.71214	1.07429		6018.09	1.04108	0.699935	0.806174	2.09851	1.07314	1.95549		Yes	Un-necessary	0		UU	1			769.32	1.52465	1.95181	3.26167	4.50857	2.65378	1.85774	0.995607
Fam20c	34	133	175	84	337	1.31579	3.91176	2.47059	9.91176	5.14706		148.942	2.59025	0.21549	0.429873		562.748	1.07632	0.524717	0.367667	1.83329	0.384437	4.76877		Yes	Opposite	0		UU	1			144.484	4.39985	4.06413	2.99446	4.39621	3.0929	2.946	0.493395
Dkk2	133	520	583	50	346	1.12115	3.90977	0.37594	2.6015	4.38346		170.937	0.137079	0.117002	0.117002		2186.05	0.0479665	0.046753	0.0460817	0.0925227	0.0817098	1.13233		Yes	Opposite	0		UU	1			325.523	2.17176	5.07541	2.8145	1.20449	0.624021	0.286762	0.850716
Igfbp3	516	2013	7019	406	2720	3.48684	3.90116	0.786822	5.27132	13.6027		77.5785	9.1426	0.871554	1.05625		3254.56	3.713	0.677241	0.411849	6.4278	0.754224	8.5224		Yes	Un-necessary	0		UU	1			282.607	2.01635	13.3923	12.9838	4.04556	1.15146	0.572165	1.50976
Ppat	33	128	189	28	62	1.47656	3.87879	0.848485	1.87879	5.72727		179.766	1.77098	3.59586	2.2117		949.403	4.66615	4.67716	4.52024	3.21857	3.75124	0.858001		Yes	Consistent			UU	1			797.137	2.82607	3.89404	5.98034	5.4539	6.89981	6.05059	6.61406
Lrp4	23	89	258	8	51	2.89888	3.86957	0.347826	2.21739	11.2174		20	6.47275	1	1.12408		190.665	1.28997	1.36428	1.37266	3.88136	1.21525	3.19387		Yes	Un-necessary	0		UU	1			85.1178	1.85738	4.37188	1.75455	1.92498	2.44145	3.13755	1.17375
Fryl	86	332	631	88	240	1.9006	3.86047	1.02326	2.7907	7.33721		136.156	1.65668	1.01542	0.952892		863.219	1.59777	0.911945	1.87146	1.62722	1.18793	1.3698		Yes	Un-necessary	0		UU	1			410.801	1.21433	1.04523	1.03646	1.71779	1.25726	1.2632	0.70489
5430435G22Rik	20	77	128	25	82	1.66234	3.85	1.25	4.1	6.4		34.9079	2.3048	0.651707	0.651707		370.146	1.87566	0.521254	0.566612	2.09023	0.59782	3.49642		Yes	Opposite	0		UU	1			103.155	2.84449	5.55204	7.81591	7.47979	4.19719	2.72714	1.18862
C1s	31	119	221	62	109	1.85714	3.83871	2	3.51613	7.12903		29.9632	12.727	1.43201	1.06108		352.103	1.88709	0.636107	0.522355	7.30704	0.912888	8.00432		Yes	Un-necessary	0		UU	1			12.2805	7.70187	56.5683	156.123	54.4197	21.2996	16.3998	6.26456
Tubb4a	6	23	47	45	23	2.04348	3.83333	7.5	3.83333	7.83333															Yes	Data missing			UU	1
Sema3c	118	452	654	566	1063	1.4469	3.83051	4.79661	9.00847	5.54237		231.442	1.3896	0.156553	0.156553		3163.36	0.730691	0.262165	0.169688	1.06014	0.18624	5.69236		Yes	Opposite	0		UU	1			224.336	3.66104	2.70587	2.04768	0.790619	0.609594	0.115405	0.650441
Trim16	56	214	329	77	347	1.53738	3.82143	1.375	6.19643	5.875		177.924	1.30471	0.239267	0.23356		1794.31	0.788953	0.254856	0.222277	1.04683	0.23749	4.4079		Yes	Opposite	0		UU	1			585.646	1.72623	1.16454	1.19409	1.46637	1.22235	0.377753	0.383425
Dock5	96	366	428	171	91	1.1694	3.8125	1.78125	0.947917	4.45833		126.64	1.67042	1.23698	0.738215		2501.68	0.666083	0.366019	0.753813	1.16825	0.773757	1.50984		Yes	Un-necessary	0		UU	1			1048.04	0.991992	0.835769	0.360592	0.833264	0.630835	0.475127	0.244087
Gsdmd	36	137	138	32	67	1.0073	3.80556	0.888889	1.86111	3.83333		134.357	3.2095	0.521846	0.68615		375.858	4.5296	1.10801	1.08142	3.86955	0.849358	4.55585		Yes	Un-necessary	0		UU	0			175.106	1.52495	2.19188	2.53582	1.81482	1.11471	0.778748	0.612125
Hspb8	160	601	789	147	282	1.31281	3.75625	0.91875	1.7625	4.93125		404.925	2.45902	0.444794	0.88015		3477.32	2.33024	0.555624	0.549047	2.39463	0.607404	3.9424		Yes	Opposite	0		UU	1			928.849	1.69611	1.99641	2.10764	2.57646	2.48161	2.73879	0.673062
Atp10a	26	97	101	8	78	1.04124	3.73077	0.307692	3	3.88462		52.7005	1.8481	0.592002	0.741465		534.198	2.00431	0.324223	0.745953	1.92621	0.600911	3.20548		Yes	Opposite	0		UU	0			406.402	1.39243	1.09744	0.998554	0.992724	0.864688	0.427343	0.921086
Ammecr1	142	526	530	111	225	1.0076	3.70423	0.78169	1.58451	3.73239		49.7907	2.41782	0.909584	0.647241		602.355	0.754034	0.919193	0.359249	1.58592	0.708817	2.23743		Yes	Un-necessary	0		UU	0			1000.46	1.47407	1.88809	2.00173	2.38821	1.76363	1.85515	0.53168
Trim12c	40	145	166	136	93	1.14483	3.625	3.4	2.325	4.15															Yes	Data missing			UU	1
Psg16	52	188	234	58	72	1.24468	3.61538	1.11538	1.38462	4.5		20	1	1	1		84.9978	0.506541	0.558214	0.339295	0.75327	0.724377	1.03989		Yes	Un-necessary	0		UU	1
Trim24	100	361	373	161	285	1.03324	3.61	1.61	2.85	3.73		109.875	1.96599	3.63831	2.48341		962.155	1.47052	3.07432	4.56804	1.71825	3.44102	0.499343		Yes	Consistent			UU	0			681.247	1.18661	1.37172	1.41991	1.66423	1.29655	2.03929	2.39512
C1ra	56	202	251	240	101	1.24257	3.60714	4.28571	1.80357	4.48214		20.106	15.8567	0.99473	0.99473		495.385	4.1258	0.178187	0.0797845	9.99126	0.561858	17.7825		Yes	Opposite	0		UU	1
Lama4	901	3243	3715	1805	854	1.14554	3.59933	2.00333	0.947836	4.1232		262.573	7.93608	0.209063	0.209063		2576.75	2.03414	0.116122	0.0336109	4.98511	0.141965	35.1151		Yes	Opposite	0		UU	1			1747.5	1.37109	2.19675	1.68604	1.47624	0.865089	1.72565	0.209626
Atp6v0e2	22	79	213	106	114	2.6962	3.59091	4.81818	5.18182	9.68182		34.0951	12.2818	2.68413	2.39926		680.334	0.566797	1.30573	1.46092	6.42431	1.96251	3.27351		Yes	Over-regulated	0		UU	1			100.687	1.54896	2.57026	3.07602	3.54831	3.42231	2.84869	1.24719
Fndc1	75	269	553	35	1519	2.05576	3.58667	0.466667	20.2533	7.37333		36.1529	8.561	0.807125	1.04089		599.252	1.18173	0.830289	0.580004	4.87136	0.814576	5.98024		Yes	Un-necessary	0		UU	1
Nt5dc3	54	193	231	197	88	1.19689	3.57407	3.64815	1.62963	4.27778		341.009	0.887026	0.579374	0.803956		2750.14	1.19231	0.733775	0.605835	1.03967	0.680735	1.52727		Yes	Un-necessary	0		UU	1			564.472	3.20049	2.76675	1.3095	3.0307	3.3848	2.61507	0.379651
Enpp4	18	64	79	14	51	1.23438	3.55556	0.777778	2.83333	4.38889		42.011	2.50996	1.09021	0.97313		944.587	1.8352	0.807582	0.777823	2.17258	0.912185	2.38173		Yes	Un-necessary	0		UU	1			208.71	1.79947	1.9406	3.09266	2.04156	2.27734	2.13614	1.19891
Samd9l	18	64	71	94	39	1.10938	3.55556	5.22222	2.16667	3.94444		116.905	1.45259	0.171079	0.171079		1751.34	1.4461	0.381049	0.200955	1.44935	0.231041	6.27312		Yes	Opposite	0		UU	0			56.9602	2.24041	2.98932	3.62562	3.14705	1.41294	0.766614	0.840511
Cd24a	115	406	523	374	266	1.28818	3.53043	3.25217	2.31304	4.54783		2980.07	1.62561	0.075906	0.09546		14433.7	3.3269	0.306206	0.251308	2.47626	0.18222	13.5894		Yes	Opposite	0		UU	1			1434.86	2.4635	2.30454	5.208	4.65225	4.22857	3.43767	0.751299
Ezh1	39	137	156	34	80	1.13869	3.51282	0.871795	2.05128	4		26.6603	5.93238	2.84132	2.69632		428.029	2.01588	1.24599	1.34476	3.97413	2.0321	1.95568		Yes	Over-regulated	0		UU	0			271.581	1.47988	2.67044	3.22329	3.67967	2.50657	3.27607	3.34473
Fzd5	10	35	101	15	4	2.88571	3.5	1.5	0.4	10.1		47.5433	3.66822	6.64984	5.68019		915.18	1.81672	4.16374	4.62821	2.74247	5.28049	0.519358		Yes	Consistent			UU	1			309.387	0.983812	1.30065	0.960441	1.82545	1.12677	1.35398	1.20237
Enpp3	10	35	63	5	1	1.8	3.5	0.5	0.1	6.3		21.9542	37.5214	7.06165	6.96699		189.913	13.3506	6.06254	11.7224	25.436	7.9534	3.19813		Yes	Over-regulated	0		UU	1			34.2594	1.61825	5.46003	28.3185	48.5986	7.77246	36.0579	25.3082
Slco3a1	50	174	193	142	182	1.1092	3.48	2.84	3.64	3.86		131.018	0.483897	0.158182	0.158182		1670.06	0.516361	0.154711	0.153353	0.500129	0.156107	3.20375		Yes	Opposite	0		UU	0			925.173	1.22329	1.03475	0.970118	0.7973	0.648356	0.355082	0.259803
Mfap3l	17	59	112	18	42	1.89831	3.47059	1.05882	2.47059	6.58824		85.0871	1.51745	0.363398	0.363767		1449.63	0.925462	0.255518	0.234345	1.22146	0.304257	4.01455		Yes	Opposite	0		UU	1			213.429	1.79858	0.601501	0.728228	0.804848	0.756436	0.271145	0.629175
Kifc3	56	193	295	29	83	1.5285	3.44643	0.517857	1.48214	5.26786		103.345	3.01518	1.32683	0.819256		1966.93	1.51504	0.560228	0.741301	2.26511	0.861904	2.62803		Yes	Un-necessary	0		UU	1			281.229	1.37036	1.34318	1.10744	2.27445	1.32833	0.963983	1.03214
Zbtb20	43	148	182	100	105	1.22973	3.44186	2.32558	2.44186	4.23256		41.5424	3.55406	0.639061	0.639596		525.232	1.43692	0.289763	0.427503	2.49549	0.498981	5.00117		Yes	Opposite	0		UU	1			83.3734	1.43835	2.10862	1.41457	1.5395	1.3981	1.39141	0.647528
Slc25a23	16	55	101	78	57	1.83636	3.4375	4.875	3.5625	6.3125		20	1.95249	1.18615	1.36783		109.943	7.00331	4.76957	3.03325	4.4779	2.5892	1.72945		Yes	Over-regulated	0		UU	1			48.1087	1.51666	5.87991	4.96165	8.99946	7.32892	9.80003	3.07798
Myo10	154	528	1186	119	150	2.24621	3.42857	0.772727	0.974026	7.7013		222.034	2.1979	2.56738	2.05175		2387.46	1.21493	2.07646	2.78478	1.70642	2.37009	0.71998		Yes	Consistent			UU	1			1090.11	0.955621	0.972379	0.806897	1.36133	1.19248	1.14083	1.06328
Pde8b	34	116	142	37	150	1.22414	3.41176	1.08824	4.41176	4.17647		26.475	7.26928	0.782776	0.782776		640.07	1.20497	0.164246	0.122796	4.23712	0.463148	9.14852		Yes	Opposite	0		UU	1			127.457	1.73962	1.28245	0.950382	0.927918	0.493519	0.539442	0.641005
Pcdh17	10	34	79	50	6	2.32353	3.4	5	0.6	7.9		20	1	1	1		51.1675	2.97802	0.810387	0.594021	1.98901	0.851102	2.33698		Yes	Un-necessary	0		UU	1			33.8165	1.4531	2.0936	1.23985	1.00457	1.14609	1.10969	0.898213
Lgals9	102	346	429	238	413	1.23988	3.39216	2.33333	4.04902	4.20588		660.041	1.09558	0.106693	0.0905356		3139.07	3.10775	0.437866	0.565795	2.10167	0.300222	7.00037		Yes	Opposite	0		UU	1			487.381	2.05182	2.51247	4.70516	3.09514	0.85875	1.03903	0.943909
Foxd1	28	94	181	7	17	1.92553	3.35714	0.25	0.607143	6.46429		31.9599	7.98987	0.727688	0.727688		356.739	6.53188	0.920097	0.390284	7.26088	0.691439	10.5011		Yes	Un-necessary	0		UU	1			173.427	1.11642	2.47808	2.22017	2.38952	1.23344	1.41595	0.941034
Trib2	48	159	168	119	132	1.0566	3.3125	2.47917	2.75	3.5		337.736	0.448335	0.151837	0.17157		2247.47	1.29269	0.201973	0.674177	0.870512	0.299889	2.90278		Yes	Opposite	0		UU	0			231.345	1.47946	2.90599	2.87346	1.47209	1.178	1.09051	0.705661
Golph3l	51	168	275	31	45	1.6369	3.29412	0.607843	0.882353	5.39216		49.9669	2.16316	2.29339	1.90342		749.77	1.37574	1.45579	1.4258	1.76945	1.7696	0.999916		Yes	Consistent			UU	1			797.84	2.37287	3.44675	4.51228	4.23718	4.67192	3.73934	2.24699
Mboat1	14	46	49	3	87	1.06522	3.28571	0.214286	6.21429	3.5		72.6748	1.21242	0.610698	0.688393		681.523	1.9615	0.817935	0.495322	1.58696	0.653087	2.42993		Yes	Opposite	0		UU	0			211.864	4.0937	4.68817	5.7321	3.55689	3.57044	2.50592	0.758485
Ttc9	14	46	54	52	23	1.17391	3.28571	3.71429	1.64286	3.85714		98.4462	0.357873	0.446037	0.364855		3667.69	0.0775102	0.136999	0.147876	0.217691	0.273942	0.794664		Yes	Opposite	0		UU	0
Pkp4	58	190	279	93	65	1.46842	3.27586	1.60345	1.12069	4.81034		174.649	10.5736	5.84166	2.67146		1803.19	3.52121	3.46837	3.93538	7.04738	3.97922	1.77105		Yes	Over-regulated	0		UU	1			399.353	1.57183	1.67006	1.54633	1.83071	2.51643	1.56079	2.84299
Uaca	102	334	400	135	201	1.1976	3.27451	1.32353	1.97059	3.92157		120.094	1.27433	1.0761	1.4045		824.313	1.25871	1.52874	1.66431	1.26652	1.41841	0.892915		Yes	Un-necessary	0		UU	0			189.785	1.42382	1.39422	1.25272	1.87851	1.59168	0.87094	1.3227
Pde4d	40	130	146	37	27	1.12308	3.25	0.925	0.675	3.65		20	1	1	1		130.318	0.468565	0.339499	0.27153	0.734283	0.652757	1.12489		Yes	Opposite	0		UU	0			45.2191	0.720192	0.693851	0.60863	0.845488	0.780117	0.677297	0.849808
Fam43a	40	129	210	31	104	1.62791	3.225	0.775	2.6	5.25		83.7816	3.34278	2.21035	1.54071		1242.4	1.71263	1.23361	1.20732	2.5277	1.548	1.63289		Yes	Over-regulated	0		UU	1			167.074	1.77448	4.47447	3.6819	2.66097	1.5735	1.04845	1.27696
Hmga1-rs1	144	463	480	128	218	1.03672	3.21528	0.888889	1.51389	3.33333															Yes	Data missing			UU	0
Fcgr2b	14	45	53	1	1	1.17778	3.21429	0.0714286	0.0714286	3.78571		94.497	0.554907	0.679782	0.503916		380.344	3.481	1.69187	1.58826	2.01795	1.11596	1.80827		Yes	Un-necessary	0		UU	0			40.3418	1.15369	1.86232	1.59879	3.06182	1.98674	1.64203	1.33508
Radil	24	77	87	49	68	1.12987	3.20833	2.04167	2.83333	3.625		49.9416	1.71305	2.4635	4.14789		590.299	1.20051	1.27346	1.77668	1.45678	2.41538	0.603125		Yes	Consistent			UU	0
Pla2g7	151	483	536	53	521	1.10973	3.19868	0.350993	3.45033	3.54967		108.839	10.3152	0.228828	0.186655		3379.14	1.157	0.137865	0.157576	5.73609	0.177731	32.274		Yes	Opposite	0		UU	0			878.175	1.53268	1.83107	3.85002	3.80118	2.53154	2.14084	0.851817
Tbx2	28	89	101	36	65	1.13483	3.17857	1.28571	2.32143	3.60714		20	5.96802	1	1		137.665	1.57678	0.366766	0.458186	3.7724	0.706238	5.34154		Yes	Un-necessary	0		UU	0			123.384	1.07691	1.49214	1.96652	2.60333	1.13657	2.30447	0.895915
Dmd	45	143	211	136	743	1.47552	3.17778	3.02222	16.5111	4.68889		35.2377	1.60631	2.8592	2.54005		636.478	1.50519	3.58489	2.33898	1.55575	2.83078	0.549584		Yes	Consistent			UU	1			34.1413	1.51269	0.956322	0.593807	0.572632	0.725936	0.509731	0.590011
Col2a1	63	198	327	140	1077	1.65152	3.14286	2.22222	17.0952	5.19048		302.843	0.0660408	0.123336	0.127537		2547.56	0.0326055	0.218429	0.182034	0.0493231	0.162834	0.302904		Yes	Opposite	0		UU	1			593.959	0.860075	0.404356	0.226691	0.260338	0.281263	0.253457	0.309469
Arhgap44	21	66	86	20	144	1.30303	3.14286	0.952381	6.85714	4.09524															Yes	Data missing			UU	1
Parp9	64	201	284	139	121	1.41294	3.14062	2.17188	1.89062	4.4375		95.9105	4.5743	0.977035	1.78109		1060.6	1.31118	0.794445	1.3626	2.94274	1.22879	2.39482		Yes	Un-necessary	0		UU	1			134.629	1.73006	3.26094	8.27584	3.951	1.29387	1.01096	2.61019
Tet2	29	91	182	36	43	2	3.13793	1.24138	1.48276	6.27586		47.2911	8.60972	14.6564	8.46457		785.137	2.44552	4.94603	6.80325	5.52762	8.71755	0.63408		Yes	Consistent			UU	1			158.826	3.6377	9.10096	8.78552	15.5502	9.05659	11.5022	2.98125
Pcsk5	24	75	96	121	177	1.28	3.125	5.04167	7.375	4		22.2166	0.928688	0.928688	0.928688		421.298	0.985123	0.743489	0.78526	0.956905	0.846531	1.13038		Yes	Un-necessary	0		UU	0			129.468	1.42139	1.53146	0.962057	0.525408	0.358118	0.367512	0.546154
Tle4	17	53	54	26	30	1.01887	3.11765	1.52941	1.76471	3.17647		35.927	3.38191	8.94772	5.33392		277.036	8.38245	13.6191	17.4843	5.88218	11.3463	0.518425		Yes	Consistent			UU	0			71.4578	2.77741	5.87302	9.13527	9.12928	6.64599	6.29627	16.881
Ddx58	77	240	303	233	139	1.2625	3.11688	3.02597	1.80519	3.93506		79.9365	1.94265	1.07371	1.02733		825.296	1.41318	1.40865	1.24398	1.67791	1.18842	1.41189		Yes	Un-necessary	0		UU	0			419.872	1.19775	2.38601	4.13316	4.41543	2.98981	3.09713	1.35876
Pros1	291	901	1744	419	305	1.93563	3.09622	1.43986	1.04811	5.99313		238.354	1.45347	0.994038	0.327629		3745.79	0.481787	0.532672	0.319071	0.96763	0.543352	1.78085		Yes	Opposite	0		UU	1			1830.54	1.25599	1.93182	1.58215	1.19983	0.791719	1.43991	0.427916
Pcdh10	58	179	322	366	115	1.79888	3.08621	6.31034	1.98276	5.55172		20	1.03833	1.01752	1		88.139	0.994545	0.954862	0.744458	1.01644	0.929209	1.09387		Yes	Un-necessary	0		UU	1			60.6203	1.31916	0.82306	0.526616	0.422336	0.39925	0.617192	0.602312
Mbp	16	49	62	43	17	1.26531	3.0625	2.6875	1.0625	3.875		27.0231	20.3936	0.926851	1.24297		84.5831	3.08922	3.22819	2.88975	11.7414	2.07194	5.66687		Yes	Over-regulated	0		UU	0			51.1954	1.11879	1.46525	3.59427	6.72441	4.63018	6.1901	1.2585
Golm1	142	432	623	149	236	1.44213	3.04225	1.0493	1.66197	4.38732		457.986	3.15922	2.78928	1.84965		6436.94	2.35959	0.924613	1.28039	2.7594	1.71098	1.61276		Yes	Over-regulated	0		UU	1			330.554	2.29769	3.27299	3.13588	3.49943	2.58017	2.82556	1.81442
Tpcn1	101	306	368	90	377	1.20261	3.0297	0.891089	3.73267	3.64356		63.0414	1.8406	0.998305	1.0221		642.328	3.48915	1.28878	0.601447	2.66488	0.977658	2.72577		Yes	Un-necessary	0		UU	0			429.559	2.3242	3.24176	2.10992	3.53174	3.31985	2.96583	0.780625
Bmp2k	52	157	263	39	45	1.67516	3.01923	0.75	0.865385	5.05769		64.5038	1.25899	0.538845	0.511204		1113.5	0.797165	0.436169	0.519557	1.02808	0.501444	2.05024		Yes	Opposite	0		UU	1			387.398	1.48412	1.17329	0.965387	0.931583	0.832176	0.451411	0.49922
Pcdh1	7	21	32	1	78	1.52381	3	0.142857	11.1429	4.57143		20	1.09641	1	1		150.052	0.921424	0.657934	1.33213	1.00892	0.997517	1.01143		Yes	Un-necessary	0		UU	1			41.8806	1.61312	1.43243	1.63127	4.48171	3.82809	1.76934	1.70014
Afap1l2	9	27	66	4	181	2.44444	3	0.444444	20.1111	7.33333		20	11.9987	1.22301	1		509.257	5.07453	0.957917	0.752509	8.5366	0.983358	8.68107		Yes	Un-necessary	0		UU	1			91.2487	1.7185	2.63109	3.01854	5.50822	2.36355	2.37261	1.17616
Col4a6	14	42	43	9	69	1.02381	3	0.642857	4.92857	3.07143		28.1186	2.6039	0.834037	0.941284		186.204	1.2079	0.759525	0.875889	1.9059	0.852684	2.23518		Yes	Un-necessary	0		UU	0			43.9991	0.967293	1.31693	1	0.823601	0.745176	0.825674	0.852302
Ntng1	9	27	27	46	40	1	3	5.11111	4.44444	3		27.4162	0.929413	0.878719	0.935801		180.706	0.802744	0.47739	0.592709	0.866078	0.721155	1.20096		Yes	Un-necessary	0		UU	0			22.0923	0.859161	1.0665	0.810493	0.826027	0.922512	0.828494	0.922512
Hist2h2aa2	17	51	52	58	46	1.01961	3	3.41176	2.70588	3.05882															Yes	Data missing			UU	0
Sema3e	56	166	335	135	20	2.01807	2.96429	2.41071	0.357143	5.98214		89.1802	2.06487	0.683615	0.926832		1013.73	1.75525	0.3564	1.55952	1.91006	0.881593	2.1666		Yes	Un-necessary	0		UU	1			56.9795	2.38043	1.72514	2.24066	5.21677	3.18189	2.38043	3.41512
Fgd4	69	204	233	288	85	1.14216	2.95652	4.17391	1.23188	3.37681		20	1.01034	1.24477	1.19007		131.677	1.72524	1.6951	2.3909	1.36779	1.63021	0.839027		Yes	Consistent			UU	0			43.1096	2.75493	4.43996	5.0462	8.36744	8.15471	6.13639	3.88913
Dgka	43	127	184	34	63	1.44882	2.95349	0.790698	1.46512	4.27907		52.6226	22.8145	6.92735	3.8952		1262.24	5.23533	0.870141	1.91393	14.0249	3.40166	4.12296		Yes	Over-regulated	0		UU	1			235.98	1.54272	5.04034	5.9975	11.0844	6.70934	4.97339	2.24667
Osbpl3	41	121	221	48	147	1.82645	2.95122	1.17073	3.58537	5.39024		113.582	1.54439	0.769269	0.760278		1197.12	1.4798	1.20626	1.15185	1.5121	0.971913	1.55579		Yes	Un-necessary	0		UU	1			486.072	1.7269	1.73772	1.43809	2.00198	1.243	0.94164	0.751327
9630033F20Rik	19	56	68	26	30	1.21429	2.94737	1.36842	1.57895	3.57895		59.1288	1.84209	4.85482	3.8532		661.852	2.35998	3.92586	4.35795	2.10104	4.24795	0.494599		Yes	Consistent			UU	0			269.203	1.9758	2.54342	3.03423	3.94009	4.02745	2.49739	3.04485
Fbxo32	38	112	193	61	96	1.72321	2.94737	1.60526	2.52632	5.07895		113.044	0.696143	0.18034	0.18034		1685.48	0.146413	0.0538193	0.0430726	0.421278	0.114393	3.68272		Yes	Opposite	0		UU	1			547.364	0.971512	0.513328	0.348119	0.340954	0.586007	0.401453	0.315455
Dusp1	39	114	275	24	270	2.41228	2.92308	0.615385	6.92308	7.05128		843.247	2.08915	1.76601	1.7899		17611.3	0.122532	0.529002	0.718676	1.10584	1.2009	0.920848		Yes	Un-necessary	0		UU	1			2657.35	1.00365	0.525088	0.50134	0.644093	0.649855	0.332824	0.57316
Ak3	220	642	735	227	275	1.14486	2.91818	1.03182	1.25	3.34091		334.081	3.72922	0.326293	0.29517		4164.58	1.91992	0.237201	0.312186	2.82457	0.292712	9.64964		Yes	Opposite	0		UU	0			662.944	2.16605	3.76828	3.80811	3.39833	2.75171	2.24328	0.755333
Wbscr27	11	32	40	20	33	1.25	2.90909	1.81818	3	3.63636		41.9882	6.37083	3.41049	3.28642		452.487	4.17255	1.92635	2.72451	5.27169	2.83694	1.85823		Yes	Over-regulated	0		UU	0			110.368	1.11299	2.66359	2.71805	3.20543	1.96891	3.02126	1.75059
Bcl2	11	32	44	14	18	1.375	2.90909	1.27273	1.63636	4		76.2405	1.29106	0.477347	0.522724		491.56	1.45251	0.254221	0.354262	1.37178	0.402138	3.41122		Yes	Opposite	0		UU	0			220.441	1.54392	2.04434	2.20617	2.08684	2.04592	2.2098	0.564506
Abca2	32	93	153	62	131	1.64516	2.90625	1.9375	4.09375	4.78125		21.4782	1.31007	1.08073	1.65578		164.243	3.88562	2.60608	2.0042	2.59785	1.8367	1.41441		Yes	Consistent			UU	1			173.777	1.34782	1.83043	0.936312	1.707	1.31037	1.28532	0.954328
H2-D1	132	382	486	271	256	1.27225	2.89394	2.05303	1.93939	3.68182		22.5273	1.06752	0.907845	0.907845		2097.09	2.54209	1.64639	1.03516	1.8048	1.12431	1.60525		Yes	Un-necessary	0		UU	0			2188.23	1.36557	1.58025	3.33016	2.18504	1.03236	0.720375	0.641437
Mtr	44	127	198	58	36	1.55906	2.88636	1.31818	0.818182	4.5		107.948	1.73645	1.68653	0.91416		1134.11	3.00089	1.36904	1.61554	2.36867	1.39632	1.69637		Yes	Un-necessary	0		UU	1
Tnfrsf11b	124	357	1579	36	237	4.42297	2.87903	0.290323	1.91129	12.7339		157.607	0.144577	0.144577	0.144577		2860.67	0.0301918	0.0519357	0.0545425	0.0873846	0.0989083	0.883492		Yes	Opposite	0		UU	1			593.168	1.75857	0.78623	0.363853	0.272316	0.308992	0.0929113	0.369482
Phlda1	31	89	123	30	42	1.38202	2.87097	0.967742	1.35484	3.96774		1692.61	0.67738	0.151731	0.0984483		7410.52	1.35406	0.371059	0.388681	1.01572	0.25248	4.02297		Yes	Opposite	0		UU	0			333.973	1.77252	1.48897	1.24632	2.60429	1.89271	0.913621	0.570117
Lrpap1	231	659	870	530	385	1.32018	2.85281	2.29437	1.66667	3.76623		347.674	8.08396	1.88129	1.7451		5773.57	2.04353	1.56394	1.13522	5.06374	1.58139	3.20209		Yes	Over-regulated	0		UU	0			983.271	2.15625	2.52112	2.35341	2.87355	2.3775	3.43587	1.43962
Jmjd8	60	171	186	139	121	1.08772	2.85	2.31667	2.01667	3.1		39.8867	5.52984	2.20126	1.19838		886.847	1.04758	0.653756	0.936012	3.28871	1.24735	2.63655		Yes	Un-necessary	0		UU	0			630.438	1.6294	2.63384	2.87826	2.45537	2.0882	1.9193	1.12563
Acot1	26	74	96	17	27	1.2973	2.84615	0.653846	1.03846	3.69231		77.5156	1.42532	3.31696	5.65185		510.998	4.97278	4.67512	5.4285	3.19905	4.76811	0.670927		Yes	Consistent			UU	0			76.6314	3.3114	8.11108	13.4103	16.6255	16.5976	23.0219	5.93118
Hspa2	35	99	216	33	34	2.18182	2.82857	0.942857	0.971429	6.17143		49.0642	3.51278	0.697969	0.799665		1529.36	0.758733	0.463333	0.481426	2.13576	0.610598	3.49781		Yes	Opposite	0		UU	1			105.676	1.01582	2.07794	1.41604	1.44649	0.998865	1.1397	0.827287
Lin7c	103	291	366	137	151	1.25773	2.82524	1.3301	1.46602	3.5534		367.158	1.33961	1.18441	1.1883		2897.37	4.26642	2.04129	1.80398	2.80302	1.55449	1.80317		Yes	Over-regulated	0		UU	0			671.943	1.85233	2.78658	4.35655	3.84634	3.4102	3.83428	2.69683
Cpxm2	22	62	72	363	32	1.16129	2.81818	16.5	1.45455	3.27273		20.3751	0.981924	0.981924	0.981924		1030.9	0.203847	0.241497	0.108542	0.592886	0.578472	1.02492		Yes	Opposite	0		UU	0			289.028	0.999631	1.3584	1.03322	0.499065	0.244502	0.217367	0.327047
Usp9x	619	1744	2733	588	571	1.56709	2.81745	0.949919	0.922456	4.41519		246.948	1.44633	2.8557	1.67283		2559.81	1.2304	4.04353	2.33589	1.33836	2.72699	0.490784		Yes	Consistent			UU	1			1773.46	1.19931	0.854884	0.609932	0.915708	0.904756	0.970406	0.997446
2900026A02Rik	36	101	160	18	141	1.58416	2.80556	0.5	3.91667	4.44444		207.853	1.58335	0.403332	0.426937		4884.38	0.728635	0.26277	0.215632	1.15599	0.327168	3.53333		Yes	Opposite	0		UU	1			587.887	1.33604	1.17397	0.639714	1.03468	0.843095	0.581797	0.379782
Skida1	14	39	40	11	10	1.02564	2.78571	0.785714	0.714286	2.85714															Yes	Data missing			UU	0
Adam22	35	97	105	17	95	1.08247	2.77143	0.485714	2.71429	3		23.0106	3.31116	1.65323	1.38279		249.109	1.2455	1.2351	1.06951	2.27833	1.33516	1.70642		Yes	Un-necessary	0		UU	0			60.928	4.49785	6.75302	2.35556	1.45214	1.14475	0.831654	1.35978
Ly75	39	108	113	11	10	1.0463	2.76923	0.282051	0.25641	2.89744		66.4136	3.97398	3.05505	1.43931		830.564	3.38743	3.97282	2.17829	3.6807	2.66137	1.38301		Yes	Consistent			UU	0			637.873	1.12762	0.985672	0.762787	1.03491	1.31749	1.44567	0.620237
Car13	32	88	97	28	28	1.10227	2.75	0.875	0.875	3.03125		40.4162	0.78256	0.8685	1.15098		435.993	0.309299	1.10721	0.625223	0.54593	0.937977	0.582029		Yes	Un-necessary	0		UU	0			381.755	1.79069	2.07226	2.45724	2.17629	1.27384	0.533046	0.937461
Hmga1	310	851	868	226	507	1.01998	2.74516	0.729032	1.63548	2.8															Yes	Data missing			UU	0			2671.4	0.628542	0.662981	0.818015	0.713858	0.623685	0.770368	0.948776
Met	34	93	133	19	36	1.43011	2.73529	0.558824	1.05882	3.91176		130.937	1.43167	0.283361	0.291932		891.488	1.15621	0.188479	0.504581	1.29394	0.317088	4.08069		Yes	Opposite	0		UU	0			357.546	1.91681	2.0328	1.30836	2.06995	2.40134	0.766878	0.641295
Tfdp2	50	136	137	107	91	1.00735	2.72	2.14	1.82	2.74		88.5045	2.75082	3.14427	3.24805		1176.65	0.933406	2.31773	3.36199	1.84211	3.01801	0.610373		Yes	Consistent			UU	0			175.219	2.26277	2.26346	2.29109	2.35457	2.26346	2.73419	4.20675
Fam211a	50	136	148	51	57	1.08824	2.72	1.02	1.14	2.96															Yes	Data missing			UU	0
Dcp1a	52	141	164	45	58	1.16312	2.71154	0.865385	1.11538	3.15385		113.393	1.19899	1.43097	1.17538		660.906	1.1957	1.552	1.41778	1.19734	1.39403	0.858905		Yes	Un-necessary	0		UU	0			193.217	1.86079	2.27215	2.31802	3.17289	3.27834	2.2049	2.757
F11r	24	65	92	34	33	1.41538	2.70833	1.41667	1.375	3.83333		134.291	7.96076	2.99729	4.16617		1006.09	2.04216	1.33855	1.97931	5.00146	2.62033	1.90872		Yes	Over-regulated	0		UU	0			223.645	3.69825	7.28194	16.5066	21.2259	14.9758	16.3472	6.99649
Ntn1	20	54	109	9	75	2.01852	2.7	0.45	3.75	5.45		34.0947	8.45059	1.2023	1.64805		354.548	6.78509	2.68255	2.28418	7.61784	1.95427	3.89805		Yes	Over-regulated	0		UU	1			77.3484	1.91546	4.94152	4.57246	8.83161	5.96318	4.74551	1.4568
Mpped2	26	70	94	43	31	1.34286	2.69231	1.65385	1.19231	3.61538		21.89	11.2333	1.734	1.09344		291.96	3.89897	2.93437	1.24965	7.56613	1.75286	4.31644		Yes	Over-regulated	0		UU	0
Aldh1a1	19	51	53	13	95	1.03922	2.68421	0.684211	5	2.78947		29.3532	0.715804	0.681357	0.681357		56.8264	0.418778	0.627321	0.213597	0.567291	0.550908	1.02974		Yes	Opposite	0		UU	0			31.5565	5.05154	28.2641	30.2142	14.9696	41.5926	42.4145	1.0887
Robo2	40	107	149	254	211	1.39252	2.675	6.35	5.275	3.725		20	1	1	1		71.4786	1.20045	0.586792	0.861105	1.10023	0.861974	1.2764		Yes	Un-necessary	0		UU	0			212.551	1.4942	2.34268	1.40745	0.856119	0.378825	0.199681	0.22369
Cflar	89	238	300	102	180	1.2605	2.67416	1.14607	2.02247	3.37079		74.6191	1.18393	0.719911	0.670528		831.975	0.796474	0.524344	0.691416	0.9902	0.65155	1.51976		Yes	Opposite	0		UU	0			847.769	1.05771	0.989709	0.849611	0.672462	0.905059	0.569292	0.406891
Fancm	12	32	54	9	13	1.6875	2.66667	0.75	1.08333	4.5		40.2516	1.10059	2.64311	1.25643		253.549	1.04712	2.01954	2.01018	1.07385	1.98231	0.541716		Yes	Consistent			UU	1			70.2601	2.3854	1.68017	1.38085	2.26601	3.25639	2.61359	4.24234
Becn1	218	579	667	289	321	1.15199	2.65596	1.32569	1.47248	3.05963		413.092	0.952917	0.873694	0.772574		4445.72	0.974015	0.775178	0.611949	0.963466	0.758349	1.27048		Yes	Un-necessary	0		UU	0			948.461	1.32554	1.27298	1.42948	1.17579	1.40356	0.989258	1.2776
Akap7	17	45	52	9	25	1.15556	2.64706	0.529412	1.47059	3.05882		46.0129	2.26411	1.59648	1.87763		498.771	3.18104	2.02602	2.09448	2.72258	1.89865	1.43395		Yes	Consistent			UU	0			80.2261	2.15832	4.26107	4.0181	3.18425	1.61731	2.24403	1.74041
Sipa1l2	50	132	415	46	60	3.14394	2.64	0.92	1.2	8.3		103.024	1.52374	2.0473	1.31351		1286.6	1.04133	1.01225	1.37853	1.28253	1.4379	0.89195		Yes	Un-necessary	0		UU	1
Farp2	19	50	52	11	52	1.04	2.63158	0.578947	2.73684	2.73684		158.136	4.06232	0.355588	0.410427		1686.97	0.739613	0.168692	0.146003	2.40097	0.270178	8.88662		Yes	Opposite	0		UU	0			378.943	1.60779	1.16815	0.683516	0.563968	0.742217	0.354594	0.288699
Aig1	72	189	247	43	104	1.30688	2.625	0.597222	1.44444	3.43056		184.12	2.41299	0.161517	0.31024		4400.47	0.995864	0.198863	0.12594	1.70443	0.19914	8.55893		Yes	Opposite	0		UU	0			445.577	1.25357	1.29689	1.4789	1.58911	0.918805	0.82285	0.566011
Ptgfrn	358	939	1456	426	1224	1.55059	2.62291	1.18994	3.41899	4.06704		208.675	3.67672	0.953184	0.95495		2965.06	2.36173	0.583052	0.793543	3.01923	0.821182	3.67668		Yes	Un-necessary	0		UU	1			747.787	1.98512	3.39645	3.37091	4.01903	2.2346	2.40979	0.780111
Slc24a6	34	89	119	47	45	1.33708	2.61765	1.38235	1.32353	3.5		57.9225	6.72213	2.41562	1.92755		756.794	3.87903	1.51498	1.9392	5.30058	1.94934	2.71917		Yes	Over-regulated	0		UU	0			186.763	1.65473	2.83851	2.61874	3.4888	2.41041	2.96463	1.69463
Bcr	103	269	285	84	180	1.05948	2.61165	0.815534	1.74757	2.76699		84.5187	2.01308	0.674871	0.588864		1287.82	1.46443	0.580762	0.681042	1.73875	0.631385	2.75387		Yes	Opposite	0		UU	0
Apba1	18	47	69	13	65	1.46809	2.61111	0.722222	3.61111	3.83333		27.7473	0.962147	0.770373	1.07117		224.408	0.81355	0.777538	0.655845	0.887848	0.818732	1.08442		Yes	Un-necessary	0		UU	0			56.5411	1.38335	2.1066	1.04006	1.04582	1.08324	0.998646	0.740081
Efemp1	207	540	561	1033	398	1.03889	2.6087	4.99034	1.92271	2.71014		323.457	0.819434	0.061832	0.061832		3611.21	0.139882	0.416161	0.209535	0.479658	0.18734	2.56036		Yes	Opposite	0		UU	0			315.271	2.86138	10.3724	10.1625	3.29789	2.01527	1.62991	0.719082
Etv1	28	73	86	58	61	1.17808	2.60714	2.07143	2.17857	3.07143		20.6495	7.64866	4.43724	1.84006		216.536	7.51322	6.17139	4.57709	7.58094	4.25644	1.78105		Yes	Over-regulated	0		UU	0			208.073	1.31256	3.68303	2.95881	2.98664	2.20317	3.06834	2.67446
Ank3	27	70	99	64	26	1.41429	2.59259	2.37037	0.962963	3.66667		73.7639	2.12465	1.27701	1.27198		529.066	1.39459	0.703259	1.03238	1.75962	1.07116	1.64273		Yes	Un-necessary	0		UU	0			242.614	1.93118	4.27934	3.31421	3.43478	2.41094	2.14608	0.871296
Tirap	22	57	87	18	32	1.52632	2.59091	0.818182	1.45455	3.95455		142.463	4.54427	0.811127	0.579991		2210.06	2.127	0.56799	0.340354	3.33564	0.574866	5.80246		Yes	Opposite	0		UU	0			238.097	2.14428	2.67372	2.68682	3.19754	3.13269	1.77951	0.682502
Epb4.1l2	391	1008	2021	341	1465	2.00496	2.57801	0.872123	3.7468	5.1688		367.989	1.63554	1.38604	0.807249		3256.87	0.990902	0.849121	1.23155	1.31322	1.06849	1.22904		Yes	Un-necessary	0		UU	1			1458.96	1.21521	1.23221	1.13449	0.949257	0.648632	0.496968	0.893841
Smarca2	140	360	623	196	266	1.73056	2.57143	1.4	1.9	4.45		53.724	16.3148	0.45604	0.45674		1091.62	2.62801	0.287534	0.235939	9.47142	0.359063	26.3782		Yes	Opposite	0		UU	1			108.332	2.6301	5.8587	3.50862	3.51322	2.18644	3.42925	0.503182
Irgm1	57	146	263	150	268	1.80137	2.5614	2.63158	4.70175	4.61404		498.993	0.134712	0.0718806	0.0824592		3946.46	0.153881	0.285951	0.26284	0.144297	0.175783	0.820881		Yes	Opposite	0		UU	1			603.709	1.66315	1.48119	3.86551	1.09774	0.459318	0.112685	1.53674
Hs3st3b1	25	64	150	69	49	2.34375	2.56	2.76	1.96	6		26.1938	2.23247	1.01637	1.05936		376.002	1.81722	0.549249	0.48833	2.02485	0.778326	2.60154		Yes	Un-necessary	0		UU	1			159.125	1.91102	3.41744	2.83047	5.61641	3.62649	3.77212	0.888794
Pdgfa	59	151	172	74	168	1.13907	2.55932	1.25424	2.84746	2.91525		268.442	1.46392	1.2205	0.898529		3456.36	1.65341	0.992658	0.814814	1.55867	0.981626	1.58784		Yes	Un-necessary	0		UU	0			561.593	1.47923	1.62389	2.03706	3.70584	2.9922	2.32995	0.722849
Cd9	182	464	975	153	1079	2.10129	2.54945	0.840659	5.92857	5.35714		1903.25	2.88492	2.06859	2.96233		21157.3	1.1709	0.975701	1.08118	2.02791	1.77195	1.14445		Yes	Consistent			UU	1			3850.18	1.20313	1.53902	2.26007	2.30577	1.73807	2.0512	1.03762
Serpinb9b	11	28	53	7	100	1.89286	2.54545	0.636364	9.09091	4.81818		58.4324	26.6053	1.12227	0.420635		1424.27	8.22206	0.803565	0.727895	17.4137	0.768591	22.6566		Yes	Un-necessary	0		UU	1			375.577	1.80493	0.609463	0.633559	1.00147	1.06355	0.821638	1.07089
Synj2bp	65	165	168	88	113	1.01818	2.53846	1.35385	1.73846	2.58462		326.754	1.19823	0.843559	1.2231		3509.24	1.31611	0.930743	0.820573	1.25717	0.954495	1.3171		Yes	Un-necessary	0		UU	0
Aif1l	13	33	37	16	55	1.12121	2.53846	1.23077	4.23077	2.84615		158.802	1.05876	0.604143	0.678232		1699.46	0.592586	0.319847	0.563037	0.825673	0.541315	1.52531		Yes	Opposite	0		UU	0			633.245	1.3885	1.07336	0.655482	0.669717	0.991456	0.713693	1.22381
Tinagl1	118	299	393	75	495	1.31438	2.5339	0.635593	4.19492	3.33051		544.502	0.848679	0.120359	0.0840126		5150.55	0.969017	0.233745	0.23664	0.908848	0.168689	5.38771		Yes	Opposite	0		UU	0			1193.28	0.93934	0.608516	0.55324	0.569666	0.914972	0.36942	0.669717
Tbc1d13	98	247	267	121	118	1.08097	2.52041	1.23469	1.20408	2.72449		132.089	2.79694	2.96106	3.36392		1619.04	1.56772	2.03725	2.18442	2.18233	2.63666	0.827685		Yes	Consistent			UU	0			747.156	1.4827	1.81498	2.32021	3.03538	2.26353	1.98234	2.33174
Chfr	62	156	181	90	141	1.16026	2.51613	1.45161	2.27419	2.91935		122.109	1.85673	1.09109	1.13017		2487.22	1.60268	1.45797	1.01657	1.72971	1.17395	1.47341		Yes	Un-necessary	0		UU	0			511.656	1.54632	1.68887	2.10509	2.44186	2.22496	2.33548	1.70819
Paics	424	1065	1465	332	655	1.37559	2.51179	0.783019	1.54481	3.45519		2832.38	2.37286	2.20705	2.54684		17874.4	2.95026	2.3203	2.46271	2.66156	2.38422	1.11632		Yes	Consistent			UU	0			440.428	1.05774	1.29571	2.21449	1.9837	2.08628	2.24632	1.97095
Card10	10	25	42	4	35	1.68	2.5	0.4	3.5	4.2		78.6378	2.09406	1.77876	1.9843		1573.14	1.50346	1.46161	1.20551	1.79876	1.60755	1.11894		Yes	Consistent			UU	1			157.875	1.09909	1.01312	1.12587	1.35987	1.02856	0.887685	1.24472
Slc24a3	28	70	70	95	15	1	2.5	3.39286	0.535714	2.5		75.9949	0.291133	0.263176	0.263176		1678.24	0.145695	0.11158	0.153715	0.218414	0.197911	1.1036		Yes	Opposite	0		UU	0			261.823	0.935516	0.893124	0.44841	0.240391	0.205886	0.17318	0.234009
Acsl4	171	426	545	94	154	1.27934	2.49123	0.549708	0.900585	3.18713		317.296	1.4289	0.399743	0.207583		3421.27	0.945223	0.587196	0.622085	1.18706	0.454152	2.6138		Yes	Opposite	0		UU	0			1081.26	1.16262	0.63229	0.630468	0.848431	0.73659	0.420974	0.862678
Fam126a	78	194	210	184	186	1.08247	2.48718	2.35897	2.38462	2.69231		422.012	1.08736	0.347784	0.306392		4551.17	2.21329	0.43961	0.400727	1.65033	0.373628	4.41703		Yes	Opposite	0		UU	0			869.27	1.78887	1.7492	1.49635	1.77528	1.18041	1.17783	0.381208
Tbc1d8	25	62	68	22	46	1.09677	2.48	0.88	1.84	2.72		20	28.8112	4.77786	2.86247		60.9265	14.5775	8.95403	7.27086	21.6944	5.96631	3.63615		Yes	Over-regulated	0		UU	0			45.7141	2.58574	9.74525	16.9849	33.4497	16.2323	20.9145	3.0648
Zyx	923	2289	3239	2201	1233	1.41503	2.47996	2.38462	1.33586	3.50921		2544.93	0.0424584	0.0178752	0.0473011		8543.99	0.118328	0.177103	0.386333	0.0803934	0.157153	0.511562		Yes	Opposite	0		UU	0			2168.44	1.06472	0.639121	0.381039	0.654607	0.602774	0.320118	0.285084
Pou6f1	53	131	186	119	55	1.41985	2.4717	2.24528	1.03774	3.50943		33.9246	2.75587	1.38862	1.12764		488.777	2.68982	3.12591	1.36716	2.72285	1.75233	1.55384		Yes	Over-regulated	0		UU	0			185.726	1.02803	1.6874	1.39704	1.84934	1.66077	2.02643	0.679173
Crebrf	29	71	72	32	57	1.01408	2.44828	1.10345	1.96552	2.48276															Yes	Data missing			UU	0
Camk2d	378	924	1418	292	473	1.53463	2.44444	0.772487	1.25132	3.75132		100.355	1.63176	0.611991	0.611991		1247.92	1.85814	0.686596	0.743812	1.74495	0.663597	2.62953		Yes	Opposite	0		UU	0			2197.84	1.20865	1.29817	1.26398	1.09218	0.688439	0.590906	0.307952
Maff	25	61	133	30	49	2.18033	2.44	1.2	1.96	5.32		268.409	2.31589	0.339254	0.382012		1468	0.929258	0.575614	0.538463	1.62257	0.458836	3.53628		Yes	Opposite	0		UU	1			190.064	1.44979	1.08313	0.761724	1.44451	1.03712	0.916199	0.481529
Megf9	62	151	255	90	342	1.68874	2.43548	1.45161	5.51613	4.1129		45.984	1.02458	0.599498	0.599498		736.357	1.78674	0.476361	0.210593	1.40566	0.471487	2.98133		Yes	Opposite	0		UU	1			273.33	3.02463	4.56246	2.59104	3.86458	4.29549	5.17878	0.42438
Stard5	37	90	117	35	115	1.3	2.43243	0.945946	3.10811	3.16216		58.7284	2.88082	1.54892	1.04004		709.696	1.43935	0.952803	0.951516	2.16009	1.12332	1.92295		Yes	Un-necessary	0		UU	0			812.279	0.913393	0.998975	0.843163	0.755366	0.756385	0.578597	0.725731
Hck	14	34	44	15	28	1.29412	2.42857	1.07143	2	3.14286		41.9581	0.554744	6.21823	1.41665		1003.39	0.37285	4.37198	5.72379	0.463797	4.43266	0.104632		Yes	Consistent			UU	0			351.473	0.953393	0.987947	0.831158	1.02834	1.37256	1.08971	1.07048
Ccnd1	285	692	1416	659	1363	2.04624	2.42807	2.31228	4.78246	4.96842		1481.02	3.14454	0.537416	0.382571		9846.68	2.73751	1.10926	0.985163	2.94103	0.753601	3.90263		Yes	Un-necessary	0		UU	1			2800.11	1.89978	2.05506	1.80801	1.66328	1.57822	1.26072	1.04725
Cacna1a	19	46	47	12	28	1.02174	2.42105	0.631579	1.47368	2.47368		21.2103	1.06132	1.67606	1.23846		113.253	1.84114	2.91809	2.4678	1.45123	2.0751	0.699355		Yes	Consistent			UU	0			127.456	1.52008	2.29067	1.18172	2.30584	2.52653	2.7109	1.12626
Anxa7	320	772	903	303	572	1.16969	2.4125	0.946875	1.7875	2.82187		490.464	2.29635	1.18922	0.924343		5197.09	1.60106	0.715274	0.956382	1.94871	0.946305	2.05928		Yes	Un-necessary	0		UU	0			717.392	1.79046	1.84756	2.58344	2.76288	1.83238	1.81723	1.30194
Stat2	119	286	384	246	188	1.34266	2.40336	2.06723	1.57983	3.22689		22.1668	1.2372	3.01719	1.83449		452.164	0.682195	0.967928	1.24684	0.959695	1.76661	0.54324		Yes	Consistent			UU	0			282.746	1.05096	3.34454	5.80807	2.48061	0.928911	1.1357	1.71005
Eogt	38	91	127	61	63	1.3956	2.39474	1.60526	1.65789	3.34211															Yes	Data missing			UU	0
Ccser1	18	43	51	29	26	1.18605	2.38889	1.61111	1.44444	2.83333															Yes	Data missing			UU	0
Rnf13	193	461	839	233	555	1.81996	2.3886	1.20725	2.87565	4.34715		194.258	2.70564	0.820467	0.751193		2484.15	0.720291	0.550634	0.477249	1.71296	0.649886	2.63579		Yes	Opposite	0		UU	1			472.591	2.38144	2.82148	5.01636	4.79228	2.68063	4.01826	0.909271
Slc43a2	21	50	73	10	26	1.46	2.38095	0.47619	1.2381	3.47619		21.2318	16.577	1.17519	1.56943		226.952	9.10059	2.90661	1.57915	12.8388	1.8076	7.10271		Yes	Over-regulated	0		UU	0			103.481	1.61008	3.78738	4.13253	3.28637	1.83359	2.12567	2.33777
Acad9	92	219	290	113	134	1.3242	2.38043	1.22826	1.45652	3.15217		131.836	1.73456	1.23514	1.15643		1384.52	2.12727	1.6556	1.1162	1.93092	1.29084	1.49586		Yes	Un-necessary	0		UU	0			727.43	1.96401	1.92843	2.46948	2.51052	2.72192	2.38918	1.67581
Tom1l2	111	264	266	203	179	1.00758	2.37838	1.82883	1.61261	2.3964		70.6066	1.03468	0.720364	0.771018		1290.8	0.890927	0.51555	0.40585	0.962804	0.603196	1.59617		Yes	Opposite	0		UU	0			332.75	1.25382	1.40961	0.950637	0.932052	0.756928	0.664876	0.552674
Plcl1	37	88	144	34	43	1.63636	2.37838	0.918919	1.16216	3.89189		20	1.57822	1	1		276.372	0.404285	0.0983229	0.0689375	0.991252	0.541815	1.8295		Yes	Opposite	0		UU	0
Vamp4	96	228	232	144	229	1.01754	2.375	1.5	2.38542	2.41667		212.351	4.07285	0.713273	0.860218		3011.63	1.32306	0.548466	0.499551	2.69796	0.655377	4.11664		Yes	Opposite	0		UU	0			462.837	1.52867	2.56331	2.29107	2.11446	1.756	2.26366	0.752614
Syne1	65	154	249	66	52	1.61688	2.36923	1.01538	0.8	3.83077		53.5451	0.792171	0.67566	0.680697		895.159	0.692786	0.39471	0.884398	0.742479	0.658866	1.1269		Yes	Opposite	0		UU	0			351.584	1.20327	0.872928	0.361677	0.391426	0.442243	0.257616	0.322891
Zfp961	14	33	36	10	7	1.09091	2.35714	0.714286	0.5	2.57143															Yes	Data missing			UU	0
Etl4	76	179	364	82	313	2.03352	2.35526	1.07895	4.11842	4.78947		23.9551	4.65528	3.2228	4.43579		277.937	4.53066	2.77714	4.78573	4.59297	3.80537	1.20697		Yes	Consistent			UU	1			90.8711	3.51036	6.38894	5.58046	13.4307	9.81499	9.55764	5.44715
Slc39a10	77	181	214	76	100	1.18232	2.35065	0.987013	1.2987	2.77922		507.73	0.780849	1.55762	1.0856		3856.07	2.31502	1.30224	1.62928	1.54793	1.39369	1.11068		Yes	Un-necessary	0		UU	0			1250.91	1.34405	1.59629	1.81923	1.90953	2.30627	1.83191	3.85952
Lap3	313	735	938	165	297	1.27619	2.34824	0.527157	0.948882	2.99681		1355.1	1.36597	2.46341	2.46931		10460.1	3.04386	2.73422	2.88341	2.20491	2.63759	0.835958		Yes	Consistent			UU	0			1659.91	1.61337	2.15778	3.40315	2.93596	2.30932	2.06576	2.06576
H2-T23	35	82	128	61	40	1.56098	2.34286	1.74286	1.14286	3.65714															Yes	Data missing			UU	0
Fbxo33	15	35	45	21	28	1.28571	2.33333	1.4	1.86667	3		126.623	2.23991	2.76204	1.98149		2165.19	0.952289	1.6986	1.47778	1.5961	1.97998	0.806119		Yes	Consistent			UU	0
Hip1r	27	63	84	14	44	1.33333	2.33333	0.518519	1.62963	3.11111		66.3894	2.32575	1.03444	1.30165		443.247	4.30116	1.10238	1.04549	3.31345	1.12099	2.95583		Yes	Un-necessary	0		UU	0			163.215	1.4699	1.85477	1.88135	2.51441	2.28098	1.87596	1.87596
Lnx2	24	56	104	18	24	1.85714	2.33333	0.75	1	4.33333		96.1241	1.13118	1.04645	1.08205		1373.66	1.37351	0.769522	1.12615	1.25235	1.00604	1.24483		Yes	Un-necessary	0		UU	1			207.709	1.7904	1.85488	1.51479	1.83885	1.88439	1.89845	1.98437
Grik5	90	210	213	232	151	1.01429	2.33333	2.57778	1.67778	2.36667		47.6604	3.24411	0.803016	0.984723		263.307	0.47842	0.676594	1.04156	1.86126	0.876472	2.12358		Yes	Un-necessary	0		UU	0			139.308	1.2271	2.44142	1.19891	1.41432	0.802917	1.07035	0.793899
Add3	40	93	173	41	215	1.86022	2.325	1.025	5.375	4.325		87.4579	4.22741	4.52436	3.38159		1171.08	1.12095	1.27645	1.50759	2.67418	2.6725	1.00063		Yes	Consistent			UU	1			474.352	1.97747	3.09946	3.16476	2.23421	2.66798	2.51929	1.90286
Slc39a14	72	167	339	46	59	2.02994	2.31944	0.638889	0.819444	4.70833		84.2814	1.76463	1.04958	0.885117		1017.08	3.22624	1.01664	1.53886	2.49544	1.12255	2.22301		Yes	Un-necessary	0		UU	1			566.815	1.50843	1.71708	1.89563	1.96148	1.73588	1.11371	1.23977
Tspan14	94	218	274	107	327	1.25688	2.31915	1.1383	3.47872	2.91489		189.401	1.95997	1.55591	1.71242		2190.58	1.09222	0.865359	1.21864	1.5261	1.33808	1.14051		Yes	Un-necessary	0		UU	0			380.871	2.2426	3.0116	3.44523	3.50572	4.35047	2.55825	1.92759
Grk5	22	51	73	14	56	1.43137	2.31818	0.636364	2.54545	3.31818		39.1431	3.4638	0.807538	0.706847		882.744	1.28934	0.626547	0.296651	2.37657	0.609396	3.89988		Yes	Opposite	0		UU	0			273.794	1.97793	2.44421	1.70961	1.37158	1.2421	0.482492	1.2887
Pkn1	112	259	260	94	118	1.00386	2.3125	0.839286	1.05357	2.32143		20	1	1	1		74.1989	1.70015	1.07487	0.55813	1.35007	0.90825	1.48646		Yes	Un-necessary	0		UU	0			372.227	1.43019	1.95868	1.34081	1.73157	1.25515	1.08837	0.693462
Snx18	180	416	721	123	643	1.73317	2.31111	0.683333	3.57222	4.00556		572.309	0.919077	0.50047	0.381541		4774.19	1.07403	0.601471	0.63144	0.996551	0.52873	1.8848		Yes	Opposite	0		UU	1			565.36	1.75988	2.18204	2.34768	2.97707	1.94866	1.86066	1.21467
Itpripl1	23	53	60	37	4	1.13208	2.30435	1.6087	0.173913	2.6087		20	1	1	1		321.514	1.14197	0.615487	0.665542	1.07098	0.820257	1.30567		Yes	Un-necessary	0		UU	0
Pfkp	152	350	399	101	112	1.14	2.30263	0.664474	0.736842	2.625		141.251	4.76597	11.4677	3.97655		1938.09	2.74929	3.4104	3.59871	3.75763	5.61333	0.669412		Yes	Consistent			UU	0			1010.55	1.56559	1.44402	1.56261	1.75436	1.50485	1.76015	1.86304
Ak4	20	46	74	10	33	1.6087	2.3	0.5	1.65	3.7		70.7698	3.3834	4.36753	2.82292		801.417	1.67749	3.36222	1.7472	2.53045	3.07497	0.822918		Yes	Consistent			UU	0
Gpd2	60	138	166	97	118	1.2029	2.3	1.61667	1.96667	2.76667		329.663	2.87148	1.7306	1.12501		2853.96	2.25059	1.79448	2.13209	2.56103	1.69555	1.51045		Yes	Over-regulated	0		UU	0			558.905	1.9863	2.40896	2.12765	3.08738	3.0121	2.08303	2.08303
Ercc4	40	92	98	40	47	1.06522	2.3	1	1.175	2.45		37.9513	1.91118	1.12891	0.817903		601.851	1.73739	2.83054	0.948832	1.82429	1.43155	1.27434		Yes	Un-necessary	0		UU	0			252.681	1.64198	1.70681	1.56609	2.2199	2.00576	1.51512	1.41961
Map3k6	20	46	51	8	29	1.1087	2.3	0.4	1.45	2.55		25.1967	8.97605	1.10987	1.02134		376.347	5.01396	0.955156	0.684595	6.99501	0.94274	7.41987		Yes	Un-necessary	0		UU	0			162.002	1.63863	1.88618	1.67703	2.70825	2.57315	1.65665	0.765793
Rassf7	14	32	36	18	42	1.125	2.28571	1.28571	3	2.57143		42.2462	9.84792	5.78819	6.95837		1392.13	1.66975	2.09795	2.35161	5.75884	4.29903	1.33957		Yes	Consistent			UU	0			95.4884	2.21177	2.17072	2.98058	4.64374	3.59557	3.22887	2.95939
Mettl7a1	14	32	41	41	36	1.28125	2.28571	2.92857	2.57143	2.92857		20	12.004	2.87056	3.55784		432.789	2.38243	1.28952	1.75906	7.19324	2.36925	3.03608		Yes	Over-regulated	0		UU	0			21.2313	2.35389	6.09178	4.60385	3.61581	2.88072	4.56887	1.85512
Atg16l2	21	48	55	28	25	1.14583	2.28571	1.33333	1.19048	2.61905		24.964	1.79533	1.14525	0.924763		311.04	0.633149	0.443949	0.738781	1.21424	0.813186	1.49319		Yes	Un-necessary	0		UU	0
Il1rap	14	32	38	41	16	1.1875	2.28571	2.92857	1.14286	2.71429		33.7257	1.44754	0.744134	0.73451		505.638	0.927912	0.994651	0.549801	1.18773	0.755774	1.57154		Yes	Un-necessary	0		UU	0			119.475	1.99483	1.5535	1.47895	2.4519	1.01553	0.846681	0.593241
Adora2b	18	41	42	10	7	1.02439	2.27778	0.555556	0.388889	2.33333		47.5706	0.751563	0.698413	0.704444		555.338	0.596634	0.507764	0.365608	0.674098	0.569057	1.18459		Yes	Opposite	0		UU	0			206.895	1.47486	1.18394	0.892153	0.895145	0.688367	0.32617	0.859612
Zfp704	51	116	195	53	65	1.68103	2.27451	1.03922	1.27451	3.82353		50.5	13.8545	5.03914	2.86166		546.059	3.86244	2.68352	3.39047	8.85848	3.4937	2.53556		Yes	Over-regulated	0		UU	0			135.002	2.14514	4.81586	3.35886	4.67399	3.49474	5.73491	1.53328
Nr2f1	33	75	116	55	44	1.54667	2.27273	1.66667	1.33333	3.51515		36.36	1.06746	0.550055	0.550055		1067.77	2.04928	0.252705	0.120302	1.55837	0.368279	4.23149		Yes	Opposite	0		UU	0			64.9819	1.93273	2.83442	2.25286	2.34539	3.36687	1.43647	1.05111
Egfl6	19	43	139	8	47	3.23256	2.26316	0.421053	2.47368	7.31579		20	4.02356	1	1		200.577	6.05435	2.25175	1.41424	5.03895	1.4165	3.55733		Yes	Un-necessary	0		UU	1			37.9339	1.54159	25.0851	67.5632	19.7455	10.3485	7.40928	1.70525
Fam46b	23	52	70	3	44	1.34615	2.26087	0.130435	1.91304	3.04348		25.1826	2.88453	0.7942	0.7942		556.349	1.01942	0.419663	0.603756	1.95198	0.652955	2.98945		Yes	Opposite	0		UU	0			219.048	1.00549	1.04213	1.33625	1.90637	1.10836	1.01979	1.00233
Itpr3	147	332	587	64	354	1.76807	2.2585	0.435374	2.40816	3.9932		280.549	2.14987	1.26983	1.17317		2956.72	1.01545	1.35351	0.806415	1.58266	1.15073	1.37535		Yes	Un-necessary	0		UU	0			917.188	1.43088	1.38205	0.920239	1.24067	1.34986	1.25752	0.71502
Cxcr7	43	97	216	17	586	2.2268	2.25581	0.395349	13.6279	5.02326		154.254	6.29272	0.469379	0.175099		3535.06	3.35354	0.862172	0.19996	4.82313	0.426653	11.3046		Yes	Opposite	0		UU	1			70.3246	1.77201	4.4796	6.67619	4.70588	1.98517	5.38495	1.27319
Hdac9	24	54	92	12	9	1.7037	2.25	0.5	0.375	3.83333		20	1	1	1		179.621	1.92955	1.06671	0.804532	1.46478	0.967811	1.51349		Yes	Un-necessary	0		UU	0			67.5079	1.92023	3.07832	2.07773	1.66999	0.749603	0.507823	0.935767
Adamtsl1	77	173	221	115	183	1.27746	2.24675	1.49351	2.37662	2.87013		54.4695	1.00136	0.393552	0.408193		701.381	0.276107	0.0647205	0.176936	0.638733	0.26085	2.44866		Yes	Opposite	0		UU	0			75.087	2.20581	3.15212	2.40552	2.61049	1.86323	1.78575	0.718173
Trim25	130	291	375	202	279	1.28866	2.23846	1.55385	2.14615	2.88462		261.59	2.78643	3.4968	2.25982		2482.49	1.56965	2.7218	3.27606	2.17804	2.93862	0.741176		Yes	Consistent			UU	0			222.825	1.81285	2.40197	2.35746	3.41059	2.48951	2.15068	3.24908
Fam63a	81	181	202	88	98	1.11602	2.23457	1.08642	1.20988	2.49383		43.8949	3.40867	2.10047	1.64158		1053.52	4.98391	1.4757	1.99113	4.19629	1.80222	2.3284		Yes	Over-regulated	0		UU	0			207.659	2.08677	2.90501	2.77543	3.37616	2.7863	2.66321	1.96494
Xrcc5	56	125	132	91	58	1.056	2.23214	1.625	1.03571	2.35714		140.201	4.19945	13.1398	8.62512		1554.75	3.55895	6.12554	7.05388	3.8792	8.73609	0.444043		Yes	Consistent			UU	0			712.193	1.53373	2.43065	4.34861	3.02878	4.53114	4.33844	7.0302
Ppap2b	39	87	242	75	111	2.78161	2.23077	1.92308	2.84615	6.20513		437.9	0.20851	0.418779	0.903657		3575.03	0.222169	0.748768	0.800054	0.21534	0.717814	0.299993		Yes	Un-necessary	0		UU	1			1195.67	1.18607	4.00214	3.32861	1.84874	0.914091	0.763154	0.477084
Plagl2	22	49	108	40	20	2.20408	2.22727	1.81818	0.909091	4.90909		64.3924	1.53179	0.779771	0.725739		428.711	1.83826	0.702531	0.890671	1.68502	0.774678	2.17513		Yes	Un-necessary	0		UU	1			167.982	1.72429	1.94276	1.06941	1.87051	1.71939	1.56146	1.30667
Zbtb44	36	80	87	45	51	1.0875	2.22222	1.25	1.41667	2.41667		99.3966	5.62195	4.60725	4.25804		1034.92	2.95355	3.1832	2.91388	4.28775	3.7406	1.14627		Yes	Consistent			UU	0			347.545	1.42526	2.81694	2.17698	2.80164	2.71973	3.49777	1.69533
Irf9	69	153	230	145	117	1.50327	2.21739	2.10145	1.69565	3.33333		67.5962	1.50836	1.49061	0.773332		1111.73	0.683548	0.69106	0.808233	1.09595	0.940808	1.16491		Yes	Un-necessary	0		UU	0			255.6	1.27533	3.22126	6.04828	3.35246	0.959879	0.870207	1.20395
Lgr4	126	279	394	41	264	1.41219	2.21429	0.325397	2.09524	3.12698		216.286	1.11902	1.98327	1.79354		2439.35	1.04302	2.09463	1.54221	1.08102	1.85341	0.583258		Yes	Consistent			UU	0
Pfn2	98	217	252	445	300	1.16129	2.21429	4.54082	3.06122	2.57143		838.361	1.34039	0.341511	0.357065		7822.41	1.81394	0.521762	0.423048	1.57716	0.410847	3.83881		Yes	Opposite	0		UU	0			167.844	2.43414	2.41171	2.6762	1.96423	2.25768	2.01126	1.08508
Galnt2	368	813	1461	478	1690	1.79705	2.20924	1.29891	4.59239	3.97011		817.5	0.609872	0.420301	0.296709		8855.14	0.338095	0.324893	0.273938	0.473983	0.32896	1.44085		Yes	Opposite	0		UU	0			2032.77	1.25872	1.37356	1.15751	1.53679	1.31637	1.66018	0.435115
Itga6	96	212	315	108	176	1.48585	2.20833	1.125	1.83333	3.28125		424.845	3.41756	2.18831	2.32534		3174.78	5.58711	3.1564	3.33108	4.50233	2.75028	1.63704		Yes	Over-regulated	0		UU	0			404.994	2.55355	1.83941	1.40163	2.30359	2.02731	1.02017	2.39439
Zfp141	15	33	33	8	14	1	2.2	0.533333	0.933333	2.2		30.5541	1.23831	10.1671	4.09358		483.261	5.16461	9.55589	6.35162	3.20146	7.54204	0.424482		Yes	Consistent			UU	0
Kat2b	25	55	133	35	43	2.41818	2.2	1.4	1.72	5.32		115.464	1.78547	2.83303	2.0974		1593.8	0.876373	2.51967	2.89972	1.33092	2.58745	0.514374		Yes	Consistent			UU	1			121.367	1.68204	3.13832	3.70601	3.03465	1.94578	2.20199	2.89055
Trim21	15	33	54	35	20	1.63636	2.2	2.33333	1.33333	3.6		43.5715	1.62674	1.09019	1.13376		664.098	0.944503	1.00776	1.16524	1.28562	1.09924	1.16956		Yes	Un-necessary	0		UU	0			94.7734	2.27592	4.10235	5.52321	3.37205	1.98706	1.64913	2.2295
Fbxl3	80	176	200	93	97	1.13636	2.2	1.1625	1.2125	2.5		207.027	0.911494	0.968471	0.989902		1455.57	1.12795	0.753199	1.26344	1.01972	0.993752	1.02613		Yes	Un-necessary	0		UU	0			642.51	1.36473	1.38507	1.40943	1.35366	1.2561	1.37678	0.837884
Rab11fip5	133	292	354	91	349	1.21233	2.19549	0.684211	2.62406	2.66165		181.107	2.35943	0.763481	0.405843		3204.09	1.05919	0.616342	0.363436	1.70931	0.537275	3.18143		Yes	Opposite	0		UU	0			189.383	2.26293	2.81762	1.89591	3.60739	2.41117	2.23047	0.624137
Ddhd1	31	68	71	34	41	1.04412	2.19355	1.09677	1.32258	2.29032		28.1431	2.00338	1.66404	1.23536		392.545	1.94845	1.1893	1.30201	1.97592	1.34768	1.46617		Yes	Un-necessary	0		UU	0			254.098	2.95367	4.60844	5.946	6.33291	6.23167	7.62564	2.1361
Ctnna1	1334	2923	4184	1161	2202	1.43141	2.19115	0.870315	1.65067	3.13643		1533.85	1.19446	1.57158	1.73896		19053.4	0.906961	0.938617	1.37568	1.05071	1.40621	0.747195		Yes	Un-necessary	0		UU	0			2144.68	1.30455	1.22194	1.61242	1.63668	1.43056	1.08848	1.40938
Glul	102	223	337	98	245	1.51121	2.18627	0.960784	2.40196	3.30392		309.871	5.90192	4.90297	3.59413		1969.24	4.90798	6.96194	6.43664	5.40495	5.47392	0.9874		Yes	Consistent			UU	0			191.383	2.36357	3.26998	7.73677	4.77598	6.45565	7.65494	8.583
Pim3	54	118	156	37	32	1.32203	2.18519	0.685185	0.592593	2.88889		177.781	4.35782	6.83596	4.95146		1877.38	3.74845	4.818	5.14131	4.05314	5.43668	0.745517		Yes	Consistent			UU	0			274.434	1.31268	1.71399	1.73414	2.37241	1.73414	2.08242	3.52254
Armcx4	86	187	491	50	96	2.62567	2.17442	0.581395	1.11628	5.7093															Yes	Data missing			UU	1
Mocs1	51	110	132	50	98	1.2	2.15686	0.980392	1.92157	2.58824		26.2626	0.815092	0.763268	0.78154		256.036	0.777984	0.892609	0.642586	0.796538	0.770001	1.03446		Yes	Un-necessary	0		UU	0
Cpne3	134	289	451	122	207	1.56055	2.15672	0.910448	1.54478	3.36567		263.142	6.57493	1.7229	0.849489		4686.35	0.794727	0.530622	0.722426	3.68483	0.95636	3.85297		Yes	Un-necessary	0		UU	0			1519.5	1.62932	1.7052	2.19558	2.14916	2.11197	1.81877	0.828578
Dusp6	45	97	217	49	86	2.23711	2.15556	1.08889	1.91111	4.82222		704.408	0.807938	0.497253	0.725519		5891.43	1.00299	1.10227	1.27877	0.905463	0.900954	1.00501		Yes	Un-necessary	0		UU	1			986.646	1.30405	2.14016	1.76146	3.14657	1.64161	1.43942	1.60984
Crot	101	217	258	107	179	1.18894	2.14851	1.05941	1.77228	2.55446		146.333	1.15416	1.45833	1.0065		1784.61	0.985578	1.30953	1.72138	1.06987	1.37394	0.778689		Yes	Un-necessary	0		UU	0			698.637	1.91732	2.16624	1.80505	1.64376	1.51997	1.54042	1.23893
Pfkfb2	27	58	86	28	43	1.48276	2.14815	1.03704	1.59259	3.18519		22.6939	1.01148	1.13573	1.10321		280.943	0.697389	0.559688	0.669112	0.854436	0.866936	0.985581		Yes	Un-necessary	0		UU	0			360.968	1.48243	1.29926	1.04125	1.04697	1.25836	0.803254	0.742069
Tgm2	216	463	566	17	162	1.22246	2.14352	0.0787037	0.75	2.62037		209.582	2.40516	0.686982	0.622547		3042.23	2.13918	0.788554	0.559889	2.27217	0.664493	3.4194		Yes	Opposite	0		UU	0			442.584	7.66716	7.90219	5.65721	8.00517	7.66078	6.86706	0.494044
Hsd3b7	35	75	156	26	68	2.08	2.14286	0.742857	1.94286	4.45714		40.8732	8.4005	3.3713	3.5338		1313.14	5.17742	1.04286	1.16794	6.78896	2.27898	2.97895		Yes	Over-regulated	0		UU	1			151.847	1.14487	2.55689	1.77684	1.85138	1.0866	1.09127	0.986782
Sgsm2	49	105	108	125	95	1.02857	2.14286	2.55102	1.93878	2.20408		70.6043	2.42538	0.671451	0.962394		497.721	2.69244	1.86385	1.36381	2.55891	1.21538	2.10545		Yes	Un-necessary	0		UU	0			162.585	1.20907	1.87729	1.29856	1.63512	1.4541	1.43663	1.24249
Mme	50	107	225	256	150	2.1028	2.14	5.12	3	4.5		20	38.4161	4.15569	2.78869		266.332	5.97625	4.96923	3.01094	22.1962	3.73114	5.9489		Yes	Over-regulated	0		UU	1			143.554	6.11092	20.2162	27.5727	7.4274	7.96966	8.40133	5.11003
Abhd17c	61	130	170	68	286	1.30769	2.13115	1.11475	4.68852	2.78689															Yes	Data missing			UU	0
Tapbp	168	358	375	413	380	1.04749	2.13095	2.45833	2.2619	2.23214		184.504	2.50019	0.604424	1.32737		2502.69	0.712423	0.938124	0.818306	1.60631	0.922055	1.7421		Yes	Un-necessary	0		UU	0			1247.75	0.981745	2.19096	3.08677	2.60767	0.944328	1.07278	0.70532
Ifi44	31	66	89	125	47	1.34848	2.12903	4.03226	1.51613	2.87097		40.7916	0.490297	0.490297	0.490297		626.44	0.0973147	0.165381	0.129973	0.293806	0.318987	0.921059		Yes	Opposite	0		UU	0			83.1401	0.902528	4.71513	27.921	11.5078	0.614679	0.293132	1.00998
Abca7	47	100	117	88	142	1.17	2.12766	1.87234	3.02128	2.48936		35.4216	1.64096	2.15981	3.90998		411.909	2.32861	0.824154	2.25315	1.98479	2.28677	0.867943		Yes	Consistent			UU	0			114.954	1.40377	1.97514	1.44382	1.97854	1.38599	1.21779	1.11504
Mafk	40	85	192	44	65	2.25882	2.125	1.1	1.625	4.8		190.444	1.1918	0.380079	0.266485		2312.01	1.36459	0.402413	0.409413	1.2782	0.364597	3.50577		Yes	Opposite	0		UU	1			214.514	1.86567	1.40078	1.39058	1.16142	1.29452	1.09221	1.0252
Nr1d1	57	121	148	62	116	1.22314	2.12281	1.08772	2.03509	2.59649		96.5913	1.77333	0.466352	0.354467		931.503	0.853008	0.430304	0.477744	1.31317	0.432217	3.03822		Yes	Opposite	0		UU	0			578.495	1.34248	1.23468	0.891373	1.00535	0.780339	0.779323	0.587692
Katnb1	35	74	77	60	50	1.04054	2.11429	1.71429	1.42857	2.2		165.11	1.46502	1.45443	1.80685		1117.71	1.60337	1.68283	1.82693	1.5342	1.69276	0.906329		Yes	Consistent			UU	0			497.651	1.13351	1.13378	1.26963	1.26963	1.43672	1.28852	1.56561
Pex1	19	40	71	26	24	1.775	2.10526	1.36842	1.26316	3.73684		32.4392	3.76129	2.68671	2.40882		467.625	1.92271	1.41947	2.21284	2.842	2.18196	1.3025		Yes	Consistent			UU	0			118.938	1.76279	2.33514	2.287	2.84047	2.6602	2.62458	3.10269
Shroom4	48	101	151	72	29	1.49505	2.10417	1.5	0.604167	3.14583		267.967	1.17439	0.199299	0.186448		2646.97	2.11403	0.570186	0.327379	1.64421	0.320828	5.1249		Yes	Opposite	0		UU	0
B4galt6	68	143	174	141	72	1.21678	2.10294	2.07353	1.05882	2.55882		255.346	1.87235	2.10348	1.83747		2620.54	2.15602	1.19231	1.51596	2.01419	1.6623	1.21168		Yes	Consistent			UU	0			290.934	1.84265	1.56865	1.53583	1.69144	1.51352	1.24467	2.17747
Dnajc21	40	84	125	66	38	1.4881	2.1	1.65	0.95	3.125		76.2229	6.46828	8.62581	2.42158		711.491	4.388	4.33138	3.2661	5.42814	4.66122	1.16453		Yes	Consistent			UU	0
Papss1	238	499	848	130	259	1.6994	2.09664	0.546218	1.08824	3.56303		866.893	1.00604	0.338076	0.210186		6387.31	0.47803	0.301969	0.331829	0.742034	0.295515	2.51099		Yes	Opposite	0		UU	0			583.533	2.21462	2.12186	2.16532	1.53521	1.68482	1.31742	0.817818
Thada	25	52	56	20	24	1.07692	2.08	0.8	0.96	2.24		42.6344	2.43466	2.50841	1.41303		426.294	2.08281	2.33578	2.452	2.25873	2.1773	1.0374		Yes	Consistent			UU	0			360.221	1.16804	1.47304	0.768362	1.20458	1.48444	1.22963	1.6181
Gsr	68	141	160	86	69	1.13475	2.07353	1.26471	1.01471	2.35294		373.638	2.67591	1.40208	1.72703		4823.92	2.54821	1.21198	1.29591	2.61206	1.40925	1.85351		Yes	Un-necessary	0		UU	0			863.604	1.42099	1.37642	2.31282	2.10449	2.00887	1.80915	1.66603
Sfxn3	271	561	692	285	477	1.23351	2.07011	1.05166	1.76015	2.55351		294.68	3.21219	0.175919	0.136547		5195.45	1.47614	0.223087	0.101699	2.34417	0.159313	14.7142		Yes	Opposite	0		UU	0			1783.81	1.09266	1.39388	1.30695	1.52135	1.11862	1.18053	0.278789
Ago1	93	192	241	118	166	1.25521	2.06452	1.26882	1.78495	2.5914															Yes	Data missing			UU	0
Ckap2	79	163	240	129	140	1.47239	2.06329	1.63291	1.77215	3.03797		680.675	2.42593	2.82753	1.65815		5615	1.64978	1.88714	2.09136	2.03786	2.11604	0.963051		Yes	Consistent			UU	0			532.745	1.66468	1.37468	1.47069	1.7606	2.33365	2.20682	1.83593
Cd151	115	237	396	221	300	1.67089	2.06087	1.92174	2.6087	3.44348		182.765	1.20093	1.0328	1.02222		5222.27	1.54141	0.779696	0.904717	1.37117	0.934858	1.46671		Yes	Un-necessary	0		UU	0			811.969	1.39761	1.14233	1.2469	1.16836	1.19188	1.16584	1.02274
Abcd2	34	70	73	33	20	1.04286	2.05882	0.970588	0.588235	2.14706		20	1	1	1		59.8878	1.01633	0.727761	0.570304	1.00816	0.824516	1.22274		Yes	Un-necessary	0		UU	0			22.0162	5.52236	12.5809	10.5411	5.77421	2.26622	1.42242	2.36764
Ece1	221	455	853	251	355	1.87473	2.05882	1.13575	1.60633	3.85973		201.503	1.28695	0.558891	0.554885		2141.4	0.452149	0.403609	0.335986	0.86955	0.463343	1.87669		Yes	Opposite	0		UU	0			2269.17	0.996623	0.835453	0.644231	0.445867	0.35443	0.199588	0.507852
Ccl2	102	210	245	39	379	1.16667	2.05882	0.382353	3.71569	2.40196		1202.35	0.0187874	0.016634	0.033637		7532.06	0.0546226	0.0935252	0.0582104	0.036705	0.0505017	0.726808		Yes	Opposite	0		UU	0			570.996	1.17981	0.902738	2.11426	1.86236	0.642965	0.168676	0.502445
Malt1	40	82	102	31	63	1.2439	2.05	0.775	1.575	2.55		20.9926	1.06647	2.00501	1.9957		299.731	1.25563	1.04792	2.07572	1.16105	1.78109	0.651875		Yes	Consistent			UU	0			106.088	1.91031	2.44619	2.65668	3.72716	3.93434	2.95787	2.11647
Pla2g4b	21	43	52	22	21	1.2093	2.04762	1.04762	1	2.47619		20	1.42211	1.45648	1.4102		110.667	1.14281	1.80719	3.20503	1.28246	1.96973	0.651083		Yes	Consistent			UU	0			125.895	1.53182	1.94949	1.92521	2.39464	2.92286	4.27506	2.31876
Btbd9	47	96	119	66	76	1.23958	2.04255	1.40426	1.61702	2.53191		44.1378	1.79718	1.00943	1.05942		560.216	1.04512	0.921179	1.19272	1.42115	1.04569	1.35906		Yes	Un-necessary	0		UU	0			412.871	1.22609	1.58418	1.73599	1.4464	1.35738	1.07935	1.36802
Nxt2	39	79	85	39	47	1.07595	2.02564	1	1.20513	2.17949		52.7229	0.982089	2.39393	0.792434		1390.92	1.82385	6.05743	1.19272	1.40297	2.60913	0.537716		Yes	Consistent			UU	0			467.398	1.29652	1.28194	1.06363	1.03998	1.21235	1.10941	1.16519
Slc20a2	170	344	387	113	167	1.125	2.02353	0.664706	0.982353	2.27647		241.71	2.26745	1.49896	1.26563		2233.74	1.26441	1.25316	1.83054	1.76593	1.46207	1.20783		Yes	Un-necessary	0		UU	0			1819.95	0.906061	0.690867	0.903308	0.516047	0.736435	0.587422	1.13497
Prss35	44	89	104	35	96	1.16854	2.02273	0.795455	2.18182	2.36364		35.0771	0.570173	0.570173	0.570173		765.858	0.159445	0.675327	0.310792	0.364809	0.531617	0.686226		Yes	Opposite	0		UU	0			65.596	9.49546	5.90864	3.54077	3.25606	4.38311	3.46672	2.01135
Bdp1	26	52	53	23	26	1.01923	2	0.884615	1	2.03846		110.35	1.59478	1.668	1.20605		1730.64	1.59548	1.14605	1.91981	1.59513	1.48498	1.07418		No				UU	0
C2cd2l	23	46	71	19	32	1.54348	2	0.826087	1.3913	3.08696		52.1774	0.782932	0.69502	0.84477		563.255	0.729673	0.703829	0.461305	0.756303	0.676231	1.11841		No				UU	0			225.894	1.7711	1.62439	1.37511	1.68558	1.40031	1.19772	0.804565
Eif2ak2	71	142	172	138	97	1.21127	2	1.94366	1.3662	2.42254		70.5884	1.31004	0.972841	0.598767		1182.88	1.03701	0.741504	0.725252	1.17352	0.759591	1.54494		No				UU	0			287.703	1.75501	1.81524	2.66534	1.72589	1.06395	0.886627	1.13702
Ephb6	17	34	43	28	54	1.26471	2	1.64706	3.17647	2.52941		20	1.6822	1	1		105.096	4.73299	1.37565	0.499163	3.2076	0.968702	3.31123		No				UU	0			116.202	1.17911	2.66966	1.50678	1.21659	0.923667	0.903187	1.04714
Parvb	23	46	76	14	45	1.65217	2	0.608696	1.95652	3.30435		45.5395	6.3255	3.99361	2.75265		494.191	4.71909	2.96498	2.03177	5.5223	2.93575	1.88105		No				UU	0			119.739	2.14061	1.25286	0.766958	1.39465	0.904788	0.891348	1.33094
Shb	27	54	60	32	21	1.11111	2	1.18519	0.777778	2.22222		128.368	2.01398	0.753095	0.967556		1608.87	3.19453	0.867443	1.13005	2.60425	0.929537	2.80167		No				UU	0
Tnip1	105	209	232	99	200	1.11005	1.99048	0.942857	1.90476	2.20952		305.356	3.36052	1.85387	3.35309		3705.62	1.52871	0.892588	1.95432	2.44461	2.01347	1.21413		No				UU	0			197.804	1.64796	3.54058	4.17068	7.19508	3.28317	3.4994	1.92901
Lmo7	86	171	385	81	73	2.25146	1.98837	0.94186	0.848837	4.47674		76.2764	0.837783	0.713803	0.53342		1505.05	0.441822	0.459624	0.329403	0.639803	0.509063	1.25682		No				UU	1
Cyld	78	155	189	133	179	1.21935	1.98718	1.70513	2.29487	2.42308		75.6715	1.63514	0.811945	0.768025		1121.91	0.762327	0.521377	0.577251	1.19873	0.669649	1.79009		No				UU	0			195.634	1.8923	1.30587	1.10935	1.43985	1.29443	0.892477	0.805996
Tmsb4x	7019	13925	13925	7019	13925	1	1.9839	1	1.9839	1.9839		14239.9	0.535634	0.412313	0.292209		166042	0.577445	0.539616	0.490463	0.55654	0.43365	1.28338		No				UU	0			3046.89	0.948448	0.806558	1.32235	1.26758	1.32842	1.35153	0.709453
Gng12	432	855	1238	469	435	1.44795	1.97917	1.08565	1.00694	2.86574		1132.55	0.801748	0.0986983	0.0970752		14499.6	0.498496	0.12357	0.100553	0.650122	0.104974	6.19316		No				UU	0			3148.83	1.30731	1.15539	1.3303	1.0131	0.748778	0.522724	0.476653
Vim	7039	13925	13925	7039	13925	1	1.97826	1	1.97826	1.97826		12833.2	0.567735	0.115104	0.0628236		153074	0.565489	0.31	0.199461	0.566612	0.171847	3.29719		No				UU	0			12854.8	1.15365	1.00967	0.864471	0.746255	0.828814	0.611982	0.730239
Sepp1	109	215	268	43	200	1.24651	1.97248	0.394495	1.83486	2.45872		230.481	13.6138	1.03906	0.934218		4173.05	1.95712	0.321591	0.710451	7.78546	0.75133	10.3622		No				UU	0			42.1322	1.81416	8.08174	8.24251	4.93927	2.02942	4.50482	1.9055
Pak4	34	67	109	35	83	1.62687	1.97059	1.02941	2.44118	3.20588		93.1204	6.27507	4.23835	3.89822		2453.72	2.51552	2.04846	2.29921	4.39529	3.12106	1.40827		No				UU	0			236.486	2.17327	3.09405	3.17648	4.6937	3.70673	3.46679	2.96539
Traf3ip1	33	65	79	27	54	1.21538	1.9697	0.818182	1.63636	2.39394		63.7813	1.67841	1.60084	2.14068		826.805	0.97745	1.37155	1.44224	1.32793	1.63883	0.810292		No				UU	0
Cav2	28	55	105	37	90	1.90909	1.96429	1.32143	3.21429	3.75		363.225	0.993528	0.51465	0.517085		6074.42	0.522443	0.230222	0.209857	0.757986	0.367954	2.06		No				UU	0			262.205	1.65293	1.14605	0.781847	0.654197	0.531995	0.248867	0.441463
Tlr2	28	55	84	9	38	1.52727	1.96429	0.321429	1.35714	3		47.6589	5.73741	0.511574	0.616399		686.924	0.942939	0.467325	0.88603	3.34017	0.620332	5.3845		No				UU	0			73.7732	2.0165	3.70629	7.60042	5.4572	2.79129	3.42183	1.41795
Apobec1	25	49	53	26	7	1.08163	1.96	1.04	0.28	2.12		45.8883	26.7096	4.24851	1.57949		730.507	2.99763	1.14392	2.03701	14.8536	2.25223	6.59507		No				UU	0			159.087	1.22371	3.40532	5.2534	4.11405	1.72671	2.91665	1.3521
Stk38	290	568	580	253	352	1.02113	1.95862	0.872414	1.21379	2		227.209	1.41797	1.26765	1.57566		2918.6	1.40922	1.29866	2.7807	1.41359	1.73067	0.816792		No				UU	0			804.683	1.54184	1.93944	2.67251	3.01104	2.36473	2.67025	1.52413
Nhsl1	46	90	116	27	160	1.28889	1.95652	0.586957	3.47826	2.52174		52.8199	1.17632	0.836086	0.911374		347.177	0.975654	1.02922	1.07879	1.07598	0.963869	1.11632		No				UU	0			86.9436	3.93694	2.99239	1.63763	3.81826	6.01711	6.23498	1.38577
Slc31a2	23	45	52	37	106	1.15556	1.95652	1.6087	4.6087	2.26087		87.9187	1.67972	1.63859	1.3036		1044.15	0.761135	0.794875	0.929394	1.22043	1.16661	1.04613		No				UU	0
Rock2	461	901	1532	449	418	1.70033	1.95445	0.97397	0.906725	3.32321		628.17	1.18317	0.244109	0.293163		5178.58	0.830919	0.352089	0.424753	1.00704	0.328528	3.06532		No				UU	0			2066.49	1.09148	0.652288	0.667764	0.712963	0.720011	0.428195	0.409089
2310008H04Rik	64	125	128	36	51	1.024	1.95312	0.5625	0.796875	2		125.979	1.25837	2.87781	1.89627		995.718	1.42355	2.32738	3.08301	1.34096	2.54612	0.526669		No				UU	0			308.436	1.646	1.84967	2.65445	2.20331	2.21924	1.96215	1.91553
Rabl2	20	39	39	33	31	1	1.95	1.65	1.55	1.95		145.384	0.416399	0.701823	0.813574		1061.21	0.785804	0.845966	1.06514	0.601101	0.856626	0.701708		No				UU	0
Iffo1	36	70	85	71	71	1.21429	1.94444	1.97222	1.97222	2.36111		44.9225	1.35399	0.830182	0.817644		473.298	0.985159	0.577844	0.767723	1.16957	0.748348	1.56287		No				UU	0			215.483	1.18486	1.18648	0.692392	0.660918	0.762512	0.55843	0.672005
Gid4	53	103	123	64	74	1.19417	1.9434	1.20755	1.39623	2.32075															No				UU	0
Ncdn	106	206	217	149	120	1.0534	1.9434	1.40566	1.13208	2.04717		144.189	1.05348	0.839574	0.746881		2091.44	1.14918	1.2239	0.89278	1.10133	0.925784	1.18962		No				UU	0			502.589	1.57083	2.11352	1.10581	0.861648	1.10288	0.62643	0.909219
Lpin1	33	64	68	108	37	1.0625	1.93939	3.27273	1.12121	2.06061		33.9413	5.65534	7.53234	5.32463		743.401	2.29793	1.46173	2.00888	3.97663	4.08189	0.974213		No				UU	0			152.405	2.07486	3.22659	2.33468	4.18662	6.72816	4.76428	2.07352
Pcnt	49	95	177	62	55	1.86316	1.93878	1.26531	1.12245	3.61224		104.693	1.73752	3.47516	2.66038		804.091	2.11041	3.17168	3.08291	1.92396	3.09753	0.621128		No				UU	0			97.8093	1.78719	2.00181	1.22691	2.69178	2.87235	2.34076	1.85246
Mbtd1	63	122	190	54	40	1.55738	1.93651	0.857143	0.634921	3.01587		91.6128	4.0123	3.59896	3.99075		786.464	2.49982	2.14269	5.44271	3.25606	3.79378	0.858264		No				UU	0			295.253	1.61353	2.32477	4.63022	5.14607	4.31458	6.23811	6.05443
Wdr45	60	116	139	59	125	1.19828	1.93333	0.983333	2.08333	2.31667		209.635	2.94484	0.896686	0.737226		2770.89	1.35883	1.87517	0.81604	2.15183	1.08128	1.99008		No				UU	0			965.408	1.22822	1.774	2.3628	2.42317	1.93734	2.24843	1.04497
Lpin2	43	83	112	121	62	1.3494	1.93023	2.81395	1.44186	2.60465		55.19	1.245	1.01333	0.77926		681.243	0.876401	0.962659	0.835661	1.0607	0.897727	1.18154		No				UU	0			313.694	1.39032	1.60411	1.05079	1.44125	1.67362	1.6133	0.688165
Adar	110	212	252	201	166	1.18868	1.92727	1.82727	1.50909	2.29091		108.102	0.93324	1.5624	1.69179		1280.26	1.11476	1.68046	2.50699	1.024	1.86041	0.550416		No				UU	0			253.66	1.56403	1.73328	2.53395	2.29573	1.51868	1.29278	2.09784
A430105I19Rik	68	131	196	48	134	1.49618	1.92647	0.705882	1.97059	2.88235															No				UU	0			319.416	0.991758	0.832481	0.574182	0.635638	0.570512	0.347044	0.555074
Stx11	13	25	46	50	47	1.84	1.92308	3.84615	3.61538	3.53846		51.3186	1.94552	0.477437	0.477437		810.358	1.10322	0.260271	0.285237	1.52437	0.375096	4.06395		No				UU	0
5730559C18Rik	25	48	64	11	37	1.33333	1.92	0.44	1.48	2.56		72.5401	0.841074	0.627752	0.970663		669.829	1.04945	0.840449	0.873184	0.94526	0.828012	1.1416		No				UU	0			105.872	1.92185	2.2632	2.36433	4.80882	3.20035	2.28688	1.9983
Fmnl2	74	142	251	103	80	1.76761	1.91892	1.39189	1.08108	3.39189		349.2	6.52665	1.40705	1.2776		2974.9	2.73966	1.76406	1.48168	4.63315	1.4826	3.12502		No				UU	0			528.96	1.53033	2.44419	1.62141	1.93216	1.72599	1.51673	0.867111
Neat1	557	1066	1809	453	1367	1.697	1.91382	0.813285	2.45422	3.24776		138.173	5.24249	1.3011	4.69888		5972.47	1.47131	0.49315	0.223944	3.3569	1.67927	1.99903		No				UU	0
Plagl1	173	331	455	239	551	1.37462	1.91329	1.3815	3.18497	2.63006		40.7222	0.683988	0.662749	0.662749		9551.14	0.190939	0.411971	0.277152	0.437463	0.503655	0.868577		No				UU	0			834.921	1.09206	1.54394	0.535844	0.647805	0.932959	1.33709	0.267053
Pcmtd2	79	151	175	111	121	1.15894	1.91139	1.40506	1.53165	2.21519		84.2664	3.59521	2.18054	1.55467		1837.77	1.71638	1.07125	1.06923	2.6558	1.46892	1.80799		No				UU	0			335.481	1.62448	3.26731	4.3107	2.45249	1.62196	3.32419	1.76729
Socs3	121	231	446	23	171	1.93074	1.90909	0.190083	1.41322	3.68595		107.501	10.366	7.28906	6.33809		1947.11	4.65563	6.34245	5.25476	7.51082	6.30609	1.19104		No				UU	0			323.486	1.53758	2.49933	1.97457	2.25429	0.794584	1.4213	1.50942
Sec14l1	285	544	618	179	725	1.13603	1.90877	0.62807	2.54386	2.16842		223.3	5.01151	1.58573	1.23571		2663.91	2.12373	1.84419	1.00456	3.56762	1.41755	2.51675		No				UU	0			829.516	1.6484	2.7209	3.45852	4.38214	2.58384	3.62579	1.25168
Pcyox1l	42	80	87	51	44	1.0875	1.90476	1.21429	1.04762	2.07143		39.2101	1.33846	0.606741	0.519165		315.214	2.78929	1.47869	2.03932	2.06387	1.16098	1.7777		No				UU	0			393.169	1.48361	1.76077	1.11639	1.74436	2.34262	1.85561	1.12688
Cxcl14	141	268	285	286	423	1.06343	1.90071	2.02837	3	2.02128		379.272	0.539167	0.0805925	0.102514		5805.75	0.195875	0.104923	0.0414815	0.367521	0.0823778	4.46141		No				UU	0			736.477	0.927659	1.203	0.525926	0.456108	0.271124	0.310604	0.203766
Gnaq	89	169	270	144	221	1.59763	1.89888	1.61798	2.48315	3.03371		141.427	2.498	0.776392	0.500391		1668.74	1.06064	0.683704	0.592467	1.77932	0.638238	2.78786		No				UU	0			1083.38	1.35695	1.3237	1.09201	1.05453	1.08977	1.0612	0.502736
Usp20	29	55	64	33	39	1.16364	1.89655	1.13793	1.34483	2.2069		35.5084	1.52412	0.886285	0.896567		317.666	1.00672	0.717717	1.2959	1.26542	0.949117	1.33326		No				UU	0			117.349	1.66187	2.00907	1.44019	1.59354	1.50509	1.15295	0.999214
Foxo1	19	36	37	35	74	1.02778	1.89474	1.84211	3.89474	1.94737		85.5131	1.92711	1.76296	1.83596		1402.1	0.761771	1.08041	1.17514	1.34444	1.46362	0.918575		No				UU	0			631.601	0.962923	1.04845	0.909833	1.36672	1.06142	1.08046	1.15664
Mavs	46	87	123	43	80	1.41379	1.8913	0.934783	1.73913	2.67391		102.1	1.86996	1.44473	1.33691		1994.99	3.09028	1.28502	0.916551	2.48012	1.2458	1.99078		No				UU	0
Lhfp	379	716	977	760	667	1.36453	1.88918	2.00528	1.75989	2.57784		2485.5	1.50647	0.0124677	0.0197858		24203.9	0.65103	0.0926307	0.0749575	1.07875	0.0499604	21.5921		No				UU	0			2004.03	1.17021	0.933803	0.817823	0.775501	0.474242	0.428447	0.339565
Pitpnm1	63	119	164	56	94	1.37815	1.88889	0.888889	1.49206	2.60317		57.4569	1.89794	0.414125	0.537596		1318.35	1.69336	0.436436	0.399736	1.79565	0.446973	4.01735		No				UU	0			245.723	1.41908	1.36681	1.11185	1.11185	0.888428	0.87902	0.631086
Arl6ip5	335	632	753	378	574	1.19146	1.88657	1.12836	1.71343	2.24776		898.19	1.80069	0.278491	0.447172		18614.9	0.975973	0.246077	0.291293	1.38833	0.315758	4.39682		No				UU	0			2565.6	1.20846	0.994029	1.12756	0.893618	0.639329	0.760373	0.410374
Ect2	35	66	112	57	32	1.69697	1.88571	1.62857	0.914286	3.2		491.112	0.373116	2.60807	1.9939		4427.45	1.69838	3.67296	3.85976	1.03575	3.03367	0.341418		No				UU	0			977.732	1.5043	1.14273	1.68947	2.03958	2.65871	2.62194	3.19761
D2hgdh	26	49	61	30	32	1.2449	1.88462	1.15385	1.23077	2.34615		83.3777	1.86556	0.602142	1.38627		850.67	2.07436	0.921876	1.29021	1.96996	1.05013	1.87593		No				UU	0
Efna5	26	49	73	37	6	1.4898	1.88462	1.42308	0.230769	2.80769		108.693	2.89767	0.593247	0.602392		1489.9	1.63147	0.221304	0.345786	2.26457	0.440682	5.13879		No				UU	0			354.331	2.22878	2.63528	1.63165	2.1294	1.26993	0.558965	0.291972
Drp2	17	32	41	20	69	1.28125	1.88235	1.17647	4.05882	2.41176		23.2968	3.43754	0.925953	0.945209		207.698	1.08236	1.19667	0.705745	2.25995	0.943395	2.39555		No				UU	0			58.1545	1.47196	5.54793	6.4746	7.90197	6.85228	6.63154	0.888994
Kank2	238	448	706	181	561	1.57589	1.88235	0.760504	2.35714	2.96639		413.167	6.48862	2.12023	1.60999		6440.34	0.993262	0.837896	0.975367	3.74094	1.38587	2.69934		No				UU	0			486.529	1.63058	1.98049	1.45816	1.83203	1.17992	1.36744	0.837391
Endod1	41	77	78	81	215	1.01299	1.87805	1.97561	5.2439	1.90244		73.2302	0.433404	0.445615	0.465265		969.719	0.601549	0.33122	0.32775	0.517476	0.392463	1.31854		No				UU	0			238.884	1.9772	0.894732	1.1103	1.03437	1.05567	0.304862	0.607534
Itpkb	40	75	90	62	95	1.2	1.875	1.55	2.375	2.25		65.8412	1.48416	0.638739	0.725977		451.979	1.41118	0.968286	0.5659	1.44767	0.724726	1.99754		No				UU	0
Prkci	96	180	292	131	131	1.62222	1.875	1.36458	1.36458	3.04167		590.041	2.16497	2.22654	1.55676		6108.94	2.13161	1.05043	1.73998	2.14829	1.64343	1.3072		No				UU	0			1094.24	1.5453	1.36801	1.55866	1.65903	1.50714	1.77963	1.69908
Socs6	118	220	316	97	173	1.43636	1.86441	0.822034	1.4661	2.67797		198.374	1.67253	0.966187	0.589693		2016.67	1.09758	0.76498	0.746989	1.38506	0.766962	1.8059		No				UU	0			2917.57	1.60487	1.56119	1.46354	1.59808	1.34335	0.84281	1.11274
Cnot6l	100	186	230	89	144	1.23656	1.86	0.89	1.44	2.3		217.628	2.71626	1.01995	0.843528		1910.49	1.87306	0.802558	0.777663	2.29466	0.860925	2.66534		No				UU	0			796.236	1.43723	1.47097	0.962674	1.25006	1.17317	1.16933	0.563364
Grina	351	652	658	529	538	1.0092	1.85755	1.50712	1.53276	1.87464		320.4	2.82253	0.458503	1.1616		5014.78	2.28002	0.444788	0.297967	2.55127	0.590715	4.31896		No				UU	0			1669.97	1.02884	1.64695	1.44428	0.86209	0.516326	0.596152	0.532495
Rnf213	84	156	341	221	102	2.1859	1.85714	2.63095	1.21429	4.05952		150.5	1.80214	1.29534	1.0278		1301.04	0.935788	1.30839	1.73486	1.36896	1.3416	1.0204		No				UU	1			282.592	1.43191	1.90583	2.2002	1.76927	0.567171	0.503932	1.09562
Slc15a4	39	72	109	63	91	1.51389	1.84615	1.61538	2.33333	2.79487		80.9801	1.22053	0.919207	1.04233		777.59	3.2659	2.19299	1.52722	2.24321	1.42044	1.57924		No				UU	0			434.043	1.40098	1.64504	1.69747	1.86101	1.70777	1.73035	1.05703
Soga2	19	35	50	13	33	1.42857	1.84211	0.684211	1.73684	2.63158															No				UU	0
Tmem18	57	105	134	78	104	1.27619	1.84211	1.36842	1.82456	2.35088		99.6186	2.22521	1.30029	1.03693		877.519	2.81633	2.13384	1.22219	2.52077	1.42331	1.77106		No				UU	0			442.242	1.92989	2.11446	2.06476	1.82806	2.23105	1.64017	1.23342
Tubb4b	575	1059	1155	713	756	1.09065	1.84174	1.24	1.31478	2.0087															No				UU	0
Gtf2a1	68	125	208	62	66	1.664	1.83824	0.911765	0.970588	3.05882		131.589	1.07188	2.66807	1.47414		1256.7	1.3995	1.78922	1.35293	1.23569	1.82109	0.678544		No				UU	0			1023.29	1.50562	1.30556	1.43421	1.19641	1.26454	1.21734	1.61094
C1galt1c1	37	68	89	51	56	1.30882	1.83784	1.37838	1.51351	2.40541		262.801	0.908329	0.69589	0.782092		3083.02	1.08526	0.931654	0.76333	0.996796	0.793241	1.25661		No				UU	0			302.256	1.53581	1.05705	2.10116	0.798099	1.05782	0.886208	0.749821
Nf2	213	391	453	191	163	1.15857	1.83568	0.896714	0.765258	2.12676		95.494	2.7459	2.91222	1.4921		1011.91	1.61244	2.11799	2.22575	2.17917	2.18702	0.996414		No				UU	0			194.711	2.08767	3.93648	5.12303	7.57565	6.79432	7.64046	3.26728
Cldn12	54	99	112	61	48	1.13131	1.83333	1.12963	0.888889	2.07407		583.596	0.659405	0.577706	0.626233		5791.39	0.97163	0.819511	0.893453	0.815518	0.729226	1.11833		No				UU	0			726.392	1.15604	1.09703	1.22115	1.76238	1.5874	1.35949	0.86978
Tef	119	218	232	154	207	1.06422	1.83193	1.29412	1.7395	1.94958		95.8909	2.05115	1.11168	1.02143		1089.6	0.786183	0.513077	0.792173	1.41867	0.85959	1.6504		No				UU	0			406.586	1.00816	1.34415	1.03072	1.08602	0.702251	1.19424	0.594609
Tnfsf12	53	97	115	71	90	1.18557	1.83019	1.33962	1.69811	2.16981															No				UU	0
Mxd4	226	413	526	333	426	1.27361	1.82743	1.47345	1.88496	2.32743		53.9224	2.85656	0.517033	0.517033		1488.68	0.972799	0.409988	0.297092	1.91468	0.435287	4.39866		No				UU	0			385.364	1.38268	2.33085	1.45118	1.26028	1.04613	1.11969	0.454747
Tor1aip1	109	199	238	188	162	1.19598	1.82569	1.72477	1.48624	2.18349		237.045	1.06141	0.26134	0.243564		2913.77	0.640276	0.340762	0.353581	0.850844	0.299812	2.83793		No				UU	0			235.762	1.25594	1.37776	1.536	1.27068	1.15144	0.917859	0.844485
Acadl	275	502	543	279	183	1.08167	1.82545	1.01455	0.665455	1.97455		443.515	1.10598	0.593467	0.712056		6181.76	0.998244	0.343109	0.33726	1.05211	0.496473	2.11917		No				UU	0			609.754	1.6041	1.99648	2.03022	2.14846	1.35339	1.22586	0.738553
Fbln5	1874	3420	7017	2519	4920	2.05175	1.82497	1.34418	2.6254	3.7444		1223.36	0.509492	0.504121	0.504121		20633.9	0.238122	0.0793982	0.0878855	0.373807	0.293881	1.27197		No				UU	0			4074.93	1.07314	0.70719	0.376742	0.250821	0.180984	0.0748877	0.199902
Atp2b4	79	144	244	74	253	1.69444	1.82278	0.936709	3.20253	3.08861		20	1	1	1		128.366	1.55106	1.30162	1.09925	1.27553	1.10022	1.15934		No				UU	0			423.91	1.74248	2.52625	1.29277	2.3596	1.32899	2.72288	0.389063
Tbc1d22b	45	82	90	92	64	1.09756	1.82222	2.04444	1.42222	2		86.5535	0.707329	0.609034	0.933818		799.798	1.16998	1.27283	1.08102	0.938656	0.974175	0.963539		No				UU	0			149.727	1.97166	3.06418	1.65405	3.70379	3.16851	3.65746	1.34242
Dock11	95	173	253	52	152	1.46243	1.82105	0.547368	1.6	2.66316		264.213	1.77809	0.674912	0.750208		2401.47	0.99092	0.927445	0.89089	1.38451	0.810864	1.70745		No				UU	0			208.828	2.28332	4.06505	5.54321	8.41166	7.58091	9.51261	1.31404
Wdr47	27	49	112	14	29	2.28571	1.81481	0.518519	1.07407	4.14815		63.5723	3.21471	1.83514	0.879438		805.446	0.981262	1.57038	1.25778	2.09798	1.38568	1.51404		No				UU	1			155.106	3.11893	4.34241	3.59439	4.02734	3.08401	2.47287	2.32684
Fam60a	43	78	118	22	46	1.51282	1.81395	0.511628	1.06977	2.74419		270.885	3.95526	7.49844	5.5813		2931.9	2.5009	5.74167	11.8716	3.22808	7.67326	0.420692		No				UU	0			15.0165	0.953024	0.984059	0.936003	1.0219	0.864243	0.997108	1.03305
Parm1	43	78	120	826	188	1.53846	1.81395	19.2093	4.37209	2.7907		39.7999	0.830454	0.51515	0.63564		977.232	0.148689	0.380144	0.269582	0.489571	0.450129	1.08763		No				UU	0
Eif2ak4	64	116	116	56	26	1	1.8125	0.875	0.40625	1.8125		45.4654	1.64535	1.41895	1.34546		522.947	2.39521	0.974328	1.65955	2.02028	1.34957	1.49698		No				UU	0			275.907	1.86774	1.97663	1.76398	2.7441	3.05003	2.27421	1.0322
Trp53i11	21	38	45	58	26	1.18421	1.80952	2.7619	1.2381	2.14286		54.852	0.413518	2.797	2.91639		963.332	0.383204	2.24358	1.45219	0.398361	2.35229	0.16935		No				UU	0
Ndrg4	41	74	150	41	136	2.02703	1.80488	1	3.31707	3.65854		515.939	1.38817	0.670179	0.527066		8855.07	0.236588	0.38739	0.256189	0.812379	0.460206	1.76525		No				UU	0			433.362	1.56987	1.89261	1.49078	1.29216	1.16325	0.976906	0.786336
Enpp5	46	83	171	212	185	2.06024	1.80435	4.6087	4.02174	3.71739		27.8969	20.5462	1.2704	2.33947		643.232	1.25799	0.702125	0.711378	10.9021	1.25584	8.6811		No				UU	0			238.265	1.71672	3.72821	3.43912	2.24877	1.2227	1.95735	1.23554
Vcam1	366	660	1806	182	336	2.73636	1.80328	0.497268	0.918033	4.93443		599.239	0.174332	0.171992	0.186696		3577.44	0.0793556	0.209648	0.169109	0.126844	0.184361	0.688018		No				UU	1			406.229	2.01132	2.50227	2.11772	1.14711	0.802838	0.337857	0.389341
41707	25	45	49	59	30	1.08889	1.8	2.36	1.2	1.96		20	1.0285	1.03509	1.08718		170.928	1.46513	2.00857	1.82616	1.24681	1.48925	0.837208		No				UU	0
Asb13	20	36	68	20	51	1.88889	1.8	1	2.55	3.4		34.9466	3.44771	0.848438	0.847959		534.884	2.42378	0.544025	0.57527	2.93574	0.703923	4.17055		No				UU	0			135.992	1.89895	2.36097	4.10063	3.98848	5.11009	3.45558	1.28793
St6gal1	50	90	122	23	54	1.35556	1.8	0.46	1.08	2.44		71.5215	1.79179	0.814167	0.767773		1522.29	0.559815	0.419114	0.715642	1.1758	0.679174	1.73123		No				UU	0			200.608	1.85474	2.1328	1.26101	1.05604	0.84658	1.01406	1.07938
Stt3b	446	801	813	604	587	1.01498	1.79596	1.35426	1.31614	1.82287		1800.65	1.6025	0.925597	0.662925		20308.2	2.2161	0.853825	0.828187	1.9093	0.817634	2.33515		No				UU	0			2442.87	1.30575	1.13223	1.19255	0.964157	1.02174	0.846839	0.98428
Aggf1	108	193	271	89	128	1.40415	1.78704	0.824074	1.18519	2.50926		283.366	2.26152	2.51578	2.15406		4879.66	1.68806	2.0737	2.18174	1.97479	2.23132	0.885034		No				UU	0			218.028	2.90685	2.44388	3.3282	3.29225	3.25697	2.51883	4.7796
Gabbr1	112	200	259	115	118	1.295	1.78571	1.02679	1.05357	2.3125		54.0006	4.35261	2.03037	1.54779		673.779	2.84572	2.15765	1.71229	3.59917	1.86202	1.93293		No				UU	0			208.943	1.18072	1.95878	2.16056	3.22121	1.88645	2.57887	0.749135
Zfp60	28	50	54	31	44	1.08	1.78571	1.10714	1.57143	1.92857		30.6283	2.86473	1.34466	0.842268		429.572	1.2277	0.848653	1.06536	2.04622	1.02524	1.99585		No				UU	0			8.0049	2.46085	2.29829	2.16705	1.87838	3.34775	2.48247	1.49685
Gnptab	78	139	277	97	74	1.99281	1.78205	1.24359	0.948718	3.55128		173.402	2.48671	1.24557	0.963833		2048.68	1.68975	0.720374	0.866024	2.08823	0.94895	2.20057		No				UU	0			796.247	1.3176	1.27717	1.30361	1.53003	1.49347	1.68807	0.854039
Gnai1	32	57	58	77	76	1.01754	1.78125	2.40625	2.375	1.8125		211.232	0.81891	0.848414	0.504798		2257.93	1.05451	1.09316	0.845475	0.936709	0.822963	1.13822		No				UU	0
Wdr35	96	171	218	145	124	1.27485	1.78125	1.51042	1.29167	2.27083		98.1873	3.02352	3.41896	1.87763		1386.3	1.54934	1.42969	1.55331	2.28643	2.0699	1.10461		No				UU	0
Kif1a	73	130	286	204	156	2.2	1.78082	2.79452	2.13699	3.91781		32.1184	0.748535	0.622724	0.697583		407.795	0.379789	0.342955	0.49625	0.564162	0.539878	1.04498		No				UU	0			422.449	1.20545	1.1884	0.678531	1.40097	2.15237	3.19766	0.790233
Sgol2	82	146	160	73	73	1.09589	1.78049	0.890244	0.890244	1.95122		177.341	1.70945	3.39417	3.6109		1325.36	5.82389	4.91082	4.26953	3.76667	4.04635	0.930879		No				UU	0			376.315	2.83788	3.47403	6.69295	8.30069	7.77591	8.28965	5.56871
Cdc40	59	105	155	47	84	1.47619	1.77966	0.79661	1.42373	2.62712		114.903	1.1166	1.1045	1.21734		1199.87	1.67026	2.20852	1.66518	1.39343	1.54888	0.899638		No				UU	0			512.316	1.51504	1.71144	1.89743	1.68876	1.92957	1.93232	1.53914
Asf1b	36	64	67	63	46	1.04688	1.77778	1.75	1.27778	1.86111		622.493	0.660346	0.96681	1.06203		2361.44	1.18033	1.64442	1.74552	0.920336	1.35469	0.679368		No				UU	0			1072.82	1.55652	0.961321	1.23701	1.32033	2.21461	1.25358	2.2467
Dync1li1	198	352	384	248	311	1.09091	1.77778	1.25253	1.57071	1.93939		528.933	0.540118	0.681767	0.741432		4563.66	1.1976	1.26171	1.30308	0.868857	0.996997	0.871474		No				UU	0			665.03	1.78404	1.17994	1.49147	1.37289	1.67112	1.428	1.72609
RP24-465N15.1	18	32	33	49	21	1.03125	1.77778	2.72222	1.16667	1.83333															No				UU	0
Zfp105	18	32	33	25	32	1.03125	1.77778	1.38889	1.77778	1.83333		103.925	1.62739	2.72532	2.30915		987.347	2.00207	3.49028	2.98414	1.81473	2.87722	0.630723		No				UU	0			69.3349	3.26755	3.87846	3.87846	4.3444	5.69992	4.10619	6.46672
Stag2	194	343	354	263	221	1.03207	1.76804	1.35567	1.13918	1.82474		594.411	1.92379	0.955935	1.10549		5466.72	1.52273	1.46787	0.96757	1.72326	1.12422	1.53285		No				UU	0			536.666	1.64495	1.50092	1.68848	1.79617	1.76897	1.76077	1.4415
Atxn3	30	53	78	40	41	1.4717	1.76667	1.33333	1.36667	2.6		55.3528	1.02024	2.54403	1.78593		698.097	2.75404	2.27641	1.85377	1.88714	2.11504	0.892251		No				UU	0			227.875	2.38712	2.37148	2.79689	3.15799	3.96318	2.98141	3.36265
Glcci1	38	67	109	91	62	1.62687	1.76316	2.39474	1.63158	2.86842		21.6605	1.05511	1.27192	1.13977		285.584	0.948023	1.06199	0.891412	1.00157	1.09127	0.917797		No				UU	0			72.4806	1.90109	1.77471	1.34181	1.17269	1.28785	1.39647	0.860522
Idh1	321	565	781	245	823	1.3823	1.76012	0.76324	2.56386	2.43302		976.932	0.741488	1.45185	0.94615		13152	0.331948	0.608529	0.712761	0.536718	0.929823	0.577226		No				UU	0			1816.67	1.15167	2.04697	2.87292	3.05394	2.93118	3.4881	1.31311
Dock6	58	102	128	56	128	1.2549	1.75862	0.965517	2.2069	2.2069		38.4301	3.57764	5.41572	4.86955		481.217	1.08264	3.70609	2.5614	2.33014	4.13819	0.563081		No				UU	0			132.624	0.869526	1.37866	1.20066	2.12723	1.97177	2.40699	3.21804
Lmbr1	37	65	68	14	35	1.04615	1.75676	0.378378	0.945946	1.83784		46.4731	2.11124	1.24816	0.825258		936.32	1.42438	0.722922	0.675997	1.76781	0.868084	2.03644		No				UU	0			3.94996	4.95574	4.0406	8.20876	3.78503	2.6082	4.97384	3.10155
Clock	41	72	144	37	54	2	1.7561	0.902439	1.31707	3.5122		93.979	3.09783	1.35746	1.02599		1332.07	1.5131	0.856888	0.739704	2.30547	0.995011	2.31703		No				UU	0			506.819	1.39625	1.48283	1.20968	1.49321	1.01804	1.0578	0.679698
Kctd9	90	158	159	75	150	1.00633	1.75556	0.833333	1.66667	1.76667		291.188	0.548749	0.581741	0.576874		2927.27	0.680943	0.566601	0.555577	0.614846	0.570198	1.0783		No				UU	0			637.422	1.76174	0.831099	1.16881	0.968566	1.16699	0.754647	0.929603
Aida	203	356	463	177	375	1.30056	1.75369	0.871921	1.84729	2.28079		682.077	0.853783	0.283071	0.300328		4745.45	1.08728	0.533012	0.521924	0.97053	0.409584	2.36955		No				UU	0
Notch2	116	203	337	119	214	1.6601	1.75	1.02586	1.84483	2.90517		171.542	1.6645	0.737616	0.811192		2489.41	0.698545	0.623371	0.385107	1.18152	0.639322	1.84809		No				UU	0			1037.22	1.25083	1.22576	0.572949	0.988203	1.02451	1.01542	0.371138
Uba7	32	56	65	78	35	1.16071	1.75	2.4375	1.09375	2.03125		43.8576	0.6923	0.827763	0.779992		228.788	0.483815	0.546071	0.500054	0.588058	0.66347	0.886336		No				UU	0
Zfp7	24	42	42	13	13	1	1.75	0.541667	0.541667	1.75		39.1218	5.60332	8.05961	4.97561		581.378	3.17172	3.80219	6.16312	4.38752	5.75013	0.76303		No				UU	0			109.076	1.12088	1.37499	1.75476	2.46816	3.33794	2.52015	2.72419
Samhd1	202	353	357	221	322	1.01133	1.74752	1.09406	1.59406	1.76733		182.158	1.326	0.77287	0.854202		2060.71	0.781725	0.550512	0.676992	1.05386	0.713644	1.47673		No				UU	0			974.625	1.19341	1.12698	1.68145	1.0422	1.3317	1.02697	0.883731
Swap70	199	347	584	109	213	1.683	1.74372	0.547739	1.07035	2.93467		487.795	1.31321	0.429196	0.634576		3750.26	0.728326	0.562209	0.665575	1.02077	0.572889	1.78179		No				UU	0			463.862	1.42383	1.39085	1.25436	1.12228	0.920736	0.486358	0.914404
Fign	23	40	43	25	22	1.075	1.73913	1.08696	0.956522	1.86957		20	1.47031	1	1		211.739	2.68431	0.686854	1.00214	2.07731	0.922247	2.25244		No				UU	0			48.5202	1.61941	2.96358	0.653799	1.11935	2.21805	1.16759	0.734629
Plscr2	46	80	105	29	149	1.3125	1.73913	0.630435	3.23913	2.28261		23.1687	2.14914	0.863234	0.863234		272.104	0.576935	0.109796	0.095752	1.36304	0.483004	2.822		No				UU	0			25.123	3.31046	3.21322	4.81648	4.42884	1.92697	1.50056	0.944126
Btbd3	93	161	282	63	381	1.75155	1.73118	0.677419	4.09677	3.03226		175.713	1.05542	0.758013	0.602877		1753.57	1.13541	0.578903	0.692962	1.09542	0.658189	1.66429		No				UU	0			263.71	1.54876	2.56037	1.83526	1.23161	0.935115	0.744644	1.23161
Mllt4	78	135	228	80	171	1.68889	1.73077	1.02564	2.19231	2.92308		138.855	2.02084	2.28174	2.70241		1129.9	2.42588	3.48504	3.23694	2.22336	2.92653	0.759726		No				UU	0
Ip6k1	252	436	439	356	319	1.00688	1.73016	1.4127	1.26587	1.74206		122.122	1.62417	1.08521	1.12636		1141.29	0.842968	1.07476	1.18003	1.23357	1.11659	1.10477		No				UU	0			391.747	1.49435	2.06832	1.46602	1.60314	1.2484	1.32391	1.1535
Tap2	37	64	103	95	56	1.60938	1.72973	2.56757	1.51351	2.78378		45.1215	1.62929	0.483031	0.890075		559.568	1.23358	0.542177	0.641884	1.43143	0.639292	2.23909		No				UU	0			116.128	1.31376	2.5081	2.1288	1.49228	0.945528	0.739619	0.942089
Zhx1	48	83	96	72	69	1.15663	1.72917	1.5	1.4375	2		71.4939	1.58993	0.58625	0.581309		953.759	1.33475	0.783236	0.416492	1.46234	0.591822	2.47091		No				UU	0			369.699	1.58548	2.12567	1.50356	1.18212	1.53787	1.18989	0.622697
Ikbkg	81	140	157	70	98	1.12143	1.7284	0.864198	1.20988	1.93827		109.038	2.20706	0.786277	0.630734		1785.51	1.88662	0.787128	0.457095	2.04684	0.665309	3.07652		No				UU	0			310.031	1.56288	1.68231	1.41532	1.178	1.12749	0.954704	0.869185
Ptpn9	244	421	507	259	288	1.20428	1.72541	1.06148	1.18033	2.07787		766.32	1.29781	0.133539	0.0778996		6067.23	0.781817	0.233194	0.163738	1.03981	0.152093	6.83672		No				UU	0			1161.52	1.29085	1.38603	0.868373	0.971368	0.823642	0.648333	0.275446
Klhl21	36	62	156	33	93	2.51613	1.72222	0.916667	2.58333	4.33333		57.6026	1.97572	1.05448	1.19062		622.445	1.5906	1.01454	1.10742	1.78316	1.09177	1.63328		No				UU	1
Ppic	789	1358	1519	1179	1358	1.11856	1.72117	1.4943	1.72117	1.92522		2031.61	0.810373	0.154333	0.279747		31142.4	0.504857	0.200858	0.163841	0.657615	0.199695	3.2931		No				UU	0			5560.5	1.05683	1.30022	1.19576	1.2338	1.04097	1.36187	0.338449
Extl3	214	368	412	255	421	1.11957	1.71963	1.19159	1.96729	1.92523		241.56	0.587944	0.537286	0.408496		2420.56	1.05323	0.439115	0.513812	0.820586	0.474677	1.72872		No				UU	0			1074.24	1.34718	1.40227	0.802668	0.81319	0.694345	0.574115	0.579988
Wwp1	124	213	223	180	358	1.04695	1.71774	1.45161	2.8871	1.79839		185.008	4.68474	1.6154	1.90064		2701.57	1.23447	1.24954	1.3282	2.95961	1.52344	1.94271		No				UU	0
Rtn3	571	976	1333	854	1418	1.36578	1.70928	1.49562	2.48336	2.3345		1053.51	1.58557	0.606131	0.521441		11532.3	1.05687	0.707048	0.567218	1.32122	0.600459	2.20035		No				UU	0			3949.16	1.08367	1.13549	1.27538	1.14571	1.13011	1.2682	0.693251
Brca1	24	41	44	33	22	1.07317	1.70833	1.375	0.916667	1.83333		48.4336	3.17039	6.48733	4.52184		398.894	3.24407	4.15681	6.09197	3.20723	5.31449	0.603488		No				UU	0			135.282	2.29088	2.41588	2.64254	4.49165	5.35311	4.82923	7.60197
Ppp1r2	190	324	325	264	556	1.00309	1.70526	1.38947	2.92632	1.71053		345.542	1.81981	1.14948	1.05302		3807.07	1.63809	1.2237	1.22819	1.72895	1.1636	1.48586		No				UU	0
Sdpr	182	310	412	160	386	1.32903	1.7033	0.879121	2.12088	2.26374		1631.54	0.0190979	0.0128868	0.0133403		21826.1	0.0259117	0.0497753	0.0476632	0.0225048	0.0309164	0.727925		No				UU	0			919.791	1.53731	0.687172	0.277671	0.283061	0.517869	0.186925	0.221202
Egr1	167	283	689	152	425	2.43463	1.69461	0.91018	2.54491	4.12575		1433.75	1.52142	0.44596	0.160986		15890.8	0.20423	0.252673	0.381558	0.862824	0.310294	2.78066		No				UU	1			281.392	0.793787	0.936494	0.595409	1.25786	1.21189	0.509957	0.478294
2310022B05Rik	438	742	761	588	405	1.02561	1.69406	1.34247	0.924658	1.73744		1480.73	0.832524	0.183239	0.218489		15843.7	0.637781	0.202816	0.219108	0.735152	0.205913	3.5702		No				UU	0			1336.28	1.12247	1.18529	0.85425	0.754987	0.530936	0.470749	0.392268
Rps6ka3	219	371	452	149	153	1.21833	1.69406	0.680365	0.69863	2.06393		262.436	1.1085	0.645233	0.598682		2346.99	1.01714	1.0326	0.703443	1.06282	0.74499	1.42663		No				UU	0			1020.36	1.43358	1.62719	2.15347	1.6781	1.43734	0.896489	0.580723
Mybl2	52	88	96	45	27	1.09091	1.69231	0.865385	0.519231	1.84615		76.2084	2.39618	18.5632	18.3771		593.768	2.52286	20.5896	16.8601	2.45952	18.5975	0.13225		No				UU	0			134.608	2.78331	2.70081	6.0768	10.6708	8.75769	9.9306	25.7698
Jup	311	525	724	260	467	1.37905	1.6881	0.836013	1.50161	2.32797		162.519	2.94237	1.16647	1.07913		2099.04	3.74067	1.5473	1.19567	3.34152	1.24714	2.67934		No				UU	0			1175.29	1.38975	1.45245	1.74742	2.7684	2.20027	1.53679	1.4085
Flnb	1036	1746	3248	511	2393	1.86025	1.68533	0.493243	2.30985	3.13514		507.664	1.21792	0.913316	0.514298		4509.31	0.729657	0.429978	0.692814	0.97379	0.637601	1.52727		No				UU	0
Emp1	1309	2205	4188	715	3718	1.89932	1.68449	0.546218	2.84034	3.19939		1974.97	0.74959	0.251866	0.219395		29274	0.689761	0.112832	0.161534	0.719676	0.186407	3.86078		No				UU	0			3557.16	1.79166	1.61756	1.95839	1.80751	1.37891	1.49824	0.585516
Sspn	57	96	114	119	152	1.1875	1.68421	2.08772	2.66667	2		120.509	1.82133	0.545245	0.545245		2039.99	0.454853	0.0585438	0.108972	1.13809	0.314502	3.61871		No				UU	0			348.909	1.00188	1.62213	1.20736	0.790879	1.34837	1.00986	0.365602
Atat1	37	62	62	68	57	1	1.67568	1.83784	1.54054	1.67568		24.5377	1.38705	1.25421	1.55677		364.121	0.667046	0.588012	1.00695	1.02705	1.10149	0.932423		No				UU	0
Arhgef18	96	160	233	102	196	1.45625	1.66667	1.0625	2.04167	2.42708		54.8831	2.51443	1.7713	1.74104		839.831	1.82739	1.14772	1.95895	2.17091	1.65475	1.31192		No				UU	0			391.844	1.54949	2.23103	1.46884	2.19661	1.9708	1.91481	1.46884
Ccdc91	51	85	95	89	122	1.11765	1.66667	1.7451	2.39216	1.86275		70.5519	1.39115	0.852588	0.784348		833.802	1.13156	0.801299	0.839831	1.26135	0.819516	1.53915		No				UU	0			193.861	1.80246	2.17707	1.76738	1.94782	2.28767	1.97099	1.33176
Ehd3	39	65	75	27	108	1.15385	1.66667	0.692308	2.76923	1.92308		63.1682	0.879235	0.442772	0.44993		889.175	0.574485	0.626214	0.496513	0.72686	0.503858	1.44259		No				UU	0			482.501	1.3719	1.84878	1.48485	1.47326	1.19504	1.11277	0.940427
P2rx4	96	160	171	91	156	1.06875	1.66667	0.947917	1.625	1.78125		93.6875	1.49227	0.685752	0.821304		1350.22	1.49953	0.525284	0.521238	1.4959	0.638395	2.34322		No				UU	0			724.605	1.04519	1.49111	1.38061	1.06252	0.592474	0.562141	0.432141
Slc35d1	21	35	42	45	48	1.2	1.66667	2.14286	2.28571	2		73.0719	1.0049	0.938951	0.909676		753.555	1.62964	0.912688	0.811572	1.31727	0.893222	1.47474		No				UU	0			163.583	2.07187	1.45981	0.67138	1.33372	1.88696	0.943073	0.646602
Tcp11l2	18	30	41	20	47	1.36667	1.66667	1.11111	2.61111	2.27778		55.3628	5.89784	0.520598	0.616974		1604.02	1.42899	0.539936	0.407506	3.66342	0.521253	7.02809		No				UU	0			90.9834	2.12472	5.83154	4.068	2.71781	1.41191	1.77228	1.33571
Zfhx3	68	113	137	181	82	1.21239	1.66176	2.66176	1.20588	2.01471		172.143	1.70269	0.261435	0.258225		2533.83	1.16904	0.257212	0.327331	1.43587	0.276051	5.20146		No				UU	0			429.269	1.31197	1.30154	0.631564	1.24272	1.01918	1.23448	0.271935
Cyb5r3	739	1228	1687	851	1800	1.37378	1.66171	1.15156	2.43572	2.28281		1301.16	1.27404	0.763072	0.885834		12834.1	0.995149	0.512846	0.619243	1.1346	0.695249	1.63193		No				UU	0			3255.38	1.15095	1.41629	1.04714	1.00565	0.753344	0.641268	0.774936
Tmem59	851	1414	1880	2199	2918	1.32956	1.66157	2.58402	3.42891	2.20917		20	1	1	1		47.1548	2.28552	1.62181	1.67106	1.64276	1.32322	1.24149		No				UU	0			4655.05	1.08823	1.23885	1.47591	1.13023	1.08183	1.22479	0.719681
Glud1	604	1002	1230	405	813	1.22754	1.65894	0.67053	1.34603	2.03642		1179.95	1.46601	1.50782	2.01021		16518.2	1.28317	1.22352	1.60452	1.37459	1.58651	0.866424		No				UU	0			2744.85	1.49346	1.41418	1.33383	1.147	1.26505	1.03138	1.33606
Gyk	38	63	98	37	36	1.55556	1.65789	0.973684	0.947368	2.57895		62.4601	0.925491	1.39849	1.1209		492.858	1.03726	3.28861	1.78365	0.981377	1.89791	0.517082		No				UU	0			58.9926	2.36055	1.3086	2.10595	2.31082	3.29646	2.93031	1.96445
B4galt4	35	58	68	40	82	1.17241	1.65714	1.14286	2.34286	1.94286		57.7403	3.86161	0.953561	0.655002		590.625	1.31104	0.539208	0.622717	2.58633	0.692622	3.73411		No				UU	0			98.6245	2.26943	3.19384	3.61133	4.47644	2.51332	2.54125	1.29818
Rrm1	372	616	1002	413	404	1.62662	1.65591	1.11022	1.08602	2.69355		1365.47	1.02052	0.770594	0.777671		8877.35	1.23032	0.762069	1.36584	1.12542	0.919043	1.22456		No				UU	0			3401.13	1.39977	1.14703	1.48924	1.47631	1.55585	1.8863	1.26775
G6pdx	148	245	296	145	350	1.20816	1.65541	0.97973	2.36486	2		1001.97	1.01812	0.650057	0.618547		6525.2	1.0582	1.4295	1.07881	1.03816	0.944228	1.09948		No				UU	0			2995.46	1.03913	1.05093	1.2278	1.21684	1.62342	0.978572	0.946104
Dpysl3	2524	4178	7027	2015	13925	1.68191	1.65531	0.798336	5.51704	2.78407		1532	0.840927	0.0618867	0.0599882		16057.4	0.200639	0.198338	0.135777	0.520783	0.113998	4.56837		No				UU	0			4151.65	1.30041	1.3364	0.937851	1.68499	1.66042	1.63448	0.360565
Serpini1	26	43	53	158	103	1.23256	1.65385	6.07692	3.96154	2.03846		21.453	1.7585	1.84473	2.27427		181.259	1.0125	2.37741	2.12141	1.3855	2.15445	0.643085		No				UU	0			25.3199	12.8864	10.6758	8.16277	5.43597	7.81353	4.34411	5.14531
Purb	144	238	327	249	199	1.37395	1.65278	1.72917	1.38194	2.27083		246.679	2.27725	0.890354	1.0016		2527.84	1.1146	0.822335	1.1771	1.69592	0.972846	1.74326		No				UU	0			334.683	1.34579	1.35977	1.41438	1.46019	1.39622	1.09497	1.26766
Aebp2	135	223	297	241	158	1.33184	1.65185	1.78519	1.17037	2.2		318.428	1.81039	1.54275	1.07386		2758.61	1.74188	1.36387	1.24384	1.77613	1.30608	1.35989		No				UU	0			323.226	1.523	1.52292	1.91374	2.06906	1.60095	1.81474	1.14492
Calm1	1179	1947	2382	1573	1076	1.22342	1.6514	1.33418	0.912638	2.02036		2480.64	0.516646	0.631434	0.462369		35748.2	0.74161	0.584172	0.445128	0.629128	0.530776	1.1853		No				UU	0			3896.92	1.16354	1.08403	1.25511	1.31854	1.14866	0.981493	0.768704
Sh3bgrl	1184	1954	2127	1463	1124	1.08854	1.65034	1.23564	0.949324	1.79645		1745.97	0.708024	0.0771627	0.116496		31503.7	0.439101	0.185152	0.146636	0.573563	0.131362	4.36629		No				UU	0			2380.25	1.13851	0.991641	0.95971	0.548343	0.686571	0.601985	0.463522
Cit	20	33	50	26	28	1.51515	1.65	1.3	1.4	2.5		67.5856	1.5903	3.3407	1.67566		545.168	2.1708	3.93872	4.64846	1.88055	3.40088	0.552958		No				UU	0			51.2372	1.77531	1.16364	0.655259	1.88641	1.44769	1.51477	1.17055
Sema3b	34	56	94	51	116	1.67857	1.64706	1.5	3.41176	2.76471		24.1288	8.18928	0.931785	1.02069		222.22	2.18376	0.495542	0.425847	5.18652	0.718466	7.21888		No				UU	0			158.035	1.19819	2.49553	1.74512	1.0689	0.584485	0.805026	0.651475
Slmap	141	232	371	122	198	1.59914	1.64539	0.865248	1.40426	2.63121		305.875	1.77914	1.24975	0.752437		4846.31	1.63046	0.850867	0.740585	1.7048	0.898411	1.89757		No				UU	0			786.64	1.44173	1.7128	1.49874	1.97716	2.12805	1.54247	0.947396
Arid5b	28	46	236	9	15	5.13043	1.64286	0.321429	0.535714	8.42857		412.734	3.99155	1.70847	0.770653		2860.25	1.66533	0.974067	1.09249	2.82844	1.13642	2.4889		No				UU	1			1137.57	1.07237	1.35628	1.07237	1.47512	0.863607	1.07235	0.644194
Klhl42	33	54	71	63	71	1.31481	1.63636	1.90909	2.15152	2.15152															No				UU	0
Nav2	22	36	105	48	31	2.91667	1.63636	2.18182	1.40909	4.77273		31.3254	3.12449	1.57832	1.1699		280.16	3.4376	1.79292	2.94953	3.28104	1.87267	1.75207		No				UU	1			209.747	1.23066	1.31838	0.880838	1.40706	1.13003	1.56057	0.777169
Hipk3	153	250	289	182	172	1.156	1.63399	1.18954	1.12418	1.88889		575.802	0.490327	0.257246	0.228387		6808.33	0.73331	0.320991	0.272609	0.611819	0.269808	2.26761		No				UU	0			1800.44	1.02999	1.00949	0.563747	0.764612	0.586832	0.389268	0.219365
Arl6ip1	325	527	708	464	353	1.34345	1.62154	1.42769	1.08615	2.17846		1684.6	1.42445	1.51434	1.67283		9752.26	0.915607	2.07085	2.26781	1.17003	1.88146	0.621873		No				UU	0			4032.06	1.16976	1.39193	2.41426	2.23282	1.84651	2.04188	1.66244
Dennd6a	29	47	70	38	43	1.48936	1.62069	1.31034	1.48276	2.41379															No				UU	0
Tnfrsf11a	21	34	40	5	18	1.17647	1.61905	0.238095	0.857143	1.90476		24.0597	0.855626	0.924698	0.966019		296.036	0.784162	0.798205	0.59597	0.819894	0.821223	0.998382		No				UU	0			79.7403	2.43074	1.49019	0.966017	0.942365	0.861685	0.527881	0.661238
Cstf2t	78	126	143	105	91	1.13492	1.61538	1.34615	1.16667	1.83333		733.753	1.59068	1.31852	1.03485		8232.91	1.63911	1.39608	1.3444	1.6149	1.27346	1.26811		No				UU	0			320.93	2.17872	2.2312	2.45315	1.58607	1.95261	1.4403	1.83883
Dusp16	39	63	82	39	30	1.30159	1.61538	1	0.769231	2.10256		136.476	1.33679	1.20266	1.11988		982.592	1.20308	1.00618	1.68077	1.26994	1.25237	1.01403		No				UU	0			220.251	1.43323	1.60103	2.09435	3.19995	2.91678	2.49889	1.65884
Gsn	1691	2731	2922	2921	3240	1.06994	1.61502	1.72738	1.91603	1.72797		1651.19	0.71311	0.51115	0.513183		39797.6	0.355544	0.242192	0.245461	0.534327	0.377997	1.41358		No				UU	0			3241.96	1.13468	0.910821	0.66193	0.366827	0.457772	0.207611	0.506344
Adk	116	187	280	210	378	1.49733	1.61207	1.81034	3.25862	2.41379		188.528	1.48347	0.933213	1.05353		4073.55	2.11107	0.694966	1.54052	1.79727	1.05556	1.70267		No				UU	0			798.648	2.1432	1.88	2.6609	1.61456	1.39594	1.04247	1.79167
E2f6	54	87	124	62	61	1.42529	1.61111	1.14815	1.12963	2.2963		296.198	0.905108	0.534179	0.581822		2734.33	1.39001	0.860053	0.671931	1.14756	0.661996	1.73348		No				UU	0			858.997	1.56855	1.05504	1.01547	1.03413	1.47245	0.980066	0.791004
2610034B18Rik	95	153	183	124	137	1.19608	1.61053	1.30526	1.44211	1.92632		245.448	1.80967	0.24411	0.337449		2667.53	2.84573	0.379264	0.194399	2.3277	0.288805	8.05975		No				UU	0			248.699	1.77135	2.05937	1.97663	2.03357	2.06419	1.69378	0.426545
Atp6v1c1	110	177	201	105	158	1.13559	1.60909	0.954545	1.43636	1.82727		719.75	1.48718	1.37792	1.61521		10020.6	1.62729	1.252	0.968524	1.55723	1.30341	1.19474		No				UU	0			2042.63	1.6109	1.37456	2.0545	2.40257	2.49096	2.27113	1.38546
Wrnip1	84	135	150	107	127	1.11111	1.60714	1.27381	1.5119	1.78571		123.253	1.23144	1.1033	1.03097		1544.67	1.46833	0.893455	0.855769	1.34989	0.970871	1.39039		No				UU	0			336.53	1.95572	2.04238	1.90654	2.30386	2.3971	1.95645	1.76507
Pttg1ip	300	482	793	308	646	1.64523	1.60667	1.02667	2.15333	2.64333		1127.84	1.13446	1.48382	0.731573		7985.39	0.445065	0.419265	0.454993	0.789763	0.772414	1.02246		No				UU	0			2176.06	1.11841	1.06053	1.31224	0.9013	0.624628	0.686005	0.684247
41888	81	130	145	99	26	1.11538	1.60494	1.22222	0.320988	1.79012		37.7287	4.6131	0.818116	0.913977		448.631	0.941946	1.12638	0.716284	2.77752	0.893689	3.10793		No				UU	0			205.729	3.1982	7.84917	8.21739	8.38622	13.1726	12.3237	3.07805
Mef2a	192	308	342	243	260	1.11039	1.60417	1.26562	1.35417	1.78125		244.835	0.884104	0.542569	0.416957		3283.07	0.698478	0.426964	0.363859	0.791291	0.437587	1.8083		No				UU	0			1145.9	1.25162	1.36396	0.999945	0.876066	0.771994	0.777691	0.433118
Btbd19	35	56	57	36	33	1.01786	1.6	1.02857	0.942857	1.62857		96.8801	1.76881	1.9722	1.01997		1311.69	2.3366	1.1696	1.12011	2.05271	1.32047	1.55453		No				UU	0
Cnksr3	25	40	81	34	16	2.025	1.6	1.36	0.64	3.24		177.554	2.09944	1.17827	1.76164		2092.49	1.33234	1.02518	1.24107	1.71589	1.30154	1.31835		No				UU	0			403.317	1.11311	1.71641	0.940728	1.35005	1.0306	0.929823	1.08224
Madd	25	40	48	16	45	1.2	1.6	0.64	1.8	1.92		50.9471	0.975789	0.803737	0.919881		277.328	1.90271	1.285	1.98164	1.43925	1.24757	1.15365		No				UU	0			85.7861	1.86161	2.04434	1.63208	2.28015	2.77553	1.65099	1.41442
Olfm1	20	32	58	64	56	1.8125	1.6	3.2	2.8	2.9		66.2974	24.207	0.969148	0.672414		562.105	5.7366	1.0621	0.435615	14.9718	0.784819	19.0768		No				UU	0			186.717	1.3074	1.62056	0.803253	0.694074	0.484312	0.413374	0.748889
Slc27a1	45	72	87	64	94	1.20833	1.6	1.42222	2.08889	1.93333		42.6109	2.14626	1.12201	1.37406		613.3	0.63656	0.980991	1.12857	1.39141	1.15141	1.20844		No				UU	0			292.954	1.02893	1.95682	1.63195	1.26963	1.00734	1.13013	1.188
Spred1	230	368	413	294	464	1.12228	1.6	1.27826	2.01739	1.79565		197.408	2.56539	1.47274	1.01537		1546.49	1.66206	1.20614	1.80043	2.11373	1.37367	1.53875		No				UU	0			881.158	1.48798	1.86399	1.42541	2.3101	1.61425	1.42602	0.920576
Lypla1	99	158	288	99	109	1.82278	1.59596	1	1.10101	2.90909		401.611	0.723998	1.56154	1.44515		4290.26	0.913767	1.52048	1.46634	0.818882	1.49838	0.546512		No				UU	0			780.967	1.90284	1.59849	2.55344	1.66249	2.21538	2.12727	3.59328
Stk3	69	110	146	109	93	1.32727	1.5942	1.57971	1.34783	2.11594		169.603	1.73619	1.29577	0.712764		3169.7	1.18064	0.787018	0.831347	1.45841	0.906725	1.60844		No				UU	0			704.997	1.41493	1.84419	1.97791	1.44199	1.14885	1.15949	1.04551
Hmha1	22	35	35	11	19	1	1.59091	0.5	0.863636	1.59091		20.2473	3.85761	1.9598	2.20786		117.631	14.5973	1.9942	2.81039	9.22745	2.24306	4.11377		No				UU	0			58.8937	1.26462	1.72859	1.52174	1.59721	1.29198	1.5676	1.83038
Zfp263	39	62	74	61	51	1.19355	1.58974	1.5641	1.30769	1.89744		75.5495	1.75107	3.8528	2.27342		993.775	2.00846	2.23866	2.37331	1.87976	2.68455	0.700216		No				UU	0			90.6957	2.10362	1.8658	2.33697	2.58769	2.95025	2.75368	2.01505
Adipor1	325	516	661	449	589	1.28101	1.58769	1.38154	1.81231	2.03385		350.787	2.32414	1.22852	0.783071		7366.94	2.44965	1.0451	0.911892	2.3869	0.992146	2.40579		No				UU	0			2922.32	1.43913	1.53457	1.74021	2.02983	1.52147	1.50171	0.865887
Zfp219	104	165	250	175	169	1.51515	1.58654	1.68269	1.625	2.40385		90.8072	1.49589	2.11169	2.21845		932.01	1.35129	2.77855	2.63797	1.42359	2.43667	0.584237		No				UU	0			201.395	1.29592	1.62161	1.5111	1.79328	1.78047	1.47215	3.30231
Cnnm3	29	46	48	20	28	1.04348	1.58621	0.689655	0.965517	1.65517		55.7028	1.27859	1.45367	1.54887		473.423	2.01413	1.80709	1.97358	1.64636	1.6958	0.970844		No				UU	0			150.178	1.8191	2.56204	1.89905	2.28622	2.18771	2.04279	2.64497
Tm7sf2	43	68	77	51	120	1.13235	1.5814	1.18605	2.7907	1.7907		65.7507	4.23629	2.34974	1.83768		1577.67	0.571062	0.508627	0.991846	2.40368	1.42197	1.69038		No				UU	0			227.598	1.20045	1.57786	2.3616	1.84311	2.35007	2.29922	1.64781
Nuak2	19	30	32	6	54	1.06667	1.57895	0.315789	2.84211	1.68421		131.501	2.21462	0.735773	0.774132		3200.18	0.264207	0.393844	0.508522	1.23941	0.603068	2.05518		No				UU	0			338.549	1.41242	1.0531	1.08135	1.25832	1.01975	1.43993	0.783388
Stat1	95	150	269	334	162	1.79333	1.57895	3.51579	1.70526	2.83158		56.0563	0.918783	0.764876	0.584589		893.472	0.852621	0.783104	0.629984	0.885702	0.690638	1.28244		No				UU	0			356.703	1.20591	2.90565	5.17357	2.2604	1.16568	0.862613	0.898066
Nckap1	694	1095	1691	660	1161	1.54429	1.57781	0.951009	1.67291	2.4366		2486.48	1.16355	0.661318	0.629985		25851.1	1.10881	0.707811	0.647262	1.13618	0.661594	1.71734		No				UU	0			3056.7	1.40403	1.05881	1.2699	1.24567	1.22039	0.949915	0.840535
Pvr	71	112	167	26	82	1.49107	1.57746	0.366197	1.15493	2.35211		255.373	0.943253	1.0142	0.793434		2104.19	0.440702	0.608822	0.503075	0.691977	0.729884	0.948065		No				UU	0
C77080	26	41	51	14	63	1.2439	1.57692	0.538462	2.42308	1.96154		49.6768	5.15642	4.36629	6.02421		852.841	3.45867	2.11438	2.35462	4.30755	3.71488	1.15954		No				UU	0
Ghr	274	431	497	233	234	1.15313	1.57299	0.850365	0.854015	1.81387		861.081	0.904031	0.0377182	0.0632472		8710.61	0.241471	0.0920686	0.104967	0.572751	0.0745003	7.68791		No				UU	0			1310.34	1.12504	1.14457	1.05659	0.733349	0.533957	0.383702	0.358795
Mycbp2	161	253	438	162	209	1.73123	1.57143	1.00621	1.29814	2.7205		226.407	1.92788	1.14043	0.986048		2074.03	1.30008	0.817503	1.08685	1.61398	1.00771	1.60163		No				UU	0			489.796	1.22092	1.1563	0.758774	0.897776	0.966214	0.966214	0.606681
Sh3bp4	116	182	226	236	76	1.24176	1.56897	2.03448	0.655172	1.94828		97.6442	1.90012	0.836043	1.08356		977.396	1.37203	1.3555	0.915455	1.63608	1.04764	1.56168		No				UU	0			345.891	1.48673	2.387	1.81447	2.28462	1.43371	2.33089	1.26648
1200014J11Rik	81	127	179	73	92	1.40945	1.5679	0.901235	1.1358	2.20988		169.771	1.58878	1.52119	1.98437		1483.52	1.06523	1.13731	1.44791	1.32701	1.5227	0.871484		No				UU	0			490.623	2.00907	2.54055	2.48428	2.76354	2.49988	2.69225	2.49921
Cds2	161	252	264	193	241	1.04762	1.56522	1.19876	1.49689	1.63975		128.052	1.59814	1.77415	1.45796		2675.16	0.887572	1.44074	1.55669	1.24285	1.55739	0.798039		No				UU	0			617.371	1.34503	1.56323	1.29141	1.29496	1.4813	1.26921	1.57627
Adipor2	190	297	322	166	483	1.08418	1.56316	0.873684	2.54211	1.69474		334.88	3.5096	2.89323	1.26594		2915.8	1.13536	1.23774	1.40668	2.32248	1.70089	1.36544		No				UU	0			635.214	2.10895	2.86253	3.56028	3.4896	2.81566	3.18866	1.91926
Accs	32	50	56	37	37	1.12	1.5625	1.15625	1.15625	1.75		69.8766	0.888889	0.58648	0.747792		959.829	0.758713	0.775702	0.715549	0.823801	0.706381	1.16623		No				UU	0			93.1937	1.97552	3.47622	2.19882	1.90645	2.36003	3.42401	1.05715
Atpaf2	48	75	82	47	65	1.09333	1.5625	0.979167	1.35417	1.70833		252.446	1.15075	0.817441	0.850517		1769.18	1.10755	0.941884	1.02689	1.12915	0.909184	1.24194		No				UU	0			351.429	1.30769	1.21827	1.38296	1.26514	1.53622	1.09755	2.36873
Pnrc1	89	139	163	80	113	1.17266	1.5618	0.898876	1.26966	1.83146		315.971	2.51132	1.33244	1.08479		3140.82	1.68986	1.1024	1.20586	2.10059	1.18138	1.77809		No				UU	0
Tjp1	139	217	435	132	162	2.00461	1.56115	0.94964	1.16547	3.1295		1455.2	1.67871	1.38548	1.17088		11284.1	1.5637	1.21725	1.08429	1.62121	1.21447	1.3349		No				UU	0			1524.52	1.11243	1.20686	1.05479	1.11194	0.982664	0.814067	0.959803
Ehd4	107	167	237	90	106	1.41916	1.56075	0.841121	0.990654	2.21495		171.672	6.23043	0.823695	0.72534		2357.51	1.88886	0.867217	0.773232	4.05965	0.797371	5.09129		No				UU	0			400.471	2.26333	1.91428	3.30206	3.03458	2.49185	1.2775	1.95586
Fam213a	25	39	54	53	34	1.38462	1.56	2.12	1.36	2.16															No				UU	0
Tprgl	181	282	305	291	297	1.08156	1.55801	1.60773	1.64088	1.68508		511.171	2.88222	1.56946	1.2194		10988.8	1.55839	0.874436	0.806238	2.2203	1.11739	1.98705		No				UU	0
Ahnak	1536	2393	2393	1423	2533	1	1.55794	0.926432	1.64909	1.55794		1024.14	1.70056	0.770632	0.742148		10018.2	1.19424	0.456149	0.522761	1.4474	0.622922	2.32357		No				UU	0			21.4165	2.7717	3.23858	3.53188	5.36815	3.78689	2.17918	1.17688
Traf3	52	81	113	88	63	1.39506	1.55769	1.69231	1.21154	2.17308		137.232	0.789867	0.761308	0.610304		1729.66	0.791042	0.933829	0.910292	0.790454	0.803933	0.983234		No				UU	0			213.917	1.71919	1.33055	0.930362	1.49313	1.6222	0.915325	0.895242
Synj2	38	59	105	35	150	1.77966	1.55263	0.921053	3.94737	2.76316		59.738	1.20143	0.747068	0.700981		546.747	0.955532	0.345683	0.481045	1.07848	0.568694	1.89642		No				UU	0			333.649	1.47053	1.41134	0.891786	1.03432	0.917794	0.472428	0.530351
Gpc2	58	90	139	74	46	1.54444	1.55172	1.27586	0.793103	2.39655		20	1	1	1		312.451	0.960621	0.746512	0.767784	0.98031	0.878574	1.1158		No				UU	0
Ptger1	51	79	144	37	104	1.82278	1.54902	0.72549	2.03922	2.82353		23.1448	0.880377	0.880377	0.930376		52.9138	0.840546	0.630939	0.561562	0.860462	0.750813	1.14604		No				UU	0			128.155	1.42571	1.17476	0.695591	0.781566	0.671623	0.584073	0.557481
Relb	51	79	85	61	67	1.07595	1.54902	1.19608	1.31373	1.66667		80.523	1.41291	1.22019	0.672126		695.423	0.734152	0.868836	1.11328	1.07353	0.968606	1.10832		No				UU	0
Rfx7	113	175	231	99	122	1.32	1.54867	0.876106	1.07965	2.04425		129.104	4.72983	2.39687	1.1494		1707.55	4.35083	2.16927	2.29067	4.54033	2.00155	2.2684		No				UU	0
Rcan1	75	116	142	82	121	1.22414	1.54667	1.09333	1.61333	1.89333		232.412	1.56633	1.11591	0.798929		3501.6	1.12424	0.666748	0.506558	1.34528	0.772035	1.74252		No				UU	0			816.744	1.03974	1.3107	1.2793	1.43693	1.50168	1.50558	0.695444
Spred2	37	57	177	46	52	3.10526	1.54054	1.24324	1.40541	4.78378		170.872	1.64736	1.6399	1.8428		1122.89	2.19076	1.79123	2.42547	1.91906	1.92485	0.996993		No				UU	1			550.15	2.04007	2.57483	3.44671	2.6018	2.43518	2.44311	3.09135
Ppox	63	97	105	85	78	1.08247	1.53968	1.34921	1.2381	1.66667		46.467	1.51806	1.21186	1.37107		521.191	0.977604	0.948427	0.920939	1.24783	1.11307	1.12107		No				UU	0			157.704	1.70273	2.62144	1.6261	2.52247	1.93612	1.97009	1.41137
Jak2	241	371	420	112	205	1.13208	1.53942	0.46473	0.850622	1.74274		245.855	0.730582	0.241568	0.271273		2004.06	0.563814	0.294389	0.363196	0.647198	0.292607	2.21184		No				UU	0			544.4	1.31334	1.46835	1.64787	1.0785	0.587017	0.330544	0.438374
Spats2l	154	237	297	161	147	1.25316	1.53896	1.04545	0.954545	1.92857		68.3299	1.44297	0.61497	0.639388		760.311	0.485064	0.314857	0.286337	0.964017	0.463888	2.07812		No				UU	0
Prnp	631	971	1288	623	1288	1.32647	1.53883	0.987322	2.0412	2.0412		1885.62	1.27612	0.0840219	0.12609		33986.9	0.440968	0.118414	0.106643	0.858544	0.108792	7.89158		No				UU	0
Stx3	26	40	43	27	20	1.075	1.53846	1.03846	0.769231	1.65385		34.7091	1.43752	7.91875	11.5968		906.888	0.312055	1.59963	3.67613	0.874785	6.19784	0.141144		No				UU	0			63.8384	1.11594	0.966847	1.43034	2.98836	3.0719	2.38356	3.3359
Atp1a1	686	1055	1520	569	1328	1.44076	1.5379	0.829446	1.93586	2.21574		612.971	1.41021	1.0168	1.26163		5572.23	1.49472	1.62637	0.915555	1.45246	1.20509	1.20527		No				UU	0			4404.58	1.14956	1.05117	0.995415	1.07654	1.05331	0.898319	0.866415
Atf6	118	181	259	79	155	1.43094	1.5339	0.669492	1.31356	2.19492		112.38	0.975199	0.684507	0.715205		1537.04	0.684744	0.756091	0.711319	0.829972	0.71678	1.15792		No				UU	0
Eef2k	163	250	348	138	260	1.392	1.53374	0.846626	1.59509	2.13497		175.308	3.0537	0.226123	0.237998		2854.73	1.46566	0.260617	0.316883	2.25968	0.260405	8.67754		No				UU	0			279.028	2.49655	4.24786	2.68654	2.91747	2.91832	2.58738	0.775748
Polm	30	46	52	30	33	1.13043	1.53333	1	1.1	1.73333		31.1455	1.39502	1.13428	1.40052		599.324	1.42117	1.14313	0.952261	1.4081	1.15755	1.21645		No				UU	0			121.317	1.39919	1.43427	1.19244	1.71203	1.57656	1.16289	1.09539
Scara3	75	115	128	106	179	1.11304	1.53333	1.41333	2.38667	1.70667		128.649	0.343568	0.155462	0.155462		1774.07	0.0913065	0.123557	0.16187	0.217437	0.149088	1.45845		No				UU	0			270.895	1.35944	3.6464	3.3955	1.45614	0.8714	0.514533	0.351929
Sema4b	30	46	52	21	62	1.13043	1.53333	0.7	2.06667	1.73333		22.4756	5.89097	3.59045	3.30725		252.236	6.77029	5.66709	7.71487	6.33063	5.06992	1.24866		No				UU	0			315.003	2.6984	3.07256	3.92322	5.02125	3.34426	2.63587	4.55612
Ddx42	329	504	551	246	347	1.09325	1.53191	0.74772	1.05471	1.67477		221.865	1.20616	1.19235	0.973182		1323.92	1.20683	1.31889	1.81114	1.20649	1.32389	0.911323		No				UU	0			1062.7	1.38006	1.40002	1.57892	1.52901	1.62059	1.27208	1.90653
Rgmb	47	72	91	37	63	1.26389	1.53191	0.787234	1.34043	1.93617		49.8909	0.786263	0.660569	0.789677		561.423	0.74904	0.639413	0.758611	0.767652	0.712067	1.07806		No				UU	0			350.209	1.25829	1.56663	0.952769	1.33992	1.15143	0.996896	0.915124
Carhsp1	290	442	467	355	497	1.05656	1.52414	1.22414	1.71379	1.61034		562.968	1.09896	0.329531	0.452361		4418.57	1.20571	0.494185	0.680605	1.15234	0.48917	2.3557		No				UU	0			1614.43	1.18767	1.41806	1.57742	1.28653	1.61182	1.60085	0.848302
AI413582	42	64	69	76	69	1.07812	1.52381	1.80952	1.64286	1.64286		114.176	1.3026	0.457835	1.05886		1765.21	1.11464	0.358524	0.432385	1.20862	0.576901	2.09502		No				UU	0			87.863	2.01994	2.53036	1.45009	2.0093	1.58833	2.53648	1.09193
Cdc14b	21	32	88	9	25	2.75	1.52381	0.428571	1.19048	4.19048		105.112	7.0778	4.34089	2.50465		1945.62	2.45694	1.47667	1.99218	4.76737	2.5786	1.84882		No				UU	1			303.922	1.64465	1.77591	1.85237	2.22925	2.84608	2.80911	1.00732
Iqgap3	48	73	94	58	50	1.28767	1.52083	1.20833	1.04167	1.95833		110.814	1.02253	1.43151	1.23869		878.684	1.2861	1.44167	1.7473	1.15431	1.46479	0.788039		No				UU	0			412.294	0.805058	0.515864	0.40067	0.621355	0.941244	0.88539	0.787478
Jmy	106	161	257	57	92	1.59627	1.51887	0.537736	0.867925	2.42453		58.2523	1.92778	0.778267	0.807783		787.896	1.66666	1.04721	0.866232	1.79722	0.874872	2.05427		No				UU	0			137.643	2.19755	2.76134	1.21306	1.91083	1.68024	1.44243	0.962795
Ptprf	151	229	455	99	213	1.9869	1.51656	0.655629	1.4106	3.01325		261.215	3.30753	2.90373	2.84156		2260.98	1.7137	1.98951	3.6875	2.51061	2.85558	0.879197		No				UU	0			366.237	2.07767	3.68133	2.05211	4.49122	3.00532	3.21644	2.7832
Itm2b	1807	2736	3246	2393	1956	1.1864	1.51411	1.32429	1.08246	1.79635		1928.77	1.32792	0.567746	0.661675		32136.6	0.760198	0.332166	0.367883	1.04406	0.482368	2.16445		No				UU	0			3143.64	1.01297	1.54041	1.71706	1.38462	0.86719	1.03882	0.646911
Fam171a1	109	165	250	136	192	1.51515	1.51376	1.24771	1.76147	2.29358		192.595	0.467792	0.165228	0.111248		1838.3	0.47368	0.27437	0.263869	0.470736	0.203679	2.31117		No				UU	0
Arf2	128	193	240	201	231	1.24352	1.50781	1.57031	1.80469	1.875		194.382	0.575101	0.49015	0.447618		2234.02	0.390319	0.460561	0.355469	0.48271	0.438449	1.10095		No				UU	0			1149.71	1.13552	0.677033	0.871466	0.587661	0.612463	0.509063	0.844059
1700021K19Rik	67	101	156	64	94	1.54455	1.50746	0.955224	1.40299	2.32836		97.7558	1.79154	0.581763	0.384563		1344.05	0.777678	0.400894	0.416814	1.28461	0.446008	2.88024		No				UU	0			416.914	1.32302	1.30582	0.802737	1.08922	1.20345	1.09392	0.763751
Eaf1	75	113	179	63	77	1.58407	1.50667	0.84	1.02667	2.38667		210.806	0.616528	0.937621	0.793947		2427.46	1.24514	1.04998	1.10793	0.930835	0.972369	0.957286		No				UU	0			565.467	1.19575	1.01344	0.740831	1.02652	1.15022	0.711796	1.2374
Limk2	234	352	419	161	356	1.19034	1.50427	0.688034	1.52137	1.7906		155.499	3.24362	1.01031	1.17802		1962.05	1.508	0.641362	1.05202	2.37581	0.97043	2.4482		No				UU	0			763.369	1.26862	1.63759	2.27178	3.13124	2.74623	3.35054	1.49671
Rgs12	145	218	257	160	120	1.1789	1.50345	1.10345	0.827586	1.77241		78.9107	1.4519	0.791447	0.836746		1134.34	1.52349	0.593192	0.6346	1.4877	0.713996	2.08362		No				UU	0			358.959	1.65989	1.40707	1.16501	1.28847	1.16501	1.16501	0.753361
Usp24	153	230	273	148	175	1.18696	1.50327	0.96732	1.14379	1.78431		166.828	1.02094	1.17069	1.08371		1650.53	1.22124	0.929031	1.13199	1.12109	1.07885	1.03915		No				UU	0			460.247	1.31821	1.28563	0.858148	2.3482	1.79484	2.09478	0.458266
Adam15	376	565	575	550	1295	1.0177	1.50266	1.46277	3.44415	1.52926		68.7528	1.94068	0.318678	0.473895		1767.98	1.3081	0.373429	0.257485	1.62439	0.355872	4.56454		No				UU	0			1409.4	1.42181	1.2553	0.93207	0.980718	0.811116	0.637282	0.404485
Gabpb2	46	69	75	30	66	1.08696	1.5	0.652174	1.43478	1.63043		50.9402	1.3965	1.56178	1.31385		527.301	1.35095	1.52287	1.45828	1.37373	1.4642	0.938212		No				UU	0			202.786	1.82911	2.10129	2.10129	2.25862	2.2445	1.34457	2.68308
Pigq	88	132	200	94	115	1.51515	1.5	1.06818	1.30682	2.27273		105.318	1.24	1.10389	1.14702		2864.08	1.72778	1.18499	1.11383	1.48389	1.13743	1.30459		No				UU	0
Ugt1a6a	22	33	141	1	143	4.27273	1.5	0.0454545	6.5	6.40909															No				UU	1
Zfp326	144	216	265	165	146	1.22685	1.5	1.14583	1.01389	1.84028		119.346	1.02775	0.786855	0.717755		4646.74	2.36425	0.854884	0.854338	1.696	0.803458	2.11088		No				UU	0			108.926	2.78652	1.82575	2.58004	1.99694	2.47192	1.14843	1.75878
Kif3a	101	151	159	111	94	1.05298	1.49505	1.09901	0.930693	1.57426		115.049	2.506	1.30938	0.937087		1655.52	0.800517	0.747142	0.626484	1.65326	0.905023	1.82676		No				UU	0			167.058	1.46683	1.75297	1.2613	1.59512	1.59578	1.60809	2.28748
Gfra1	97	145	220	302	64	1.51724	1.49485	3.1134	0.659794	2.26804		52.3715	0.538569	0.538569	0.538569		1136.06	0.0362863	0.0879331	0.178751	0.287428	0.335956	0.855552		No				UU	0			538.313	0.924888	1.81514	2.79674	0.504695	0.204192	0.14549	0.75136
Xiap	71	106	149	75	70	1.40566	1.49296	1.05634	0.985915	2.09859		117.992	1.32077	1.16233	1.00611		1229.27	1.18917	1.49362	0.989342	1.25497	1.16285	1.07922		No				UU	0			495.385	1.59449	1.65777	1.47716	1.73682	1.49662	1.6594	1.09362
Wdr11	139	207	261	150	178	1.26087	1.48921	1.07914	1.28058	1.8777		518.977	1.60182	0.842866	0.708221		5208.44	1.04908	0.692904	0.875105	1.32545	0.779774	1.69978		No				UU	0
Cish	45	67	97	44	37	1.44776	1.48889	0.977778	0.822222	2.15556		76.8412	4.11135	0.789467	0.730003		1159.68	0.807299	0.625086	0.887102	2.45932	0.757914	3.24485		No				UU	0			120.587	2.07989	2.92856	2.96831	3.44616	2.67279	2.64942	0.851457
Kif1c	487	725	1031	646	923	1.42207	1.48871	1.32649	1.89528	2.11704		68.6815	2.33344	0.728828	0.728608		1714.79	0.993862	0.452466	0.377355	1.66365	0.571814	2.90942		No				UU	0			313.786	1.28812	1.71499	1.94816	0.921241	1.66091	1.50426	0.592569
Asb1	43	64	82	76	60	1.28125	1.48837	1.76744	1.39535	1.90698		60.8328	1.3036	0.823108	0.848912		471.998	1.28146	0.76084	0.669763	1.29253	0.775656	1.66637		No				UU	0			283.006	1.48531	1.70045	1.15457	1.47912	2.06728	1.18877	1.17977
Pdpn	121	180	204	227	301	1.13333	1.4876	1.87603	2.4876	1.68595		346.449	0.830348	0.444033	1.66901		2978.14	0.201425	0.7013	1.70237	0.515887	1.12918	0.456869		No				UU	0			1056.04	1.21836	3.79098	3.14869	3.54477	2.06878	4.47662	1.10302
Kdm3a	72	107	185	65	101	1.72897	1.48611	0.902778	1.40278	2.56944		260.424	5.02981	8.42337	4.89726		3409.49	2.17661	4.76166	4.33308	3.60321	5.60384	0.642989		No				UU	0
Fam53b	35	52	79	31	49	1.51923	1.48571	0.885714	1.4	2.25714		32.8864	8.93584	1.3575	1.26706		248.652	9.08417	1.65324	1.76523	9.01001	1.51076	5.96391		No				UU	0			108.771	2.12346	4.00078	4.11795	5.01189	6.32512	5.23131	0.888715
Erap1	33	49	66	34	55	1.34694	1.48485	1.0303	1.66667	2		45.4292	1.39633	0.657022	0.69059		489.982	1.42566	0.401738	0.458192	1.41099	0.551886	2.55667		No				UU	0			157.114	1.8609	1.88361	2.52797	1.33731	0.744787	0.628851	1.57078
Rap2a	99	147	214	159	191	1.45578	1.48485	1.60606	1.92929	2.16162		213.901	0.64053	0.684007	0.643252		1719.5	0.85165	0.723678	0.888835	0.74609	0.734943	1.01517		No				UU	0			515.166	1.50917	1.21142	0.923062	0.864398	1.06197	0.656759	0.573813
Nap1l1	1361	2016	2016	1077	690	1	1.48126	0.79133	0.50698	1.48126		2208.93	1.00282	1.42542	1.22775		20651.3	1.47869	1.67495	1.81848	1.24075	1.53665	0.807441		No				UU	0			1061.29	1.15036	0.882176	0.825374	1.06565	1.40359	1.16356	1.78223
Vps54	104	154	170	110	126	1.1039	1.48077	1.05769	1.21154	1.63462		105.677	2.77686	2.19744	1.95793		1352.99	1.24333	1.74081	2.58171	2.01009	2.11947	0.948393		No				UU	0			181.715	2.06317	1.91108	3.92001	5.28054	3.52095	3.69158	2.55151
Mcl1	331	490	651	416	574	1.32857	1.48036	1.2568	1.73414	1.96677		985.113	1.45985	2.57146	2.12614		11708.9	1.30538	2.25422	2.12026	1.38262	2.26802	0.609614		No				UU	0			1379.46	1.20378	1.21456	1.29687	1.45166	1.39696	1.18127	1.82455
Txndc16	67	99	158	67	101	1.59596	1.47761	1	1.50746	2.35821		107.813	2.98221	0.863207	0.608554		1698.06	0.567854	0.509752	0.359311	1.77503	0.585206	3.03317		No				UU	0			201.398	1.49859	2.52238	4.77419	3.94443	2.50443	3.48095	0.928514
Nav3	17	25	52	1	40	2.08	1.47059	0.0588235	2.35294	3.05882		31.0787	0.802653	0.791895	0.791895		262.598	0.734524	0.286723	0.291556	0.768589	0.540517	1.42195		No				UU	0
Syngr2	170	250	304	189	270	1.216	1.47059	1.11176	1.58824	1.78824		457.056	4.73416	0.929256	1.05123		7804	2.77765	0.830484	0.582853	3.75591	0.848456	4.42676		No				UU	0			976.582	1.73796	2.08003	2.45916	2.31821	2.23373	1.77264	1.31205
Syt13	47	69	80	36	157	1.15942	1.46809	0.765957	3.34043	1.70213		38.7602	0.541179	0.549252	0.63399		805.28	0.108489	0.205842	0.341075	0.324834	0.43254	0.750992		No				UU	0			118.511	1.3908	1.23495	0.982853	0.78699	0.686454	0.732959	1.19067
Tmem245	141	207	255	195	173	1.23188	1.46809	1.38298	1.22695	1.80851															No				UU	0
Gxylt1	60	88	89	129	54	1.01136	1.46667	2.15	0.9	1.48333		274.757	0.766571	0.805129	1.10861		2032.03	0.852198	1.0684	1.2478	0.809384	1.05749	0.765384		No				UU	0
Klc1	266	390	539	251	472	1.38205	1.46617	0.943609	1.77444	2.02632		300.83	1.50173	0.397495	0.359377		3908.02	0.876167	0.414455	0.378888	1.18895	0.387554	3.06783		No				UU	0			1096.27	1.20142	1.2417	1.23042	0.984791	0.901735	0.798156	0.576258
Lamb2	460	674	1077	689	615	1.59792	1.46522	1.49783	1.33696	2.3413		84.8927	2.01381	0.411186	0.54317		2220.13	0.41313	0.23626	0.251535	1.21347	0.360538	3.36572		No				UU	0
Crybg3	28	41	101	26	28	2.46341	1.46429	0.928571	1	3.60714		92.8754	4.20833	0.544073	0.622487		733.379	3.45281	1.4638	1.193	3.83057	0.955839	4.00754		No				UU	0			210.797	1.76519	2.33114	2.8124	4.48447	3.75166	4.1924	0.669341
Gata2	28	41	60	23	31	1.46341	1.46429	0.821429	1.10714	2.14286		99.9179	0.46689	0.393569	0.467846		1011.3	0.915691	0.453177	0.331958	0.691291	0.411637	1.67937		No				UU	0			163.855	1.87556	1.49353	1.34228	1.90403	1.47071	1.58124	0.746489
Ino80c	28	41	55	36	36	1.34146	1.46429	1.28571	1.28571	1.96429		73.0125	3.13623	2.2793	1.59441		1273.27	2.44985	1.27984	1.21644	2.79304	1.5925	1.75387		No				UU	0			251.709	1.74482	1.69336	1.86531	2.17231	2.90023	1.79637	1.99713
Gltp	97	142	277	91	155	1.9507	1.46392	0.938144	1.59794	2.85567		348.252	7.70077	1.9852	1.52049		4209.24	4.04868	1.44535	1.22981	5.87473	1.54521	3.80189		No				UU	0			610.663	1.54994	2.40655	2.76626	3.1369	2.18069	2.152	1.08165
Ipmk	41	60	74	52	46	1.23333	1.46341	1.26829	1.12195	1.80488		62.028	3.20233	5.45951	3.93448		645.958	2.10767	5.46928	3.73781	2.655	4.65027	0.570935		No				UU	0			413.684	1.36455	1.46773	1.8055	2.27831	1.89391	1.57781	2.42297
Mcm7	202	295	312	204	196	1.05763	1.4604	1.0099	0.970297	1.54455		1847.11	1.28087	3.21267	2.83981		7628.88	3.52603	4.126	4.93359	2.40345	3.77802	0.636166		No				UU	0			934.385	1.62327	1.48153	2.05581	2.167	2.58411	2.33205	4.02084
Mapre2	129	188	259	339	210	1.37766	1.45736	2.62791	1.62791	2.00775		102.241	1.60044	1.09067	0.753837		2332.81	1.10486	0.800483	0.75055	1.35265	0.848885	1.59345		No				UU	0			483.567	1.51357	1.52888	0.884632	0.822849	1.23491	0.984692	1.03973
Leng8	256	373	463	362	308	1.24129	1.45703	1.41406	1.20312	1.80859		81.8368	1.03241	0.965678	1.20111		858.119	1.60266	1.99433	1.2238	1.31754	1.34623	0.978685		No				UU	0			445.279	1.12914	1.02124	0.607784	0.982843	0.966511	0.914079	0.916806
Ankrd28	103	150	247	104	106	1.64667	1.45631	1.00971	1.02913	2.39806		233.836	2.76584	2.56063	2.07383		2099.23	2.90758	1.31838	2.03644	2.83671	1.99732	1.42026		No				UU	0
Nsf	125	182	253	121	144	1.39011	1.456	0.968	1.152	2.024		209.209	1.08492	1.90823	1.16356		2201.55	0.700619	1.19545	1.36232	0.892771	1.40739	0.634345		No				UU	0			970.398	1.36363	1.04802	1.00832	1.11434	1.33595	0.750037	1.6964
Strn	68	99	139	49	120	1.40404	1.45588	0.720588	1.76471	2.04412		96.3521	1.47121	0.982204	0.934454		1597.5	0.856435	0.66434	0.717915	1.16382	0.824728	1.41116		No				UU	0			402.248	1.98544	1.65713	1.38083	1.7396	2.28488	1.6728	0.859236
Peli1	101	147	192	79	86	1.30612	1.45545	0.782178	0.851485	1.90099		114.131	2.20522	1.99641	1.31916		1301.81	0.95574	1.56633	1.75917	1.58048	1.66027	0.951943		No				UU	0			961.415	1.15018	1.24995	1.44411	1.74471	1.63805	1.69961	1.42431
Tprn	22	32	33	38	34	1.03125	1.45455	1.72727	1.54545	1.5		69.7195	4.61662	1.51799	2.19888		671.415	5.05945	2.30462	1.71765	4.83803	1.93478	2.50055		No				UU	0
Tshz2	22	32	40	19	70	1.25	1.45455	0.863636	3.18182	1.81818		28.5219	1.66982	0.812975	0.812975		138.659	0.80932	1.47321	0.775758	1.23957	0.968729	1.27958		No				UU	0			69.6367	1.15474	2.09833	1.25772	1.08241	0.766081	0.772131	0.876691
Cacnb3	246	357	433	228	218	1.21289	1.45122	0.926829	0.886179	1.76016		199.17	5.04794	0.517811	0.305679		2021.56	1.11038	0.409616	0.481705	3.07916	0.428703	7.1825		No				UU	0			601.018	1.16123	1.70444	1.36781	1.66404	1.11959	0.79351	0.780212
Hs6st2	158	229	483	1334	240	2.10917	1.44937	8.44304	1.51899	3.05696		434.53	0.562371	0.529204	0.531452		4702.92	0.366448	0.167804	0.758509	0.464409	0.496742	0.93491		No				UU	0			1591.4	1.13321	1.14705	0.64701	0.453287	0.46506	0.124531	0.252835
Litaf	371	537	601	266	257	1.11918	1.44744	0.716981	0.692722	1.61995		2067.33	0.570245	0.180242	0.287973		14579.6	0.543334	0.178104	0.328722	0.55679	0.24376	2.28417		No				UU	0			2101.01	1.20884	1.23814	1.74483	1.46441	0.949454	1.05136	0.694868
Matr3	854	1236	1954	762	804	1.58091	1.44731	0.892272	0.941452	2.28806		1140.4	1.13284	1.91285	1.5445		12605.9	1.38144	1.3797	2.80922	1.25714	1.91157	0.65765		No				UU	0			2053.26	1.50911	1.60227	2.12142	1.8438	1.96698	2.20941	2.29191
Vcp	2021	2925	2925	3246	3430	1	1.4473	1.60614	1.69718	1.4473		5288.38	0.913611	0.820766	0.677845		43351	1.04489	0.8034	0.89579	0.979252	0.79945	1.22491		No				UU	0
Atg2a	99	143	202	94	138	1.41259	1.44444	0.949495	1.39394	2.0404		76.2132	1.51252	1.05722	0.870424		583.981	1.41777	1.36611	1.25595	1.46515	1.13743	1.28813		No				UU	0			353.395	1.41683	1.51657	0.743379	1.12953	1.17445	0.756765	1.2249
Haus5	36	52	53	48	31	1.01923	1.44444	1.33333	0.861111	1.47222		54.1314	1.36831	1.52094	2.35511		390.198	2.43006	3.04599	3.07293	1.89918	2.49874	0.760056		No				UU	0
Foxm1	131	189	248	144	78	1.31217	1.44275	1.09924	0.59542	1.89313		128.918	0.690213	0.856243	0.817759		598.713	1.45719	1.40827	1.4784	1.0737	1.14017	0.941707		No				UU	0			610.213	1.62757	1.00946	0.913715	2.08755	1.72832	1.10657	0.822485
Spred3	43	62	93	61	57	1.5	1.44186	1.4186	1.32558	2.16279		54.5735	0.746511	0.366478	0.366478		830.964	0.609536	0.319523	0.314819	0.678023	0.341824	1.98354		No				UU	0			399.598	1.09641	1.19153	0.748819	0.9973	0.649873	0.611389	0.373427
Tor3a	118	170	197	171	154	1.15882	1.44068	1.44915	1.30508	1.66949		54.1654	1.13131	1.40829	1.57781		765.534	0.59355	0.718802	1.2424	0.862428	1.23683	0.697291		No				UU	0			441.018	1.37082	2.43992	4.60364	3.66452	3.35041	2.43759	1.46905
Zfp605	25	36	45	15	28	1.25	1.44	0.6	1.12	1.8		20	1	1	1		194.682	1.02816	1.64096	1.41196	1.01408	1.26323	0.802769		No				UU	0
Tmem30a	329	473	676	552	577	1.42918	1.43769	1.67781	1.7538	2.05471		521.458	1.08981	0.782707	0.612563		5297.82	1.06373	0.653369	0.493077	1.07677	0.635429	1.69455		No				UU	0			1746.18	1.65479	1.31329	1.317	1.15495	0.944223	1.02295	0.772673
Dyrk1b	62	89	103	68	72	1.1573	1.43548	1.09677	1.16129	1.66129		141.225	0.364005	0.242698	0.707161		631.214	0.980239	1.4447	0.763756	0.672122	0.789578	0.851242		No				UU	0
Pdgfd	62	89	142	73	113	1.59551	1.43548	1.17742	1.82258	2.29032		84.6113	0.46563	0.46563	0.46563		1249.37	0.308149	0.581014	0.322197	0.38689	0.458618	0.8436		No				UU	0			434.976	1.3216	1.35381	0.742326	0.345529	0.241802	0.0568549	0.41104
Slc38a6	609	874	1034	511	452	1.18307	1.43514	0.83908	0.7422	1.69787		119.287	1.05531	0.454269	0.552263		2765.93	0.423257	0.407119	0.550355	0.739284	0.491002	1.50567		No				UU	0			350.773	0.818017	0.774923	0.747782	0.598865	0.838393	0.483524	0.708826
Zfp507	23	33	46	59	12	1.39394	1.43478	2.56522	0.521739	2		145.214	1.7171	1.32971	1.0079		1900.39	1.56727	0.863991	1.03825	1.64218	1.05996	1.54928		No				UU	0			398.183	1.50469	1.49705	1.07673	1.42515	1.56934	1.3618	1.43239
Ubb	2388	3426	4930	2730	7031	1.439	1.43467	1.14322	2.9443	2.06449															No				UU	0
Slc43a3	53	76	137	74	47	1.80263	1.43396	1.39623	0.886792	2.58491		128.997	0.973647	0.196236	0.179935		997.731	0.543382	0.691202	0.384844	0.758514	0.363054	2.08926		No				UU	0			307.669	1.50092	2.49568	2.13739	3.39454	2.27179	2.13739	0.943368
Limk1	51	73	90	37	109	1.23288	1.43137	0.72549	2.13725	1.76471		62.8593	1.56108	0.801682	0.834019		394.419	3.25942	1.81457	1.33181	2.41025	1.19552	2.01607		No				UU	0			422.917	1.80712	2.49943	2.5788	2.43024	2.1263	1.87028	1.68854
Abcb1b	14	20	49	16	63	2.45	1.42857	1.14286	4.5	3.5		85.5465	1.57732	1.43209	0.913195		859.597	4.13372	2.75009	1.73566	2.85552	1.70776	1.67209		No				UU	0			601.666	1.91384	0.906802	0.818946	1.40649	2.35085	1.08078	0.795206
Arhgef10l	56	80	118	58	92	1.475	1.42857	1.03571	1.64286	2.10714		65.4452	1.84874	0.743487	0.747085		391.096	1.6602	1.14749	0.448472	1.75447	0.771633	2.27371		No				UU	0			219.757	1.52239	1.86725	1.49837	2.01678	1.50474	1.15778	1.0989
Rab3ip	42	60	73	48	163	1.21667	1.42857	1.14286	3.88095	1.7381		194.002	0.871378	1.40105	1.26863		1842.36	0.79567	1.42821	1.35094	0.833524	1.36221	0.611892		No				UU	0			352.214	1.42619	0.770468	0.869586	1.12813	1.23696	0.907801	2.19654
Fstl1	4920	7017	13925	7017	13925	1.98447	1.42622	1.42622	2.83028	2.83028		5625.99	0.694843	0.0572042	0.116664		82236	0.652746	0.108863	0.113361	0.673795	0.0990231	6.80442		No				UU	0			5733.66	1.28	1.45266	1.29724	0.955038	0.678918	0.835968	0.504257
Usp1	108	154	269	175	142	1.74675	1.42593	1.62037	1.31481	2.49074		889.449	1.38546	2.2811	1.16522		6100.46	2.49833	2.30271	2.35319	1.9419	2.02556	0.958697		No				UU	0			74.6454	3.71249	2.17166	6.4239	3.68971	4.80795	3.54228	6.3515
Sestd1	102	145	234	83	91	1.61379	1.42157	0.813725	0.892157	2.29412		238.463	1.53307	0.487605	0.554692		2305.36	1.35838	0.495587	0.738232	1.44572	0.569029	2.54069		No				UU	0			360.283	1.72661	1.69796	1.61122	2.07944	1.59747	1.07332	0.965687
Hltf	76	108	113	65	86	1.0463	1.42105	0.855263	1.13158	1.48684		84.9692	2.06081	2.89978	2.46076		1394.72	1.54858	1.56075	2.41698	1.80469	2.33457	0.773032		No				UU	0			179.85	2.15464	2.33564	2.43737	2.99679	4.373	3.34317	2.80125
Trim11	81	115	129	104	106	1.12174	1.41975	1.28395	1.30864	1.59259		81.7733	3.70428	2.10713	1.79512		1713.7	1.59938	0.804831	0.734073	2.65183	1.36029	1.94946		No				UU	0			271.168	1.20186	1.36242	0.743279	0.939715	1.12157	0.967504	0.564292
Zdhhc15	48	68	83	77	62	1.22059	1.41667	1.60417	1.29167	1.72917		30.3025	2.03547	1.44548	0.930303		267.302	3.3133	2.68652	1.64264	2.67439	1.67624	1.59547		No				UU	0			128.632	1.56933	1.97952	1.63777	1.44039	1.29379	1.94675	1.72807
Abcc5	166	235	352	210	199	1.49787	1.41566	1.26506	1.1988	2.12048		71.2786	1.4104	1.73584	1.62191		814.731	1.18154	1.77902	1.53341	1.29597	1.66755	0.777171		No				UU	0			288.746	1.28548	1.50483	1.04954	0.943025	1.0593	1.18656	1.43931
Evi5	68	96	138	80	109	1.4375	1.41176	1.17647	1.60294	2.02941		313.067	2.186	2.69172	1.57148		4463.36	1.13684	1.32689	1.24265	1.66142	1.70818	0.972623		No				UU	0			322.728	1.36932	1.73114	1.22566	1.55149	1.43859	1.23474	1.17995
Slc30a4	119	168	200	139	142	1.19048	1.41176	1.16807	1.19328	1.68067		504.721	0.973655	0.184544	0.182753		6697.94	0.386324	0.224661	0.186094	0.67999	0.194513	3.49586		No				UU	0			617.282	1.64538	1.59171	1.10861	1.10051	1.03276	0.47406	0.597994
Scarb2	160	225	304	387	115	1.35111	1.40625	2.41875	0.71875	1.9		603.284	4.45974	0.868566	1.35427		8466.56	3.67453	0.584139	0.692967	4.06714	0.874985	4.64824		No				UU	0			520.793	2.24156	3.10653	4.30053	4.75618	3.22968	4.99801	1.13297
Helz2	47	66	193	55	54	2.92424	1.40426	1.17021	1.14894	4.10638															No				UU	1
Ttll4	62	87	142	40	45	1.63218	1.40323	0.645161	0.725806	2.29032		63.1743	1.38444	1.12589	1.41896		528.161	2.83234	2.11111	3.01212	2.10839	1.91702	1.09983		No				UU	0			512.573	1.50223	1.63901	1.72624	2.46213	3.25267	3.18421	3.58811
2310067B10Rik	80	112	114	68	80	1.01786	1.4	0.85	1	1.425		30.4321	1.35379	0.657201	0.838239		333.471	2.71971	1.05898	1.27925	2.03675	0.958418	2.12512		No				UU	0			473.665	1.21615	2.22189	1.60321	2.16423	1.84707	1.93771	1.24958
Arap2	45	63	95	57	92	1.50794	1.4	1.26667	2.04444	2.11111		25.8276	9.14111	2.06826	1.48996		438.416	3.62819	1.31668	1.27364	6.38465	1.53714	4.1536		No				UU	0
Usp12	45	63	135	52	56	2.14286	1.4	1.15556	1.24444	3		74.9533	0.833936	1.44196	0.769085		734.664	1.24254	1.19693	0.999123	1.03824	1.10177	0.942333		No				UU	0			375.48	1.70459	1.67314	1.83672	2.45468	2.47134	1.6547	1.35554
Ahnak2	379	529	769	266	543	1.45369	1.39578	0.701847	1.43272	2.02902		467.176	3.45932	0.130193	0.31281		7610.79	0.859565	0.115662	0.167114	2.15944	0.181445	11.9014		No				UU	0
Macf1	412	575	1059	463	704	1.84174	1.39563	1.12379	1.70874	2.57039		488.869	1.35058	1.26335	1.09758		4345.87	0.713823	0.602219	1.20378	1.0322	1.04173	0.990849		No				UU	0			808.417	1.25966	0.898857	0.606589	1.33138	1.03404	1.18266	0.541006
Wdr90	28	39	63	35	33	1.61538	1.39286	1.25	1.17857	2.25		59.2615	2.56531	2.0568	2.3265		505.9	1.62638	1.33899	1.98869	2.09585	1.92774	1.0872		No				UU	0			97.4332	1.24215	1.1382	0.920229	1.17889	1.15765	1.01764	0.947788
Ccdc117	23	32	33	23	40	1.03125	1.3913	1	1.73913	1.43478		68.3548	3.54255	6.78775	4.70789		820.031	1.35707	2.47834	2.76887	2.44981	4.18571	0.585279		No				UU	0			261.716	1.85043	2.16905	2.64294	3.56371	3.37106	3.5618	4.81079
Peg12	23	32	34	22	11	1.0625	1.3913	0.956522	0.478261	1.47826		30.9642	0.662621	1.15743	0.645908		458.509	1.82382	2.75037	0.401143	1.24322	1.23871	1.00364		No				UU	0			346.682	0.650047	0.687887	0.85135	0.804798	0.809805	0.961014	0.830216
Slc12a6	69	96	148	65	102	1.54167	1.3913	0.942029	1.47826	2.14493		43.7975	1.39301	1.59808	1.18367		456.536	1.03543	0.929803	0.820742	1.21422	1.13307	1.07162		No				UU	0			420.083	1.3476	1.67938	1.53057	1.79791	1.78943	2.0426	1.04236
Wwc1	23	32	44	26	27	1.375	1.3913	1.13043	1.17391	1.91304		42.5844	4.52377	1.98024	2.16195		416.676	2.37484	1.74195	2.85239	3.44931	2.18413	1.57926		No				UU	0			119.41	2.96338	5.2846	5.99754	13.5338	9.22656	7.56847	4.43428
Tmem63b	123	171	218	192	173	1.27485	1.39024	1.56098	1.4065	1.77236		79.3982	1.24191	0.829385	1.05811		911.596	1.90536	1.4772	1.00271	1.57364	1.09185	1.44126		No				UU	0			754.39	1.23129	1.14318	0.843459	1.46056	1.19875	1.13179	0.696298
Junb	209	290	437	111	251	1.5069	1.38756	0.5311	1.20096	2.09091		469.413	1.44639	0.263072	0.146083		3125.79	1.4194	0.413149	0.450457	1.43289	0.31819	4.50326		No				UU	0			160.915	1.43064	1.33204	1.27533	1.83959	1.28921	0.736769	0.689434
BC030336	44	61	102	33	56	1.67213	1.38636	0.75	1.27273	2.31818		263.629	1.12923	0.829586	0.673581		2829.98	0.72161	0.727767	0.789373	0.92542	0.755077	1.2256		No				UU	0			848.117	1.24082	1.36506	1.33447	1.0696	1.24785	0.943123	0.7758
Prps2	44	61	80	67	56	1.31148	1.38636	1.52273	1.27273	1.81818		206.673	1.89025	1.6054	1.14799		3523.62	1.96729	2.48793	1.71863	1.92877	1.73999	1.1085		No				UU	0			650.782	1.59003	2.12358	1.63814	1.60866	2.68928	2.31241	3.16369
Ttyh2	96	133	157	68	60	1.18045	1.38542	0.708333	0.625	1.63542		74.8915	3.19191	1.08896	0.89451		1039.42	0.72422	0.47134	0.466101	1.95807	0.730228	2.68145		No				UU	0			995.821	1.30956	1.57976	1.19981	1.03412	0.458569	0.360292	0.847486
Abcb6	26	36	40	31	32	1.11111	1.38462	1.19231	1.23077	1.53846		127.176	1.68213	0.940166	1.16571		868.636	2.17943	1.35398	1.23766	1.93078	1.17438	1.64409		No				UU	0			249.019	2.27124	2.22566	2.69248	3.48315	4.78818	3.47232	1.94845
Emp2	260	360	532	132	213	1.47778	1.38462	0.507692	0.819231	2.04615		475.511	3.44141	0.0915642	0.0953647		5455.35	0.343908	0.123631	0.123121	1.89266	0.10842	17.4567		No				UU	0			1616.92	1.21448	1.52505	1.58366	1.47716	0.879119	1.20448	0.226366
Sacm1l	120	166	179	166	165	1.07831	1.38333	1.38333	1.375	1.49167		422.753	0.903966	0.811846	0.84791		6511.43	0.929011	0.671611	0.805339	0.916488	0.784177	1.16873		No				UU	0			1459.01	1.42679	1.19583	1.40982	1.05137	1.37246	1.27879	0.88747
Sugp2	68	94	112	95	57	1.19149	1.38235	1.39706	0.838235	1.64706		59.236	1.23771	1.49862	1.8476		707.188	0.962197	1.17797	1.33095	1.09995	1.46378	0.751444		No				UU	0
Wars	374	516	528	212	242	1.02326	1.37968	0.566845	0.647059	1.41176		351.197	0.475338	0.799925	0.698224		3370.71	1.16659	1.18254	1.18737	0.820966	0.967015	0.848969		No				UU	0			1290.75	1.40864	1.35884	1.3331	1.23423	1.59009	0.975295	1.30552
Klhl13	74	102	120	150	187	1.17647	1.37838	2.02703	2.52703	1.62162		135.14	1.17208	8.34221	3.9429		2075.84	0.345592	20.0313	5.52068	0.758836	9.45926	0.0802215		No				UU	0			268.938	1.56903	2.32661	2.0385	2.76969	1.76858	3.1512	17.891
Ric8b	45	62	72	64	53	1.16129	1.37778	1.42222	1.17778	1.6		151.471	1.6405	1.34033	1.44827		909.987	3.49637	1.62452	1.35053	2.56844	1.44091	1.7825		No				UU	0			290.813	1.93406	2.4999	3.09092	2.68465	2.39911	1.9393	2.50055
Ccdc50	188	259	278	302	190	1.07336	1.37766	1.60638	1.01064	1.47872		277.081	1.17162	0.502192	0.448528		2196.06	1.03412	0.678215	0.656149	1.10287	0.571271	1.93055		No				UU	0			3988.22	1.08619	1.7454	0.84995	1.27907	1.02052	0.971725	0.524037
Slc44a1	106	146	148	93	352	1.0137	1.37736	0.877358	3.32075	1.39623		102.586	1.60487	1.52493	1.64466		972.461	1.00896	1.05889	1.41624	1.30691	1.41118	0.926116		No				UU	0			411.322	1.68533	4.23284	5.21676	6.43502	4.77786	5.04595	1.7904
Msi2	48	66	96	44	78	1.45455	1.375	0.916667	1.625	2		64.8775	4.08349	1.84969	1.50091		527.653	1.8189	1.47224	1.87593	2.9512	1.67469	1.76223		No				UU	0			671.753	1.33259	2.23748	1.97118	1.72003	1.22249	2.32122	2.22933
Aes	1029	1413	1413	1181	1361	1	1.37318	1.14772	1.32264	1.37318		608.067	2.20805	0.920022	0.769503		8049.82	1.4216	0.97872	0.560039	1.81483	0.807071	2.24866		No				UU	0			1006.77	1.53073	2.35592	1.45075	1.75968	1.32939	1.35769	0.98831
Smpd4	86	118	138	105	83	1.16949	1.37209	1.22093	0.965116	1.60465		51.39	1.30844	5.04871	2.29058		517.99	1.91183	3.97108	3.96678	1.61013	3.81929	0.42158		No				UU	0			340.456	1.71385	1.4234	1.67497	1.81198	2.31527	1.91567	4.88634
Dhx34	35	48	56	51	38	1.16667	1.37143	1.45714	1.08571	1.6		75.496	2.33503	1.13586	1.63885		792.488	1.8448	1.40832	1.53826	2.08992	1.43032	1.46115		No				UU	0			111.411	1.28191	1.68066	1.25422	1.62021	1.3635	1.26261	1.4455
Ppp2r5e	128	175	245	236	265	1.4	1.36719	1.84375	2.07031	1.91406		266.933	3.49275	1.24413	0.76773		2803.28	2.52398	1.26317	0.953893	3.00837	1.05723	2.84552		No				UU	0			448.901	2.05984	1.69809	2.41233	2.28587	2.20737	2.03094	1.64831
Atp2c1	169	231	333	187	387	1.44156	1.36686	1.10651	2.28994	1.97041		154.838	1.274	0.916158	0.814947		1826.2	1.096	0.816901	0.850681	1.185	0.849672	1.39465		No				UU	0			1238.91	1.26552	0.982705	1.16633	1.01497	1.08467	1.04083	0.866733
Zfyve27	71	97	119	82	92	1.2268	1.3662	1.15493	1.29577	1.67606		28.0252	1.85419	1.22647	1.05011		475.204	1.67214	0.7258	0.809927	1.76317	0.953076	1.84998		No				UU	0			340.814	1.12554	1.23829	1.16521	1.21028	1.26849	0.997495	1.1615
Nbea	123	168	331	119	161	1.97024	1.36585	0.96748	1.30894	2.69106		246.509	0.811133	0.270206	0.125427		2407.37	0.888541	0.340259	0.259259	0.849837	0.248788	3.41591		No				UU	0
Arl5b	33	45	65	59	50	1.44444	1.36364	1.78788	1.51515	1.9697		85.6195	1.56087	2.65131	1.6037		1417.58	0.868825	1.31848	1.33859	1.21485	1.72802	0.703029		No				UU	0			261.775	1.92105	2.32217	2.42978	2.66288	2.64848	2.28806	2.40458
Ankib1	102	139	225	90	78	1.61871	1.36275	0.882353	0.764706	2.20588		104.02	0.868536	0.696608	0.61697		1527.6	0.832129	0.565975	0.457338	0.850332	0.584223	1.45549		No				UU	0			975.662	1.45024	1.12721	0.698739	0.872583	0.901298	0.690849	0.386211
Ezr	80	109	220	87	151	2.01835	1.3625	1.0875	1.8875	2.75		315.579	2.98698	5.27624	4.02236		2363.08	2.76096	2.86013	2.97702	2.87397	3.78393	0.759519		No				UU	0			368.198	2.0526	2.99161	4.38955	6.97741	8.19113	6.52674	4.74044
Dync1h1	792	1079	1580	1032	1159	1.46432	1.36237	1.30303	1.46338	1.99495		599.867	1.20887	1.02118	0.894406		5631.91	0.907471	0.797668	1.38436	1.05817	1.0244	1.03296		No				UU	0			1047.63	0.993905	0.77688	0.319273	0.718402	0.644767	0.919086	0.438461
Rnase4	348	474	686	413	735	1.44726	1.36207	1.18678	2.11207	1.97126		1343.51	1.26297	0.0424179	0.0606256		16335	0.592033	0.142834	0.108171	0.927503	0.0885119	10.4788		No				UU	0
Parp11	36	49	53	36	47	1.08163	1.36111	1	1.30556	1.47222		72.9271	0.939382	1.03184	1.13744		855.304	0.938037	0.651095	1.47312	0.938709	1.07337	0.874541		No				UU	0			142.527	1.95148	2.96096	3.22419	4.3401	4.54192	4.13482	1.31574
Rpusd1	36	49	49	39	38	1	1.36111	1.08333	1.05556	1.36111		119.852	1.03457	1.26384	1.37422		1513.63	0.844959	1.25304	1.10809	0.939766	1.2498	0.751935		No				UU	0			160.336	1.67656	1.7642	1.65059	2.55457	2.22031	1.6866	1.64419
Akap13	236	321	487	156	693	1.51713	1.36017	0.661017	2.93644	2.06356		79.6697	1.81867	0.997553	0.78448		1043.02	2.40802	1.88378	1.14804	2.11334	1.20346	1.75605		No				UU	0
Tpt1	2731	3713	3713	2289	2731	1	1.35958	0.838155	1	1.35958		9463.17	0.920646	0.946599	0.935653		79864.9	0.824687	0.765778	1.25182	0.872666	0.974962	0.895078		No				UU	0
Golph3	231	314	836	112	212	2.66242	1.35931	0.484848	0.917749	3.61905		489.47	1.97942	0.937491	0.719676		5596.48	2.14867	0.853789	0.739847	2.06404	0.812701	2.53973		No				UU	0			2931.49	1.18875	1.54238	2.3757	2.0911	1.70201	1.68256	1.08919
Clk1	220	299	403	242	278	1.34783	1.35909	1.1	1.26364	1.83182		636.327	2.58577	2.69555	2.80742		5763.5	1.374	1.73754	1.87937	1.97989	2.27997	0.868383		No				UU	0			1430.02	1.00841	1.01844	1.62822	0.970722	1.08514	1.45622	1.82325
Igf2bp2	291	395	505	208	245	1.27848	1.35739	0.714777	0.841924	1.7354		772.844	0.824775	0.81216	0.633055		7310	1.08367	0.728834	0.814089	0.954223	0.747035	1.27735		No				UU	0			471.083	1.42807	1.90283	1.87684	3.66022	2.68017	2.40256	0.979468
Eps8	70	95	313	23	210	3.29474	1.35714	0.328571	3	4.47143		106.113	1.76786	1.15701	0.542149		2313.13	3.28759	0.746071	0.553135	2.52773	0.749591	3.37214		No				UU	1			359.519	2.15281	3.76416	4.40813	3.89312	2.26261	1.78273	1.33687
Hmgb3	76	103	121	101	66	1.17476	1.35526	1.32895	0.868421	1.59211		1404.29	0.495631	0.513898	0.775978		5091.34	1.00497	2.26576	1.03856	0.750302	1.14855	0.653261		No				UU	0			673.089	0.809499	0.743041	0.947014	0.954846	1.02251	1.4728	0.894467
Ccdc80	1077	1459	2122	473	2199	1.45442	1.35469	0.439183	2.04178	1.97029		926.401	0.637137	0.0606397	0.0863281		30872.6	0.0553427	0.067611	0.0280101	0.34624	0.0606472	5.70908		No				UU	0			9051.56	0.91548	0.682325	0.382444	0.149797	0.144065	0.051561	0.265347
Nedd4l	79	107	135	111	113	1.26168	1.35443	1.40506	1.43038	1.70886		51.4927	1.01248	1.14559	0.944981		462.148	1.22203	1.12102	1.28815	1.11726	1.12493	0.993176		No				UU	0			320.943	2.39784	2.1343	2.03699	3.64555	3.29831	2.27987	1.2811
Eps8l2	17	23	39	17	34	1.69565	1.35294	1	2	2.29412		27.8581	3.39655	1.9254	2.57711		704.549	2.05244	0.884707	0.982926	2.7245	1.59254	1.71079		No				UU	0			102.761	1.44503	2.2961	2.76561	5.47617	2.51814	2.12556	1.34705
Ctsd	2015	2725	3233	2725	3233	1.18642	1.35236	1.35236	1.60447	1.60447		2243.74	0.816949	0.263882	0.486006		30728	0.661926	0.340654	0.304866	0.739437	0.348852	2.11963		No				UU	0			8743.17	1.12538	1.28604	1.03209	0.98624	0.826731	0.671528	0.646737
Rspo3	71	96	104	347	50	1.08333	1.35211	4.88732	0.704225	1.46479		71.4129	0.581416	0.581416	0.581416		1850.4	0.217383	0.238726	0.238981	0.3994	0.410135	0.973825		No				UU	0			269.955	0.974719	1.19497	0.730223	0.368038	0.260619	0.121925	0.3117
Btbd10	91	123	136	149	132	1.10569	1.35165	1.63736	1.45055	1.49451		321.941	0.920252	1.49649	1.00265		3935.3	0.721809	1.66342	1.23291	0.821031	1.34887	0.608681		No				UU	0			313.964	1.58553	1.11118	1.30331	1.74212	1.69531	1.11912	1.63161
Fam189b	126	170	252	85	153	1.48235	1.34921	0.674603	1.21429	2		147.063	1.36174	0.583205	0.55055		2846.54	1.32543	0.401383	0.495375	1.34359	0.507628	2.64679		No				UU	0
Kif18a	43	58	66	19	28	1.13793	1.34884	0.44186	0.651163	1.53488		58.0771	0.768168	2.67523	2.2534		457.794	1.66447	2.51139	2.97586	1.21632	2.60397	0.467102		No				UU	0			64.6814	4.28007	2.34858	3.79637	4.18347	5.59273	4.98061	9.29795
Vps41	301	406	423	369	504	1.04187	1.34884	1.22591	1.67442	1.40532		414.96	1.39205	1.43929	1.39802		6558.62	0.816123	0.93411	0.917934	1.10409	1.17234	0.941782		No				UU	0			1254.39	1.29872	1.54641	1.80126	1.39829	1.41592	1.61747	1.28896
Nfkb2	109	147	179	104	116	1.21769	1.34862	0.954128	1.06422	1.6422		187.082	0.756636	0.269844	0.52671		1145.98	0.860998	0.389612	0.545623	0.808817	0.432947	1.86817		No				UU	0			437.671	1.25407	1.20982	1.15045	1.24221	0.930591	0.695769	0.509102
Trim26	178	240	266	215	187	1.10833	1.34831	1.20787	1.05056	1.49438		163.896	1.64879	1.15878	0.858788		1429.97	1.13143	0.702516	0.96014	1.39011	0.920057	1.51089		No				UU	0			282.975	1.49951	1.60741	1.27451	1.67693	1.6576	1.44019	1.36042
Ring1	49	66	66	64	74	1	1.34694	1.30612	1.5102	1.34694		137.027	1.71384	0.528269	0.66076		1373.09	1.26203	0.785381	0.716688	1.48794	0.672774	2.21164		No				UU	0			160.987	1.20266	1.35836	1.0266	1.15303	1.11147	1.11444	0.765584
Hip1	124	167	182	141	233	1.08982	1.34677	1.1371	1.87903	1.46774		60.0214	1.34474	0.997003	0.785821		630.949	0.970277	0.769666	0.998983	1.15751	0.887868	1.30369		No				UU	0			289.273	1.47365	1.76204	1.53472	2.47694	1.11126	1.7425	1.43774
Arhgdia	1575	2121	2198	1458	2015	1.0363	1.34667	0.925714	1.27937	1.39556		4968	0.458	0.239329	0.39869		33647.5	1.4408	1.02476	0.588582	0.949399	0.56284	1.6868		No				UU	0			4339.82	1.2695	1.04233	0.709075	0.945022	0.943229	0.717629	0.675492
Atp8b2	203	273	676	175	447	2.47619	1.34483	0.862069	2.20197	3.33005		341.47	0.665924	0.601054	0.571804		2773.06	0.690734	0.622862	0.357826	0.678329	0.538386	1.25993		No				UU	0
Slc25a24	166	223	402	149	121	1.80269	1.34337	0.89759	0.728916	2.42169		1095.11	0.118484	0.0327852	0.031766		14523.1	0.319386	0.085743	0.12897	0.218935	0.0698159	3.13588		No				UU	0			2623.23	1.42456	1.05771	0.945147	0.846581	0.876363	0.291727	0.335399
Als2	35	47	58	32	34	1.23404	1.34286	0.914286	0.971429	1.65714		35.5623	1.03356	1.27821	1.25591		323.304	1.11124	2.10522	1.84063	1.0724	1.61999	0.661976		No				UU	0			191.23	2.07527	1.95811	1.93168	2.3603	3.45464	2.39527	6.46367
Gm2a	70	94	96	115	161	1.02128	1.34286	1.64286	2.3	1.37143		84.3796	2.88843	3.55822	2.12767		1671.36	0.821754	1.22226	1.19279	1.85509	2.02523	0.915989		No				UU	0			374.127	3.31164	5.24076	6.96043	5.70298	3.08627	5.21514	3.15431
Laptm5	73	98	117	13	11	1.19388	1.34247	0.178082	0.150685	1.60274		47.957	4.82179	1.83722	1.44147		225.605	23.3625	14.0336	6.06397	14.0921	5.84406	2.41136		No				UU	0			211.375	1.46269	6.6725	7.94643	11.1682	11.1976	15.6158	2.55449
Senp1	73	98	102	56	80	1.04082	1.34247	0.767123	1.09589	1.39726		118.199	0.893748	1.23304	1.17389		820.867	1.28187	1.42524	1.53928	1.08781	1.34286	0.810068		No				UU	0			413.319	1.63524	1.51684	1.41804	2.07633	2.17753	1.45735	1.85906
Ccne2	38	51	54	57	52	1.05882	1.34211	1.5	1.36842	1.42105		156.831	0.270913	0.709561	0.233875		2309.62	2.00691	0.923017	0.823804	1.13891	0.672564	1.69339		No				UU	0			242.638	2.91908	0.925401	0.670929	0.95759	2.30544	0.707483	1.12477
Med14	117	157	222	115	150	1.41401	1.34188	0.982906	1.28205	1.89744		158.071	0.759323	0.66828	0.614156		1488.24	0.724478	1.23823	0.673745	0.741901	0.798603	0.928998		No				UU	0			1188.86	1.28174	1.13306	0.889638	1.53411	1.93659	1.64037	0.833388
Rmnd5a	117	157	185	113	163	1.17834	1.34188	0.965812	1.39316	1.5812		75.7125	3.66356	4.37146	3.05966		1818.63	1.16856	1.83024	1.97581	2.41606	2.80929	0.860024		No				UU	0			354.956	1.50557	2.32444	2.72377	2.65792	2.95323	2.79294	3.25792
Mki67	419	562	647	448	206	1.15125	1.34129	1.06921	0.491647	1.54415		1488.31	1.0299	1.17945	1.14601		7738.32	1.96474	1.77143	2.34305	1.49732	1.60998	0.93002		No				UU	0			337.271	2.38399	1.19736	0.986311	1.73753	1.71431	2.44892	0.999701
Kdm5a	130	174	208	137	148	1.1954	1.33846	1.05385	1.13846	1.6		69.7884	6.22559	4.38915	1.07594		875.205	1.31727	1.08886	1.3396	3.77143	1.97339	1.91115		No				UU	0
Ostm1	71	95	110	108	114	1.15789	1.33803	1.52113	1.60563	1.5493		249.541	1.06135	0.813226	1.26889		4116.28	0.685906	0.668043	0.528767	0.873627	0.819731	1.06575		No				UU	0			692.246	1.40381	1.38953	1.63039	1.3314	1.35299	1.25326	1.14904
Csgalnact1	92	123	147	179	50	1.19512	1.33696	1.94565	0.543478	1.59783		111.511	0.351538	0.341921	0.341921		1574.78	0.111814	0.118967	0.0909758	0.231676	0.223446	1.03683		No				UU	0			825.49	0.961278	1.54961	0.880407	0.299185	0.213317	0.0860769	0.225738
Ublcp1	98	131	138	140	142	1.05344	1.33673	1.42857	1.44898	1.40816		401.143	0.8127	1.28331	1.2026		3734.59	0.958856	0.752399	1.10293	0.885778	1.08531	0.816154		No				UU	0
Med22	110	147	205	100	142	1.39456	1.33636	0.909091	1.29091	1.86364		288.713	1.08851	0.566773	0.568643		1661.25	1.5546	0.989152	0.754009	1.32155	0.719644	1.8364		No				UU	0			667.31	1.67205	1.21028	0.996276	0.871495	1.31908	0.72947	0.856539
Akt2	268	358	461	339	333	1.28771	1.33582	1.26493	1.24254	1.72015		180.505	1.56015	0.703746	0.507349		1803.82	1.30677	0.72271	0.726963	1.43346	0.665192	2.15495		No				UU	0
Ehmt2	475	634	674	594	524	1.06309	1.33474	1.25053	1.10316	1.41895		431.565	1.21594	1.16702	0.805973		3778.7	1.54675	1.00993	1.4474	1.38134	1.10758	1.24717		No				UU	0			976.725	1.23713	1.62426	1.13863	1.36482	1.28972	1.07935	1.05802
Gabre	15	20	23	38	58	1.15	1.33333	2.53333	3.86667	1.53333		20	1	1	1		207.572	0.665348	0.777719	0.853642	0.832674	0.90784	0.917203		No				UU	0			25.5584	1.87651	0.883281	0.511226	0.811379	0.761159	0.69051	0.609532
Hirip3	54	72	82	71	36	1.13889	1.33333	1.31481	0.666667	1.51852		277.788	2.04661	4.96171	4.55001		2428.86	2.69016	3.78918	5.64498	2.36838	4.73647	0.500032		No				UU	0			78.6213	1.8265	1.57692	1.28015	1.28022	2.44876	0.851343	4.677
Kif11	72	96	101	57	36	1.05208	1.33333	0.791667	0.5	1.40278		268.839	1.15104	2.94394	2.38373		1332.26	2.31176	3.83013	4.50842	1.7314	3.41656	0.506767		No				UU	0			519.07	1.88828	1.33289	1.85067	2.50628	2.99575	2.74123	3.56202
Myc	93	124	180	69	46	1.45161	1.33333	0.741935	0.494624	1.93548		973.256	3.94252	0.161868	0.085586		5539.7	0.139767	0.34942	0.655343	2.04114	0.313054	6.52009		No				UU	0			1389.18	1.63258	1.68733	1.25838	2.07837	1.63258	1.55866	1.14815
Snx10	18	24	42	40	20	1.75	1.33333	2.22222	1.11111	2.33333		156.031	1.62465	2.91724	4.51712		860.602	1.11076	2.38774	1.96625	1.36771	2.94709	0.464087		No				UU	0			83.2813	2.18761	2.47504	3.06327	1.76608	1.46846	1.63794	5.94336
Tdrd7	57	76	122	118	115	1.60526	1.33333	2.07018	2.01754	2.14035		81.1177	0.84547	0.573015	0.575582		1056.25	0.539966	0.318142	0.374526	0.692718	0.460316	1.50487		No				UU	0			240.254	1.82741	2.13135	2.16897	1.88416	1.07782	0.899133	0.631788
Ube2c	126	168	170	174	83	1.0119	1.33333	1.38095	0.65873	1.34921		1284.13	2.33257	3.75668	3.22109		14110.1	2.28119	3.33808	3.47288	2.30688	3.44718	0.669207		No				UU	0			828.114	1.09513	0.911975	1.20689	1.48344	1.46599	1.49397	1.42324
Usp28	30	40	57	26	48	1.425	1.33333	0.866667	1.6	1.9		57.1879	4.81942	8.4972	8.32307		919.086	1.62633	4.63973	8.74925	3.22288	7.55231	0.426741		No				UU	0			113.098	2.3428	4.55327	7.34395	8.31362	5.66772	8.99365	12.3755
Nptn	872	1161	1364	1532	2390	1.17485	1.33142	1.75688	2.74083	1.56422		3495.8	0.292535	0.196315	0.250531		47453.5	0.453184	0.348103	0.215856	0.372859	0.252701	1.4755		No				UU	0			5139.31	0.970695	0.810408	0.926961	0.549675	0.548043	0.445053	0.497108
Agpat3	176	234	276	292	214	1.17949	1.32955	1.65909	1.21591	1.56818		126.114	1.10905	0.651599	0.778766		1212.12	1.72324	0.875193	0.651721	1.41614	0.73932	1.91547		No				UU	0			269.995	1.74055	1.94502	1.59397	1.5618	1.40206	1.22117	0.895078
Megf8	237	315	348	301	323	1.10476	1.32911	1.27004	1.36287	1.46835		117.673	1.24516	0.457927	0.945267		3484.28	0.711932	0.42067	0.595297	0.978545	0.604791	1.61799		No				UU	0
Btg1	268	356	416	528	500	1.16854	1.32836	1.97015	1.86567	1.55224		723.444	0.835832	1.24181	1.10105		9551.45	0.54465	0.491386	0.824304	0.690241	0.914637	0.754661		No				UU	0			1755.72	1.24414	1.79538	2.50505	1.52734	1.01903	1.24639	0.850893
S1pr1	64	85	180	14	165	2.11765	1.32812	0.21875	2.57812	2.8125		237.687	0.0841442	0.0841442	0.0841442		1344.49	0.165724	0.126644	0.202458	0.124934	0.124348	1.00472		No				UU	0			787.584	1.02417	1.4494	0.879683	1.10183	0.904898	0.703752	0.256747
Fbxl20	107	142	158	128	145	1.11268	1.3271	1.19626	1.35514	1.47664		159.328	1.4208	1.4084	1.27581		2758.84	0.930237	0.717718	0.964914	1.17552	1.09171	1.07677		No				UU	0			739.727	0.914345	1.82341	0.850314	1.13883	0.853814	0.921897	0.303497
Zfp266	95	126	138	75	119	1.09524	1.32632	0.789474	1.25263	1.45263															No				UU	0
Mxi1	43	57	95	35	53	1.66667	1.32558	0.813953	1.23256	2.2093		151.338	9.23608	3.20717	2.69084		1738.26	4.70728	1.60868	1.31114	6.97168	2.20446	3.16254		No				UU	0			124.968	1.03863	2.56919	2.2103	4.05097	3.0639	2.84993	1.53877
Jak3	40	53	66	18	40	1.24528	1.325	0.45	1	1.65		29.5229	5.28578	7.0724	2.9676		458.323	2.94923	1.79636	2.41187	4.1175	3.56206	1.15593		No				UU	0			165.379	1.06573	1.61669	1.20451	1.72305	1.02122	1.19477	1.25633
Suox	31	41	62	36	71	1.5122	1.32258	1.16129	2.29032	2		55.2769	1.23695	1.23838	0.665996		1350.78	0.670946	0.407295	0.653887	0.953946	0.741391	1.2867		No				UU	0			142.493	2.20941	3.64684	2.83389	2.59275	2.47177	1.32254	1.01874
Taf8	28	37	58	51	35	1.56757	1.32143	1.82143	1.25	2.07143		52.5606	1.36373	1.88663	1.8121		463.412	1.66335	2.26729	1.90534	1.51354	1.96784	0.76914		No				UU	0			106.156	1.44632	1.84966	1.63268	2.01098	2.17563	2.47609	3.32032
Rere	296	391	541	210	266	1.38363	1.32095	0.709459	0.898649	1.8277		156.428	1.25735	1.35699	1.56338		1495.81	1.27247	1.05055	2.29549	1.26491	1.5666	0.807423		No				UU	0
Dynlt1c	38	50	72	46	39	1.44	1.31579	1.21053	1.02632	1.89474															No				UU	0
Hdac10	38	50	57	43	32	1.14	1.31579	1.13158	0.842105	1.5		31.033	1.30712	0.877689	1.03853		391.118	2.08747	0.860973	0.794765	1.69729	0.89299	1.90068		No				UU	0			192.305	1.26025	1.11217	0.886534	0.882697	1.26444	1.01056	0.730676
Atp6ap2	178	234	413	252	279	1.76496	1.31461	1.41573	1.56742	2.32022		859.6	0.725055	0.774001	1.33614		23661.3	0.555949	1.06251	0.529002	0.640502	0.925412	0.692126		No				UU	0			1513.11	1.09704	0.955045	1.62346	0.818787	0.848261	0.855702	1.03225
Cables2	32	42	66	44	61	1.57143	1.3125	1.375	1.90625	2.0625		92.6792	0.997895	0.987722	0.913122		1117.53	1.212	1.07739	0.884529	1.10495	0.96569	1.14421		No				UU	0			107.706	1.34065	1.01933	1.15476	1.04865	1.2598	0.82886	0.804682
Rusc2	112	147	292	198	149	1.98639	1.3125	1.76786	1.33036	2.60714		180.739	1.25409	0.407399	0.561039		1989.3	0.523271	0.315324	0.242579	0.888682	0.381585	2.32892		No				UU	0			983.23	0.82164	0.626261	0.425919	0.738738	0.604287	0.601428	0.460437
Sucla2	222	291	294	227	230	1.01031	1.31081	1.02252	1.03604	1.32432		587.306	0.982303	1.24417	1.07555		7988.21	0.791936	0.932631	0.815463	0.887119	1.01695	0.87233		No				UU	0			737.315	1.759	1.37577	1.96103	1.38665	1.46334	1.29909	1.46334
Fgf7	29	38	39	7	22	1.02632	1.31034	0.241379	0.758621	1.34483		617.614	0.035059	0.0343554	0.0433224		4034.18	0.0932288	0.242023	0.200086	0.0641439	0.129947	0.493617		No				UU	0			1217.98	1.55888	1.60177	2.03797	1.89571	1.25906	0.657409	0.463624
Cant1	139	182	188	193	171	1.03297	1.30935	1.38849	1.23022	1.35252		142.495	0.93566	0.561887	0.615016		1696.42	0.931196	0.851055	0.641976	0.933428	0.667483	1.39843		No				UU	0			254.104	1.56328	1.63992	0.960588	1.32591	1.01691	0.87325	1.01949
Vps13d	94	123	314	67	105	2.55285	1.30851	0.712766	1.11702	3.34043		56.8279	2.18822	1.42078	1.31558		688.697	1.23607	0.983304	0.938291	1.71215	1.16449	1.4703		No				UU	0
Evc	104	136	137	135	150	1.00735	1.30769	1.29808	1.44231	1.31731		63.4863	2.14426	1.10764	1.00712		645.324	1.56755	0.885532	0.873907	1.85591	0.96855	1.91617		No				UU	0			263.079	1.54992	2.06804	1.34493	1.34306	1.37432	1.2021	1.06948
Sbno2	202	264	664	122	159	2.51515	1.30693	0.60396	0.787129	3.28713		48.6592	1.34246	0.596705	0.725976		557.074	1.82712	0.567386	0.628669	1.58479	0.629684	2.5168		No				UU	0			712.36	1.27897	1.60812	1.13362	1.28895	0.682519	0.568112	0.617003
Lrp10	372	486	533	338	430	1.09671	1.30645	0.908602	1.15591	1.4328		554.384	0.856831	0.394162	0.326654		8781.96	0.787257	0.325961	0.318522	0.822044	0.341325	2.40839		No				UU	0			894.947	1.2511	1.14689	0.952035	0.927383	0.827124	0.644486	0.495708
D3Ertd751e	23	30	30	46	45	1	1.30435	2	1.95652	1.30435		27.0167	1.6275	1.4916	1.20285		228.812	1.2956	1.31074	1.73384	1.46155	1.43476	1.01867		No				UU	0			27.8796	1.18846	1.66934	1.31639	1.59844	1.51451	1.16008	1.54775
Galnt1	286	373	378	351	706	1.0134	1.3042	1.22727	2.46853	1.32168		474.785	2.24997	0.849283	0.786216		4892.55	1.70205	0.631763	0.628958	1.97601	0.724055	2.72909		No				UU	0			945.76	1.66507	1.02646	1.19139	1.0968	1.16669	0.6694	0.820844
D17H6S56E-5	125	163	413	133	116	2.53374	1.304	1.064	0.928	3.304		481.898	0.267112	0.465796	0.370568		4169.44	0.51995	0.675097	0.789178	0.393531	0.57516	0.684211		No				UU	0			1371.55	1.61786	0.880637	1.01544	0.763765	1.35808	0.706889	0.930018
Apeh	155	202	219	151	189	1.08416	1.30323	0.974194	1.21935	1.4129		424.558	1.62257	0.955934	1.04259		6120.97	0.859203	0.752967	0.589335	1.24089	0.835206	1.48573		No				UU	0			614.222	1.17893	1.47158	1.34865	1.35692	1.22165	1.10739	0.816635
Mtfr1	66	86	125	72	74	1.45349	1.30303	1.09091	1.12121	1.89394		238.549	1.63712	1.82977	1.56618		5545.46	1.50263	1.24936	1.37416	1.56987	1.50487	1.0432		No				UU	0			451.617	1.97255	1.55188	2.58074	2.76089	2.6294	2.39123	2.09648
H3f3a	1288	1678	2115	1678	1735	1.26043	1.3028	1.3028	1.34705	1.64208		1944.12	1.28984	1.55514	1.35064		18523.8	1.06072	1.23971	1.52936	1.17528	1.41871	0.82841		No				UU	0			193.919	0.7871	1.2475	2.32936	2.01376	1.60528	2.38272	2.10321
Pdha1	500	651	1328	423	601	2.03994	1.302	0.846	1.202	2.656		1951.7	1.82523	1.01062	1.04985		16857.7	1.08434	1.46063	1.18211	1.45479	1.1758	1.23727		No				UU	0			4195.92	1.26617	1.37502	1.79724	1.73828	1.67296	1.81416	1.22326
Tor1aip2	345	449	619	354	347	1.37862	1.30145	1.02609	1.0058	1.7942		1033.27	1.07275	1.10126	0.898716		12130.7	0.680307	0.551693	0.630137	0.876531	0.795451	1.10193		No				UU	0			346.471	1.75668	1.89506	2.69867	2.56578	2.06568	1.89715	1.81966
Slc33a1	97	126	138	131	177	1.09524	1.29897	1.35052	1.82474	1.42268		187.687	1.20082	0.874378	0.285669		3527.59	1.35871	0.762904	0.299517	1.27977	0.555617	2.30333		No				UU	0			659.533	1.24295	1.13262	1.54588	0.88248	1.18882	1.09171	0.926932
Igf1r	87	113	147	73	66	1.30088	1.29885	0.83908	0.758621	1.68966		276.816	2.087	0.391191	0.372792		2701.35	0.615794	0.245898	0.384062	1.3514	0.348486	3.87791		No				UU	0			1466.35	1.37264	1.32037	0.744039	0.967169	0.73618	0.858857	0.332566
Zmiz2	124	161	217	180	153	1.34783	1.29839	1.45161	1.23387	1.75		120.328	2.86153	1.83526	1.43259		925.768	2.22596	2.59989	2.23033	2.54374	2.02452	1.25647		No				UU	0			238.617	1.90206	2.09828	1.38184	2.26682	2.3263	1.89962	2.77664
Patz1	74	96	160	72	118	1.66667	1.2973	0.972973	1.59459	2.16216		133.992	2.4481	1.78604	1.87256		1046.31	1.65296	1.9035	2.26782	2.05053	1.95748	1.04754		No				UU	0			197.412	2.02637	2.82811	2.20692	3.35469	3.69576	3.43716	3.05811
1700047I17Rik2	64	83	116	71	47	1.39759	1.29688	1.10938	0.734375	1.8125															No				UU	0
Fbxo46	27	35	39	29	39	1.11429	1.2963	1.07407	1.44444	1.44444		32.4581	1.80327	1.12035	0.971036		590.55	1.14064	1.01314	0.860597	1.47196	0.991281	1.48491		No				UU	0			175.947	1.57631	1.48296	1.10536	1.52878	1.62943	1.07042	1.36336
Rhot2	81	105	125	70	85	1.19048	1.2963	0.864198	1.04938	1.54321		111.282	1.27567	1.1185	1.11085		945.473	1.7342	1.5252	1.4662	1.50493	1.30519	1.15304		No				UU	0			343.684	1.55098	1.64523	1.32946	1.67767	2.04759	1.32135	1.69011
Ado	98	127	131	91	103	1.0315	1.29592	0.928571	1.05102	1.33673		192.667	0.955405	0.81721	1.01761		1857.75	1.41695	0.92551	0.913706	1.18618	0.918509	1.29142		No				UU	0			613.323	1.63026	1.4335	1.94113	1.43988	1.70967	1.49728	1.3321
Ptprm	71	92	228	95	134	2.47826	1.29577	1.33803	1.88732	3.21127		199.182	0.453198	0.100411	0.128425		2261.31	0.415521	0.230654	0.159299	0.434359	0.154697	2.8078		No				UU	0			377.251	1.48196	1.10875	0.465261	0.40735	0.427646	0.246294	0.276748
B2m	1186	1536	1958	3431	1583	1.27474	1.29511	2.89292	1.33474	1.65093		7011.35	0.190635	0.0343713	0.100416		50694.8	0.321219	0.168658	0.136627	0.255927	0.110018	2.32623		No				UU	0			5620.61	0.971227	1.20171	1.86794	1.25683	0.851182	0.798027	0.543948
Mfap3	58	75	80	80	76	1.06667	1.2931	1.37931	1.31034	1.37931		244.984	1.6534	0.93046	0.893058		2244.03	1.01958	0.982931	0.885129	1.33649	0.922895	1.44815		No				UU	0			926.982	1.06687	1.23034	1.35727	1.25638	1.39377	1.37717	1.59626
Pdcd10	188	243	251	170	206	1.03292	1.29255	0.904255	1.09574	1.33511		1030.41	2.05273	2.24278	1.43183		7760.41	1.21087	1.50792	1.30646	1.6318	1.62225	1.00589		No				UU	0			242.55	2.36043	2.40759	3.0375	2.55902	2.75415	1.65172	3.47418
Mllt6	89	115	122	55	91	1.06087	1.29213	0.617978	1.02247	1.37079		76.0186	2.03645	1.38862	1.44592		678.608	1.65292	2.12786	1.78548	1.84468	1.68697	1.09349		No				UU	0			138.396	1.58833	2.37965	1.11229	1.92097	1.87441	1.43753	1.70079
Npr2	168	217	306	213	253	1.41014	1.29167	1.26786	1.50595	1.82143		215.312	1.06042	0.0975423	0.102363		3477.93	0.287319	0.164819	0.152081	0.673871	0.129201	5.21566		No				UU	0			962.939	1.03812	1.45262	0.617086	0.441444	0.301029	0.179058	0.248626
Pisd-ps2	24	31	39	37	31	1.25806	1.29167	1.54167	1.29167	1.625															No				UU	0
Surf6	79	102	127	60	68	1.2451	1.29114	0.759494	0.860759	1.60759		58.5422	2.1068	1.62567	1.60142		979.986	1.87767	1.63341	1.45295	1.99223	1.57836	1.26222		No				UU	0			133.246	2.17468	2.00107	1.54633	1.77557	2.29091	1.60591	2.19013
Nalcn	31	40	42	25	226	1.05	1.29032	0.806452	7.29032	1.35484		20	1	1	1		91.5937	0.96473	3.12625	1.74477	0.982365	1.71775	0.57189		No				UU	0			15.9674	0.821843	0.976857	0.779709	1.07507	0.855034	0.82522	0.902637
Ankle2	76	98	107	83	89	1.09184	1.28947	1.09211	1.17105	1.40789		173.566	1.41082	1.65215	1.20983		1758.26	1.60208	1.31437	1.29365	1.50645	1.3675	1.10161		No				UU	0			311.719	1.827	2.02299	2.16826	2.11358	2.10127	1.99026	2.80474
Efr3a	263	339	390	248	339	1.15044	1.28897	0.942966	1.28897	1.48289		424.842	1.53163	1.65178	0.905893		7076.71	0.915567	0.878924	0.695598	1.2236	1.03305	1.18445		No				UU	0			1162.36	1.24959	1.12312	1.14615	1.31961	1.15319	0.907463	0.869579
Samd4b	171	220	302	153	255	1.37273	1.28655	0.894737	1.49123	1.76608		293.48	0.595781	0.579596	0.839424		2500.67	1.13169	1.17724	0.7573	0.863737	0.838391	1.03023		No				UU	0			539.064	1.53616	1.28302	0.690307	1.60831	1.21191	0.809753	0.840006
Cyp26b1	14	18	57	18	109	3.16667	1.28571	1.28571	7.78571	4.07143		56.9311	0.726195	0.351302	0.435413		651.196	0.190991	0.354523	0.295223	0.458593	0.359115	1.27701		No				UU	1			172.235	0.801989	1.27529	0.864131	0.968697	0.531053	0.493458	0.524402
Pex7	21	27	34	39	47	1.25926	1.28571	1.85714	2.2381	1.61905		236.907	3.12902	2.37814	2.55729		2769.69	2.93265	1.87771	1.82075	3.03084	2.15847	1.40416		No				UU	0			99.7169	3.21797	3.61048	5.37232	3.4482	3.04703	3.2968	4.85071
Rfx3	28	36	37	29	17	1.02778	1.28571	1.03571	0.607143	1.32143		20	1.03047	1	1		262.481	2.08987	1.35611	1.64895	1.56017	1.25127	1.24687		No				UU	0			75.5799	1.96698	3.1498	1.64041	2.92891	3.17654	3.36822	1.20587
Unc119b	70	90	138	66	102	1.53333	1.28571	0.942857	1.45714	1.97143		242.383	1.39657	1.18936	1.67839		1940.1	0.943255	1.01602	0.926526	1.16991	1.20257	0.972839		No				UU	0			456.14	1.25701	1.39858	1.46409	1.34133	1.4548	1.39319	1.61378
Dnajc9	116	149	164	171	115	1.10067	1.28448	1.47414	0.991379	1.41379		827.543	0.646708	1.04019	1.76999		5467.45	1.48368	1.4022	1.50312	1.06519	1.42888	0.745476		No				UU	0			641.082	1.63118	1.15659	1.24008	1.2774	1.81634	1.42319	1.51825
Plec	851	1093	1120	565	1181	1.0247	1.28437	0.663925	1.38778	1.3161		1087.51	5.42095	0.466605	0.44499		10932.4	1.27477	0.376191	0.413806	3.34786	0.425398	7.86995		No				UU	0
Rnf114	102	131	163	120	105	1.24427	1.28431	1.17647	1.02941	1.59804		188.896	1.80381	1.5026	1.58504		1390.84	1.62856	1.57384	1.43339	1.71618	1.52372	1.12632		No				UU	0			797.765	1.23913	2.22822	3.21142	2.17648	1.86336	2.19664	1.98767
Nipsnap3b	67	86	91	52	79	1.05814	1.28358	0.776119	1.1791	1.35821		721.736	0.911242	1.7732	1.38118		6194.18	0.967773	1.27151	1.22227	0.939508	1.41204	0.665355		No				UU	0
St3gal4	60	77	82	31	266	1.06494	1.28333	0.516667	4.43333	1.36667		117.219	1.70654	0.389731	0.431058		1104.18	1.16435	0.566787	0.437602	1.43544	0.456295	3.14587		No				UU	0			191.904	2.09963	2.03053	1.15621	1.08792	1.18535	0.670357	0.540984
Casp2	39	50	69	48	33	1.38	1.28205	1.23077	0.846154	1.76923		280.313	0.997769	0.817821	0.946653		2480.16	1.73126	0.731342	1.25241	1.36452	0.937056	1.45617		No				UU	0			292.109	1.80641	1.94945	1.82871	1.75412	2.1625	1.97209	1.81356
Dcaf11	78	100	129	89	121	1.29	1.28205	1.14103	1.55128	1.65385		178.264	1.26621	1.15516	1.85709		2102.46	0.766895	0.916252	1.37789	1.01655	1.3266	0.766285		No				UU	0
Helz	78	100	114	87	68	1.14	1.28205	1.11538	0.871795	1.46154		68.168	2.24056	1.65166	1.21758		1111.78	1.43026	1.13425	1.65136	1.83541	1.41371	1.29829		No				UU	0			649	1.06692	1.10677	0.746524	1.04704	1.14106	1.21368	1.73092
Exoc7	110	141	144	151	129	1.02128	1.28182	1.37273	1.17273	1.30909		324.342	2.24825	0.647869	0.968162		1681.09	1.13446	0.842836	0.845146	1.69136	0.826003	2.04764		No				UU	0			269.111	1.75185	2.37598	1.64955	2.18711	1.65429	1.70402	1.39614
Abcb10	64	82	101	67	94	1.23171	1.28125	1.04688	1.46875	1.57812		69.4432	1.36839	0.91998	0.750957		865.689	0.441185	0.392473	0.620639	0.904785	0.671012	1.34839		No				UU	0			347.977	1.40426	0.732547	0.933412	1.38465	1.00502	0.692406	1.06013
Nampt	89	114	143	69	140	1.25439	1.2809	0.775281	1.57303	1.60674		131.016	2.89039	7.14813	5.14569		1190.8	1.63859	3.45184	4.10293	2.26449	4.96215	0.456353		No				UU	0			349.07	1.92903	2.47429	4.50235	4.32164	4.03855	4.43096	6.2427
Tonsl	25	32	38	30	22	1.1875	1.28	1.2	0.88	1.52															No				UU	0
Fam117b	68	87	88	46	80	1.01149	1.27941	0.676471	1.17647	1.29412		134.846	1.31456	1.03334	0.952662		846.169	1.43488	1.22034	1.25696	1.37472	1.11583	1.23202		No				UU	0
Col4a2	1579	2020	3427	871	2528	1.69653	1.27929	0.551615	1.60101	2.17036		2312.89	0.266759	0.164479	0.154625		24560.5	0.113144	0.0472713	0.164176	0.189951	0.132638	1.4321		No				UU	0			2189.7	0.873464	0.592037	0.28609	0.343296	0.29692	0.346637	0.289534
Lrrc8d	90	115	187	60	87	1.62609	1.27778	0.666667	0.966667	2.07778		290.306	0.863721	0.977848	0.707771		2194.84	1.54214	1.31689	1.31559	1.20293	1.07952	1.11432		No				UU	0			514.944	1.11918	0.66588	0.794026	1.07469	0.727426	0.605185	0.938215
Scamp2	130	166	178	167	184	1.07229	1.27692	1.28462	1.41538	1.36923		278.633	1.20594	0.723091	0.673152		2987.82	0.800641	0.722321	0.691173	1.00329	0.702434	1.42831		No				UU	0			591.967	1.6566	1.91498	1.78946	1.86048	1.63621	1.28358	1.24154
Dusp11	247	315	509	217	236	1.61587	1.2753	0.878543	0.955466	2.06073		412.573	1.80656	0.589717	0.736246		4150.75	1.11504	0.750479	0.794842	1.4608	0.717821	2.03505		No				UU	0			628.604	1.4185	1.49665	1.10753	1.96196	1.62262	1.23994	0.581227
Rnf5	55	70	80	127	86	1.14286	1.27273	2.30909	1.56364	1.45455		347.356	0.852318	1.6323	2.34049		5502.49	0.917385	0.958268	1.13381	0.884852	1.51622	0.583592		No				UU	0			198.176	1.30473	1.50267	2.67883	2.43072	2.51336	2.28492	2.46591
Tchp	33	42	49	54	27	1.16667	1.27273	1.63636	0.818182	1.48485		72.7885	1.84778	1.02266	1.26768		667.544	2.17581	1.11669	1.13421	2.01179	1.13531	1.77202		No				UU	0			159.203	1.14642	1.2485	0.920596	1.1495	1.21821	0.868704	1.23493
Sgpp1	74	94	94	80	86	1	1.27027	1.08108	1.16216	1.27027		117.463	0.433708	0.561275	0.276365		1945.99	0.972913	0.598654	0.187368	0.70331	0.405915	1.73265		No				UU	0			364.603	1.25612	1.24753	1.27132	1.16516	1.0531	0.77343	0.62219
Gclm	63	80	103	55	128	1.2875	1.26984	0.873016	2.03175	1.63492		233.338	3.46462	2.02343	2.28483		2312.69	2.78994	2.60112	2.57189	3.12728	2.37032	1.31935		No				UU	0			436.703	2.39886	1.72273	1.89148	2.08941	2.11166	1.82711	2.8854
Tm9sf4	256	325	376	255	335	1.15692	1.26953	0.996094	1.30859	1.46875		353.247	1.17797	0.620068	0.565041		2739.46	0.681539	0.518529	0.560893	0.929756	0.566133	1.64229		No				UU	0
Slc26a2	52	66	101	31	76	1.5303	1.26923	0.596154	1.46154	1.94231		75.5483	2.35044	1.12803	1.22124		904.61	1.60149	1.26815	1.22139	1.97596	1.2097	1.63343		No				UU	0			1508.05	1.03203	1.15114	1.10582	2.03324	2.39394	1.69799	1.13405
Tmem106c	52	66	79	77	70	1.19697	1.26923	1.48077	1.34615	1.51923		95.0946	3.49321	1.49819	2.89178		1302.86	2.50395	1.45847	1.54098	2.99858	1.84736	1.62317		No				UU	0
Pml	123	156	191	142	133	1.22436	1.26829	1.15447	1.0813	1.55285		76.0687	2.39686	4.16485	3.5303		761.923	2.31986	3.42899	5.88643	2.35836	4.25264	0.554563		No				UU	0			577.234	1.28177	1.37797	1.26649	1.77313	1.42801	1.22629	2.84129
Insig1	198	251	343	161	417	1.36653	1.26768	0.813131	2.10606	1.73232		510.258	0.798834	1.90577	1.42455		3061.77	0.857789	1.29712	1.63309	0.828311	1.56513	0.529227		No				UU	0			1437.57	1.04935	0.66165	1.74366	1.50465	1.09213	1.12475	2.00119
Mapk3	314	398	409	382	457	1.02764	1.26752	1.21656	1.45541	1.30255		656.855	1.36504	0.574804	0.851074		7758.11	0.930927	0.613697	0.999573	1.14798	0.759787	1.51093		No				UU	0			753.859	1.39439	1.89021	1.9443	2.27313	1.34804	1.53312	1.38546
Celf1	262	332	381	230	247	1.14759	1.26718	0.877863	0.942748	1.4542		601.292	0.874813	1.52901	1.24872		7660.04	1.09503	1.54559	1.67823	0.98492	1.50039	0.656444		No				UU	0
Camta2	45	57	90	75	71	1.57895	1.26667	1.66667	1.57778	2		156.389	0.585973	0.522511	0.562878		1594.47	0.724862	0.537077	0.707716	0.655418	0.582545	1.12509		No				UU	0			238.363	1.35574	1.28652	0.554601	0.956599	0.898847	0.703621	0.436573
Fgfrl1	68	86	175	71	181	2.03488	1.26471	1.04412	2.66176	2.57353		297.234	0.930752	0.233878	0.495289		3076.87	0.468183	0.430236	0.505569	0.699468	0.416243	1.68043		No				UU	0			304.525	1.06954	1.79477	1.27794	0.892633	0.630042	0.535078	0.641724
Pcdh11x	34	43	54	12	78	1.25581	1.26471	0.352941	2.29412	1.58824		20	1	1	1		99.7567	0.111862	0.116203	0.0901145	0.555931	0.551579	1.00789		No				UU	0
Ccnyl1	193	244	247	175	174	1.0123	1.26425	0.906736	0.901554	1.27979		2103.38	0.168058	0.23983	0.179467		10634.9	0.418385	0.350159	0.31409	0.293221	0.270887	1.08245		No				UU	0
Fbxo28	95	120	145	96	99	1.20833	1.26316	1.01053	1.04211	1.52632		210.235	1.2569	1.05504	0.899638		3042.06	1.07422	0.842822	0.829961	1.16556	0.906864	1.28526		No				UU	0			598.978	1.77732	2.05984	2.38618	2.58539	2.31662	2.29883	1.81959
Sik1	19	24	43	17	48	1.79167	1.26316	0.894737	2.52632	2.26316		26.2708	1.4391	0.963095	1.11606		169.364	1.30877	1.54105	1.55289	1.37393	1.29328	1.06237		No				UU	0			261.371	1.36726	1.90991	2.20806	3.9161	2.16632	2.67409	3.3407
Sh3glb2	130	164	180	164	198	1.09756	1.26154	1.26154	1.52308	1.38462		207.5	4.2835	0.686679	0.92214		2512.39	3.01689	1.0218	0.817634	3.6502	0.862062	4.23426		No				UU	0			181.68	1.29771	1.32103	1.07817	1.18482	1.13693	1.05784	0.888015
Cdk18	46	58	70	15	36	1.2069	1.26087	0.326087	0.782609	1.52174		104.934	1.5324	0.866049	0.636519		1030.49	1.74156	0.535642	0.565601	1.63698	0.650953	2.51474		No				UU	0
Gbe1	46	58	64	54	70	1.10345	1.26087	1.17391	1.52174	1.3913		36.9643	1.8614	1.23159	0.753575		591.66	1.1579	0.800383	0.695084	1.50965	0.870158	1.73492		No				UU	0			150.966	2.20912	1.93582	2.31856	1.97169	1.76904	1.45858	1.7829
Slc2a8	46	58	68	40	55	1.17241	1.26087	0.869565	1.19565	1.47826		61.2615	3.21318	3.10152	3.33966		2671.47	0.626599	0.821823	0.68301	1.91989	1.9865	0.966467		No				UU	0			149.705	1.41907	2.09144	1.70385	2.04683	1.71159	1.92937	1.63334
Slk	219	276	286	137	209	1.03623	1.26027	0.625571	0.954338	1.30594		173.278	1.22842	1.13581	0.862908		1559.92	1.30579	1.04723	0.907459	1.26711	0.988352	1.28204		No				UU	0			488.727	1.95214	1.58884	1.41417	2.01703	1.78469	1.2116	0.852406
Tbp	50	63	65	70	58	1.03175	1.26	1.4	1.16	1.3		169.484	0.912444	1.44639	1.46088		1391.74	1.62486	1.4577	1.36642	1.26865	1.43285	0.885406		No				UU	0			353.725	1.56898	1.53928	2.10682	1.975	2.17477	1.90124	3.53798
Ctsc	551	694	1006	168	771	1.44957	1.25953	0.3049	1.39927	1.82577		624.969	0.61575	0.622442	0.629784		7693.71	1.65023	0.268151	0.135843	1.13299	0.414055	2.73633		No				UU	0			1127.74	1.1888	1.19609	1.74705	1.18912	1.1746	0.661074	0.781291
Herc3	27	34	149	30	14	4.38235	1.25926	1.11111	0.518519	5.51852		38.4505	0.761764	1.16356	0.999574		630.636	0.792956	0.741993	0.746934	0.77736	0.913017	0.85142		No				UU	1			358.743	1.63153	0.82379	1.3279	1.27978	1.15043	1.27841	0.720495
Lime1	27	34	39	36	47	1.14706	1.25926	1.33333	1.74074	1.44444		29.1926	2.01522	1.96055	1.73443		554.143	1.30606	1.45712	1.43535	1.66064	1.64686	1.00837		No				UU	0			107.131	1.13029	0.899933	0.504899	0.854061	1.13287	0.835591	0.998435
Nr3c1	139	175	178	157	236	1.01714	1.25899	1.1295	1.69784	1.28058		156.134	0.664307	0.588827	0.484796		1568.51	0.615846	0.481836	0.445639	0.640077	0.500274	1.27945		No				UU	0			662.677	1.49803	1.53893	1.17468	1.06716	0.917695	0.577475	0.47919
Rfk	85	107	124	60	142	1.15888	1.25882	0.705882	1.67059	1.45882		370.552	1.02194	1.06695	1.09553		4747.47	0.958526	0.845444	0.770621	0.990233	0.944636	1.04827		No				UU	0			607.207	1.29191	1.29887	1.43492	1.53115	1.4345	1.2279	1.08499
Cd1d1	31	39	49	15	29	1.25641	1.25806	0.483871	0.935484	1.58065		92.8523	1.92734	1.44349	0.724586		992.53	0.565025	1.25117	0.890642	1.24618	1.07747	1.15658		No				UU	0			57.4784	1.87792	2.87818	2.09677	2.46891	2.18986	2.24103	1.21749
Inip	35	44	46	33	49	1.04545	1.25714	0.942857	1.4	1.31429															No				UU	0
Cab39	265	333	383	249	240	1.15015	1.2566	0.939623	0.90566	1.44528		396.398	0.59134	0.728147	0.433818		4932.66	1.20161	0.931537	0.793635	0.896476	0.721784	1.24203		No				UU	0			838.94	1.29553	1.46557	1.34819	2.65785	2.20179	1.77352	0.830989
Lmo4	164	206	276	187	233	1.33981	1.2561	1.14024	1.42073	1.68293		512.041	0.503363	0.114096	0.121123		5707.34	0.187697	0.259302	0.255213	0.34553	0.187434	1.84348		No				UU	0			1152.31	1.39499	1.40382	1.07271	1.10204	0.767237	0.536988	0.331866
D15Ertd621e	270	339	477	308	226	1.40708	1.25556	1.14074	0.837037	1.76667		1544.58	0.71483	0.642427	0.449052		10085.6	1.08315	0.644732	0.571764	0.89899	0.576994	1.55806		No				UU	0			2165.19	1.19308	0.902038	1.05829	1.0415	1.26688	0.968108	0.700084
Papolg	63	79	82	47	99	1.03797	1.25397	0.746032	1.57143	1.30159		211.805	1.61165	2.98675	1.80502		2232.78	1.01716	1.77861	1.40705	1.3144	1.99436	0.659062		No				UU	0			239.825	2.66597	3.48431	3.61319	4.10887	3.91313	3.78226	3.97352
Msl1	138	173	174	179	224	1.00578	1.25362	1.2971	1.62319	1.26087		187.658	1.50256	0.77131	0.841444		2551.92	0.789461	0.413362	0.613998	1.14601	0.660028	1.7363		No				UU	0			867.13	1.24557	1.29912	0.879015	1.12407	1.26645	1.06148	0.770626
Arid4b	83	104	121	79	106	1.16346	1.25301	0.951807	1.27711	1.45783		83.7508	2.52263	2.0063	0.8893		870.031	0.956635	0.741081	1.38059	1.73963	1.25432	1.38691		No				UU	0			186.562	1.74624	1.55202	1.77388	1.7211	2.13937	1.98669	1.80396
Kif2c	95	119	125	93	54	1.05042	1.25263	0.978947	0.568421	1.31579		239.161	0.685932	1.65862	1.8286		1622.55	1.54246	2.77888	3.04915	1.11419	2.32881	0.478439		No				UU	0			778.269	1.51785	0.994914	1.43864	1.4672	2.01042	1.8324	3.21749
Clptm1	246	308	374	345	297	1.21429	1.25203	1.40244	1.20732	1.52033		410.968	1.11613	0.800949	0.808733		3743.91	0.988756	1.04001	0.746233	1.05244	0.848981	1.23965		No				UU	0			2802.56	0.995995	0.813825	0.713943	0.734304	0.777632	0.620912	0.727924
1200011I18Rik	72	90	116	66	70	1.28889	1.25	0.916667	0.972222	1.61111		144.74	0.878229	1.02243	0.90954		1523.08	1.11179	1.13557	1.02052	0.995009	1.02202	0.973574		No				UU	0			477.506	1.34575	1.2955	1.43217	1.5684	1.68344	1.37205	1.47964
Dclre1a	28	35	45	36	26	1.28571	1.25	1.28571	0.928571	1.60714		45.7665	2.21431	1.36411	1.22416		447.177	1.42056	1.15745	1.27187	1.81744	1.2544	1.44885		No				UU	0			284.66	1.34203	1.41389	1.15106	1.39423	1.69926	1.02576	1.05151
Heph	32	40	40	38	60	1	1.25	1.1875	1.875	1.25		20.5544	5.15574	0.973026	0.973026		332.792	0.087375	0.589578	0.0985485	2.62156	0.658545	3.98083		No				UU	0			22.5522	1.79688	1.75786	2.08526	3.00575	1.11464	1.52669	1.57808
Ino80d	44	55	72	37	33	1.30909	1.25	0.840909	0.75	1.63636		47.206	2.83722	3.26732	1.5775		689.218	1.32087	1.46682	2.16684	2.07905	2.11962	0.980859		No				UU	0
Krba1	56	70	85	68	79	1.21429	1.25	1.21429	1.41071	1.51786		39.5342	1.36237	1.21846	1.39068		358.343	1.87882	1.75815	1.74791	1.6206	1.5288	1.06004		No				UU	0			144.022	1.22589	1.90916	1.31995	1.93882	2.17849	1.78459	1.52587
Mcur1	24	30	35	16	34	1.16667	1.25	0.666667	1.41667	1.45833															No				UU	0
Neu1	108	135	153	152	127	1.13333	1.25	1.40741	1.17593	1.41667		36.757	2.28514	1.85748	1.96708		500.817	0.797511	0.715271	0.503377	1.54133	1.2608	1.2225		No				UU	0			280.189	1.38869	2.09293	2.34724	3.0111	1.7359	2.07353	0.87296
Stk11ip	40	50	70	38	47	1.4	1.25	0.95	1.175	1.75		27.4363	3.77857	3.58978	1.26143		414.139	3.29783	2.23387	2.33132	3.5382	2.3541	1.50299		No				UU	0			210.597	1.35543	1.92962	1.58936	1.58936	2.15892	1.79231	2.66566
Zbtb4	72	90	179	95	104	1.98889	1.25	1.31944	1.44444	2.48611		41.7815	6.05698	0.630137	0.678996		1156.44	0.547602	0.2973	0.285716	3.30229	0.473037	6.98103		No				UU	0
Zswim4	48	60	88	45	58	1.46667	1.25	0.9375	1.20833	1.83333		99.1877	0.422891	0.606893	0.78067		1021.67	0.552227	0.912878	1.05877	0.487559	0.839803	0.580564		No				UU	0			314.707	1.24697	1.67294	1.37594	1.86535	1.59788	1.31268	1.52113
Pcna	230	287	343	359	315	1.19512	1.24783	1.56087	1.36957	1.4913		5978.66	0.978716	1.79448	1.79018		31970.5	2.05801	2.30883	2.77263	1.51836	2.16653	0.700825		No				UU	0
Pik3c2a	154	192	249	126	137	1.29688	1.24675	0.818182	0.88961	1.61688		194.656	1.19609	0.762145	0.623018		2853.74	0.650621	0.537284	0.596611	0.923355	0.629764	1.46619		No				UU	0			797.152	1.51932	1.41317	1.35006	1.76425	1.74426	1.96168	0.553262
Smurf1	154	192	327	92	175	1.70312	1.24675	0.597403	1.13636	2.12338		203.826	0.806895	0.734335	0.552269		1380.79	1.43054	0.96539	0.850301	1.11872	0.775574	1.44244		No				UU	0			764.411	1.43787	1.39238	1.41229	2.14869	1.82844	1.15572	0.788695
Wdr26	361	450	634	371	359	1.40889	1.24654	1.0277	0.99446	1.75623		369.337	1.48193	1.03384	0.93223		5233.83	1.17261	0.836179	0.91323	1.32727	0.928869	1.42891		No				UU	0			1240.48	2.07386	2.15717	2.24137	2.62779	1.97569	1.93065	1.29823
Mknk2	151	188	228	149	169	1.21277	1.24503	0.986755	1.11921	1.50993		357.362	3.08197	1.11845	0.918341		4235.45	3.18563	1.07224	0.891414	3.1338	1.00011	3.13345		No				UU	0			747.996	1.42738	1.63378	1.38683	1.47974	1.37178	1.13131	1.12997
Timeless	45	56	70	37	40	1.25	1.24444	0.822222	0.888889	1.55556		105.765	2.11212	6.86187	4.80593		819.118	2.61373	4.01489	6.89899	2.36292	5.64542	0.418556		No				UU	0			140.962	2.07896	2.02116	1.90634	2.43306	3.12151	2.07896	6.05658
Rab9	156	194	212	81	136	1.09278	1.24359	0.519231	0.871795	1.35897		729.032	1.56825	2.36441	1.84422		9259.8	0.650405	1.78441	1.26885	1.10933	1.81547	0.611042		No				UU	0			171.843	1.44283	2.01332	1.78819	1.50634	1.40847	1.32133	1.51123
Nacc2	70	87	140	90	109	1.6092	1.24286	1.28571	1.55714	2		49.9912	1.18913	0.923508	0.6934		1239.13	0.394343	0.407259	0.298892	0.791739	0.580765	1.36327		No				UU	0			307.523	1.43649	1.40164	0.67652	0.678002	0.566651	0.346262	0.490053
Rab11fip2	33	41	57	20	64	1.39024	1.24242	0.606061	1.93939	1.72727		83.9771	1.09587	0.804156	0.762485		1101.96	0.743282	0.687186	0.531862	0.919577	0.696422	1.32043		No				UU	0
Mettl14	58	72	86	55	64	1.19444	1.24138	0.948276	1.10345	1.48276		127.106	1.0482	1.97939	2.06165		1280.1	2.22888	2.39776	1.90908	1.63854	2.08697	0.785128		No				UU	0
Efnb1	108	134	205	94	139	1.52985	1.24074	0.87037	1.28704	1.89815		282.907	0.813136	0.110164	0.13763		1954.94	0.572766	0.353415	0.25626	0.692951	0.214367	3.23254		No				UU	0			583.509	1.1622	1.23532	0.651918	0.68283	0.723474	0.693007	0.392143
Extl2	54	67	70	87	88	1.04478	1.24074	1.61111	1.62963	1.2963		160.63	1.47867	0.26287	0.320373		2783.16	0.680791	0.201282	0.257115	1.07973	0.26041	4.14627		No				UU	0			530.392	1.59735	1.93492	1.83171	1.13851	1.41799	1.34145	0.849316
Rps6ka4	216	268	301	170	260	1.12313	1.24074	0.787037	1.2037	1.39352		810.346	0.549341	0.208281	0.196367		7574.81	0.800162	0.26816	0.25583	0.674752	0.23216	2.90641		No				UU	0			551.064	1.98047	1.69627	1.43256	1.68627	1.23189	0.636789	0.403721
Mcoln1	79	98	102	91	110	1.04082	1.24051	1.1519	1.39241	1.29114		83.3205	1.72711	1.37615	1.57225		1331.72	1.98521	1.94147	1.43986	1.85616	1.58243	1.17298		No				UU	0			529.665	1.10378	1.23599	1.00388	1.07947	0.910715	0.884418	0.853799
Cpt1c	146	181	225	267	217	1.24309	1.23973	1.82877	1.4863	1.5411		165.313	2.75691	1.49025	1.15883		3803.14	1.09956	0.534301	0.751116	1.92823	0.983625	1.96033		No				UU	0			1117.86	1.07596	1.40449	0.94219	0.939822	1	0.967605	0.524821
Abhd4	264	327	419	341	429	1.28135	1.23864	1.29167	1.625	1.58712		303.243	2.88625	1.77655	1.30977		14378.8	0.721418	0.488764	0.52309	1.80384	1.02454	1.76062		No				UU	0			1092.26	1.33925	1.88473	1.5865	1.20417	1.17257	1.30337	0.953669
Tti1	38	47	64	38	40	1.3617	1.23684	1	1.05263	1.68421		211.194	1.42672	3.25511	2.88528		1691.1	1.55984	2.6424	2.64685	1.49328	2.85741	0.5226		No				UU	0
Tollip	174	215	215	264	234	1	1.23563	1.51724	1.34483	1.23563		239.483	0.87074	0.653626	0.672996		3533.65	0.620417	0.485572	0.562712	0.745578	0.593726	1.25576		No				UU	0			1181.33	1.15927	1.12194	1.06492	1.18596	1.04217	0.984573	1.00615
Crebzf	81	100	113	98	71	1.13	1.23457	1.20988	0.876543	1.39506		112.637	2.0528	1.58966	1.40492		1611.31	1.47511	1.17695	1.58036	1.76396	1.43797	1.2267		No				UU	0			457.038	1.63125	1.22342	1.36303	1.1186	1.38878	0.955859	0.994749
Dido1	81	100	239	89	77	2.39	1.23457	1.09877	0.950617	2.95062		124.913	1.97285	2.7736	3.06693		1047.39	2.13994	1.94832	2.42708	2.0564	2.55398	0.805173		No				UU	0			494.516	1.22894	1.13584	0.827163	1.18427	1.25664	1.13677	1.69744
Nes	240	296	343	139	194	1.15878	1.23333	0.579167	0.808333	1.42917		291.54	0.526668	0.44916	0.456683		1594.97	1.39223	0.277611	0.497906	0.959446	0.42034	2.28255		No				UU	0			266.722	1.70431	0.558174	0.276995	0.477014	0.81905	0.339051	0.704527
Tpp1	340	419	648	479	506	1.54654	1.23235	1.40882	1.48824	1.90588		825.232	2.05324	0.736591	0.70728		11727.9	0.823112	0.379277	0.313568	1.43818	0.534179	2.69231		No				UU	0			2303.64	0.926678	1.24907	0.799993	0.619643	0.599749	0.548461	0.470195
3110002H16Rik	69	85	139	74	95	1.63529	1.23188	1.07246	1.37681	2.01449		82.1905	1.38094	1.24916	1.20039		1533.47	1.21682	0.714495	0.628033	1.29888	0.94802	1.3701		No				UU	0			855.269	1.12076	0.903469	1.24188	0.86219	1.21387	0.839151	1.41059
Kpna4	259	319	320	281	288	1.00313	1.23166	1.08494	1.11197	1.23552		686.763	0.440907	0.528916	0.360211		8664.4	0.962218	0.99072	0.678404	0.701563	0.639563	1.09694		No				UU	0			846.371	1.93176	1.09285	0.933626	1.35128	1.58491	1.0473	0.916158
Ccdc71l	26	32	32	26	40	1	1.23077	1	1.53846	1.23077															No				UU	0
Msantd2	26	32	35	35	36	1.09375	1.23077	1.34615	1.38462	1.34615															No				UU	0
Qpctl	39	48	56	82	54	1.16667	1.23077	2.10256	1.38462	1.4359		44.9421	0.767421	0.54068	0.55168		1070	0.647673	0.451845	0.328059	0.707547	0.468066	1.51164		No				UU	0			607.199	1.18012	1.1196	0.885857	0.806672	1.10618	0.587781	0.721515
Tmcc2	39	48	77	56	47	1.60417	1.23077	1.4359	1.20513	1.97436		94.5332	2.06746	0.880946	0.656279		1680.24	0.287994	0.455909	0.443597	1.17773	0.609183	1.93329		No				UU	0			237.301	1.26289	0.966443	0.901797	1.08151	1.19173	1.44665	0.718134
Tmbim6	789	971	971	1076	918	1	1.23067	1.36375	1.1635	1.23067		1093.66	0.796963	0.68791	0.469348		14466.2	0.614657	0.605678	0.604661	0.70581	0.591899	1.19245		No				UU	0			4911.06	1.17735	1.12376	0.695475	1.00657	0.783372	0.777632	0.518142
Pan2	48	59	71	34	44	1.20339	1.22917	0.708333	0.916667	1.47917		80.4179	2.41897	6.48499	4.70445		714.277	1.84593	3.05292	3.86541	2.13245	4.52695	0.471057		No				UU	0
Fbxl18	44	54	56	49	31	1.03704	1.22727	1.11364	0.704545	1.27273		27.9802	1.0216	1.10875	0.964229		424.541	0.957679	0.928561	1.35187	0.98964	1.08835	0.909301		No				UU	0
Trerf1	44	54	83	54	33	1.53704	1.22727	1.22727	0.75	1.88636															No				UU	0			173.841	1.80034	3.01392	1.80034	3.40768	3.58381	3.32335	1.59246
Kat5	53	65	82	41	61	1.26154	1.22642	0.773585	1.15094	1.54717		247.003	1.36272	1.49008	1.55295		1878.55	1.59193	1.52816	1.68462	1.47733	1.56395	0.944609		No				UU	0			229.863	1.84668	1.84021	2.12182	2.21336	2.24107	2.11944	2.49885
Ascc2	155	190	200	133	182	1.05263	1.22581	0.858065	1.17419	1.29032		83.2836	1.96632	1.00285	0.818507		1071.97	1.25252	1.10242	0.994793	1.60942	0.979644	1.64286		No				UU	0			495.499	1.24204	1.02568	0.822886	1.00028	1.13966	0.823129	1.28579
Hmmr	93	114	123	86	67	1.07895	1.22581	0.924731	0.72043	1.32258		345.156	1.12507	2.71805	2.84878		2046.74	1.48684	3.23238	3.40782	1.30595	3.05176	0.427934		No				UU	0			161.377	2.89441	1.57631	2.39004	2.74104	3.99983	3.38713	5.57556
Fam135a	116	142	156	87	109	1.09859	1.22414	0.75	0.939655	1.34483		124.366	1.05523	1.04414	0.955301		1223.76	1.61998	1.05206	0.750653	1.33761	0.950538	1.40721		No				UU	0			512.158	1.53771	1.54464	2.20891	2.87285	2.10184	1.61374	1.23285
Vamp2	94	115	171	154	140	1.48696	1.2234	1.6383	1.48936	1.81915		65.5086	1.32547	0.64703	0.776948		805.656	1.18268	1.04754	0.68866	1.25407	0.790043	1.58735		No				UU	0			412.836	1.05072	1.35928	0.703414	1.11083	1.02068	1.32349	0.442612
Arfgef1	166	203	233	227	169	1.14778	1.22289	1.36747	1.01807	1.40361		229.866	2.2387	1.02254	0.845383		1990.91	1.801	0.784915	0.941996	2.01985	0.898709	2.2475		No				UU	0
Rac1	1164	1423	1536	1081	1466	1.07941	1.22251	0.928694	1.25945	1.31959		3911.94	0.813065	0.64084	0.674326		32176.6	1.01471	0.445882	0.489808	0.913889	0.562714	1.62407		No				UU	0			6849.25	1.27268	0.910777	0.900439	0.951872	0.847949	0.868664	0.477671
Arhgap19	18	22	37	32	8	1.68182	1.22222	1.77778	0.444444	2.05556		68.8247	1.14602	4.0336	3.04442		237.274	3.62219	7.81656	9.08887	2.3841	5.99586	0.397625		No				UU	0			118.797	2.8088	3.07742	5.05921	5.96088	6.88904	6.47301	9.53485
Dcp2	63	77	85	96	45	1.1039	1.22222	1.52381	0.714286	1.34921		184.501	1.67143	3.21374	2.72494		1811.04	1.2042	2.93646	2.47853	1.43782	2.83842	0.506556		No				UU	0
Dopey2	54	66	80	44	81	1.21212	1.22222	0.814815	1.5	1.48148		33.8316	3.10299	3.16388	1.91342		523.325	1.12575	1.43	1.62864	2.11437	2.03398	1.03952		No				UU	0			181.918	1.52568	1.71162	1.18344	1.87712	1.3321	1.76373	1.02266
Poll	36	44	46	50	34	1.04545	1.22222	1.38889	0.944444	1.27778		42.6637	3.32273	1.89531	1.569		428.164	2.55032	1.91585	1.83914	2.93653	1.80482	1.62705		No				UU	0			81.5678	1.52139	2.07761	1.47881	2.3502	2.1466	1.94694	1.62593
Rapgef2	63	77	133	74	89	1.72727	1.22222	1.1746	1.4127	2.11111		784.181	0.873459	0.684818	0.711356		7813.63	0.575395	0.724809	0.687434	0.724427	0.702104	1.03179		No				UU	0
Tfcp2	45	55	79	58	86	1.43636	1.22222	1.28889	1.91111	1.75556															No				UU	0
Hnrnpa2b1	3428	4183	4183	3428	3428	1	1.22025	1	1	1.22025		3299.72	0.691722	1.40248	1.20791		26513.3	1.18117	1.43374	1.26112	0.936447	1.32631	0.706053		No				UU	0			994.534	1.28399	0.728669	1.34935	0.790418	1.50762	1.06266	1.86955
Dpp7	100	122	124	169	127	1.01639	1.22	1.69	1.27	1.24		65.133	1.31753	1.47645	1.42918		2014.65	0.783464	0.747008	0.896402	1.0505	1.13726	0.92371		No				UU	0			830.007	1.27035	1.22829	0.774375	0.610874	0.514005	0.435016	0.604018
Eef1e1	50	61	63	37	58	1.03279	1.22	0.74	1.16	1.26		1571.44	1.12416	1.69527	1.97579		13672.6	2.12215	1.8576	1.9629	1.62315	1.87289	0.866658		No				UU	0			1445.45	1.73735	1.0455	1.72222	1.76699	2.39796	1.92024	2.60933
Psd3	50	61	95	59	98	1.55738	1.22	1.18	1.96	1.9		58.5182	0.942021	0.607875	0.621049		591.849	0.709885	0.437887	0.82766	0.825953	0.623618	1.32445		No				UU	0			78.2135	1.37926	1.51817	0.79916	0.751024	0.627773	0.420334	0.483622
Stk35	50	61	93	27	66	1.52459	1.22	0.54	1.32	1.86		76.3524	0.735941	0.771757	0.775111		1051.4	1.40325	1.78824	1.08752	1.06959	1.10566	0.967382		No				UU	0			647.368	0.991748	1.28168	1.34526	1.40907	1.59705	1.31061	1.58648
Actb	3424	4176	4176	3710	3709	1	1.21963	1.08353	1.08324	1.21963		10149.4	4.12327	1.13892	1.0897		74152.4	1.02037	1.08055	1.23216	2.57182	1.13533	2.26526		No				UU	0			15358.7	1.1327	1.03769	0.888085	1.07548	1.0459	0.813148	0.760568
Wdr6	251	306	565	344	397	1.84641	1.21912	1.37052	1.58167	2.251		523.225	1.39563	1.27323	1.16185		8314.04	0.954482	1.29264	1.01379	1.17506	1.18538	0.991294		No				UU	0			629.049	1.29785	1.99462	1.45622	1.82296	1.79954	1.90723	1.17287
Sppl2b	78	95	99	100	112	1.04211	1.21795	1.28205	1.4359	1.26923															No				UU	0
Lrfn4	124	151	175	165	59	1.15894	1.21774	1.33065	0.475806	1.41129		78.9937	1.20955	0.38436	0.647365		661.305	0.768162	0.464196	0.561129	0.988856	0.514263	1.92286		No				UU	0			213.293	1.15743	1.03549	0.755325	0.974951	0.919451	0.884532	0.750514
Ccdc43	46	56	59	49	35	1.05357	1.21739	1.06522	0.76087	1.28261		115.481	1.98559	4.15388	1.8639		1162.94	2.61541	4.03187	2.24487	2.3005	3.07363	0.748463		No				UU	0			220.693	1.86121	1.90953	2.89964	3.07949	3.16733	3.43719	3.3972
Rftn1	106	129	160	33	41	1.24031	1.21698	0.311321	0.386792	1.50943		435.809	0.94921	0.0539924	0.0497107		4819.32	1.06143	0.234173	0.123003	1.00532	0.11522	8.72526		No				UU	0			485.402	1.48752	1.16338	1.29519	1.60968	1.67797	1.32284	0.587526
Nid2	226	275	1240	233	648	4.50909	1.21681	1.03097	2.86726	5.48673		259.574	1.1903	6.93231	5.54498		2728.56	0.2274	2.48574	2.82343	0.708849	4.44662	0.159413		No				UU	1			1090.35	1.32256	1.20472	0.805676	0.416551	0.417403	0.713143	2.47572
Axl	660	803	1234	456	771	1.53674	1.21667	0.690909	1.16818	1.8697		3686.67	0.267023	0.00841863	0.0120925		13729.4	1.38448	1.5207	0.825195	0.82575	0.591602	1.39579		No				UU	0			5692	0.987149	0.581794	0.49525	0.534014	0.517722	0.235525	0.308491
Pcnxl3	171	208	254	146	190	1.22115	1.21637	0.853801	1.11111	1.48538		337.472	1.00478	1.39051	1.19505		3178.85	1.20345	0.920021	1.1505	1.10412	1.16402	0.948537		No				UU	0			591.038	1.10475	1.37027	0.746026	1.17413	1.07381	0.822977	0.775338
Fbxw17	56	68	70	74	65	1.02941	1.21429	1.32143	1.16071	1.25		202.899	0.811335	0.589696	0.781712		2076.62	0.590861	0.583346	0.809025	0.701098	0.690945	1.01469		No				UU	0			150.565	1.32697	1.15836	1.10419	1.15054	1.05874	0.83434	1.10142
Stim2	75	91	125	76	114	1.37363	1.21333	1.01333	1.52	1.66667		138.427	0.9072	0.747179	0.623632		1549.14	1.13021	0.765505	0.479345	1.0187	0.653915	1.55785		No				UU	0
Cers2	263	319	442	260	319	1.38558	1.21293	0.988593	1.21293	1.68061															No				UU	0
Poldip3	302	366	368	307	384	1.00546	1.21192	1.01656	1.27152	1.21854		231.097	1.61067	1.73289	1.11369		9114.58	1.13336	1.30683	1.30158	1.37202	1.36375	1.00606		No				UU	0			2505.5	1.1173	1.24123	1.34831	1.29172	1.25461	1.16676	1.32353
Auh	52	63	64	69	46	1.01587	1.21154	1.32692	0.884615	1.23077		34.3081	2.11367	1.24101	1.34342		548.113	1.1118	0.793523	1.02229	1.61273	1.10006	1.46604		No				UU	0			192.604	1.60566	2.01998	2.45208	1.55854	1.49954	1.46114	1.56664
Rangap1	232	281	333	302	222	1.18505	1.21121	1.30172	0.956897	1.43534		292.166	0.757128	1.10984	1.16775		2324.75	1.82225	1.79632	1.53468	1.28969	1.40215	0.919794		No				UU	0			1228.51	1.65655	1.07295	0.906369	1.32967	1.69499	1.12486	1.73464
Crat	90	109	130	99	168	1.19266	1.21111	1.1	1.86667	1.44444		47.7575	1.08227	0.76534	0.896053		572.357	1.03213	1.14314	0.675666	1.0572	0.870051	1.2151		No				UU	0			847.918	1.3198	1.61775	1.06268	1.0783	0.824248	0.792984	0.490591
Atp11a	166	201	607	109	394	3.0199	1.21084	0.656627	2.37349	3.65663		301.795	0.563202	0.506766	0.353866		4285.21	0.543179	0.543424	0.494016	0.55319	0.474518	1.16579		No				UU	0			1235.78	1.25082	1.28153	0.735252	1.4367	1.28761	1.05565	0.390701
Cdkn2c	38	46	51	50	55	1.1087	1.21053	1.31579	1.44737	1.34211		116.179	0.869536	0.558388	0.553475		1394.52	1.09024	1.09144	0.592203	0.979887	0.698876	1.40209		No				UU	0			296.402	1.76391	1.28035	1.82718	0.60312	0.535643	0.329955	0.300363
Plekha1	95	115	159	68	68	1.38261	1.21053	0.715789	0.715789	1.67368		73.4174	1.11561	1.44944	1.26481		1390.77	0.986923	0.560152	3.26474	1.05127	1.63479	0.643061		No				UU	0			858.027	1.31159	1.30586	1.86014	2.24826	1.83934	1.27629	1.33567
Tmem189	133	161	230	150	182	1.42857	1.21053	1.12782	1.36842	1.72932		115.161	1.02236	0.752898	0.709541		1362.22	1.12755	0.948485	0.6202	1.07495	0.757781	1.41856		No				UU	0
Izumo4	24	29	30	44	32	1.03448	1.20833	1.83333	1.33333	1.25		36.5279	1.16742	0.863233	1.32394		801.266	0.474028	0.393858	0.351899	0.820723	0.733232	1.11932		No				UU	0
Ppm1d	24	29	34	57	40	1.17241	1.20833	2.375	1.66667	1.41667		91.0617	3.68871	2.30298	1.71164		1061.61	1.66299	2.24583	2.09701	2.67585	2.08936	1.2807		No				UU	0			320.909	1.50954	1.70933	2.06221	1.94786	2.34684	1.88694	3.33064
Magi3	53	64	96	46	87	1.5	1.20755	0.867925	1.64151	1.81132		72.0643	0.837278	1.01685	0.69972		817.904	0.610728	1.02946	0.768966	0.724003	0.878748	0.823903		No				UU	0			200.724	1.27833	1.17843	0.729181	1.01432	0.794153	0.648013	0.705603
Setd8	135	163	164	106	153	1.00613	1.20741	0.785185	1.13333	1.21481		178.169	1.63347	1.51316	1.00904		2150.07	2.0294	3.62351	3.45128	1.83144	2.39925	0.763339		No				UU	0			1322.5	1.03623	0.861701	1.14669	1.3981	1.86922	1.47955	0.970574
Hivep2	82	99	119	55	64	1.20202	1.20732	0.670732	0.780488	1.45122		286.673	0.386606	0.134016	0.2184		2069.2	0.552186	0.165768	0.209783	0.469396	0.181992	2.57921		No				UU	0			355.231	1.80568	1.91691	0.926703	1.23065	0.656045	0.42239	0.309753
Tmem47	111	134	187	154	98	1.39552	1.20721	1.38739	0.882883	1.68468		586.36	0.28185	0.166506	0.18947		6643.43	0.304236	0.516869	0.412685	0.293043	0.321383	0.911819		No				UU	0			1879.13	0.88126	0.516242	0.33551	0.305905	0.65536	0.773632	0.602073
Eml2	58	70	107	88	36	1.52857	1.2069	1.51724	0.62069	1.84483		44.3073	13.7879	2.42524	4.4249		673.563	7.96912	2.73776	2.88412	10.8785	3.118	3.48894		No				UU	0			189.357	1.8652	2.66785	2.29851	2.86682	1.75691	1.67443	1.71083
Fancg	29	35	41	31	66	1.17143	1.2069	1.06897	2.27586	1.41379		39.5928	1.65844	2.00653	1.68261		414.334	1.4279	1.82687	1.7067	1.54317	1.80568	0.854622		No				UU	0			118.6	1.13856	1.40704	0.980751	1.3527	1.27049	1.2039	1.45437
Phf8	29	35	52	70	45	1.48571	1.2069	2.41379	1.55172	1.7931		49.489	1.42862	1.27716	1.03179		916.519	1.14747	1.68594	0.995424	1.28804	1.24758	1.03244		No				UU	0			396.024	1.12644	1.28078	0.9049	1.0447	1.20062	1.06015	0.956265
Tmem33	155	187	253	144	210	1.35294	1.20645	0.929032	1.35484	1.63226		371.2	1.51504	0.665521	0.590759		5448.94	2.41673	0.528129	0.4893	1.96589	0.568427	3.45847		No				UU	0			1266.9	1.80649	1.43728	2.07356	1.43936	1.93382	1.93905	1.29636
Arhgef12	189	228	404	323	241	1.77193	1.20635	1.70899	1.27513	2.13757		270.995	2.38446	0.734075	0.790511		3053.47	1.51744	0.651819	0.707485	1.95095	0.720972	2.70599		No				UU	0			824.242	1.42167	1.32078	1.02955	1.14647	1.14647	0.953211	0.646461
Tecpr1	68	82	105	78	90	1.28049	1.20588	1.14706	1.32353	1.54412		65.4394	1.21241	1.04791	1.29755		754.584	1.64093	0.777096	0.918961	1.42667	1.01038	1.41201		No				UU	0
Elac2	83	100	101	91	98	1.01	1.20482	1.09639	1.18072	1.21687		134.258	2.83614	1.72034	1.79825		1285.23	2.72539	2.28244	2.0749	2.78077	1.96899	1.41229		No				UU	0			290.129	2.05021	1.69797	1.51381	1.7971	2.80918	1.73378	5.03039
Camsap2	88	106	128	91	102	1.20755	1.20455	1.03409	1.15909	1.45455															No				UU	0
Lrdd	44	53	60	75	40	1.13208	1.20455	1.70455	0.909091	1.36364		63.8489	1.05698	1.97787	2.54576		471.43	2.55902	2.86417	2.75823	1.808	2.53651	0.712789		No				UU	0			259.324	1.20156	0.967394	0.546872	0.953872	1.41799	0.816382	0.97026
Wdr37	44	53	79	58	59	1.49057	1.20455	1.31818	1.34091	1.79545		57.3023	1.10031	1.42087	1.07002		600.188	0.880274	1.22077	1.17139	0.990292	1.22076	0.811208		No				UU	0			481.304	1.30135	1.23105	1.14366	1.00374	1.25863	1.13744	1.86157
Sfrp1	231	278	370	183	226	1.33094	1.20346	0.792208	0.978355	1.60173		120.263	0.664709	3.25953	3.37607		1033.97	0.527755	2.31511	1.95737	0.596232	2.72702	0.218639		No				UU	0			242.58	1.39654	8.99163	8.97139	4.59298	3.29374	3.24468	1.98885
Cd99l2	118	142	144	227	228	1.01408	1.20339	1.92373	1.9322	1.22034		118.951	1.64885	0.379942	0.412234		1365.57	0.52662	0.319645	0.262615	1.08773	0.343609	3.16561		No				UU	0			441.193	1.15572	1.5313	1.30019	1.28698	0.875287	1.13883	0.553512
Tmem128	59	71	71	62	83	1	1.20339	1.05085	1.40678	1.20339		555.544	0.846574	0.615307	0.539199		6468.19	1.2208	0.583642	0.522512	1.03369	0.565165	1.829		No				UU	0
Ttc37	89	107	196	40	56	1.83178	1.20225	0.449438	0.629213	2.20225		103.97	2.5077	1.13562	0.867716		1307.89	3.43359	1.0929	1.12557	2.97064	1.05545	2.81457		No				UU	0
Gosr1	104	125	166	104	130	1.328	1.20192	1	1.25	1.59615		134.356	1.18281	0.815944	0.733467		1413.99	0.803599	0.884403	0.821332	0.993202	0.813787	1.22047		No				UU	0			957.197	1.24101	1.2642	1.48872	1.18119	1.29125	1.20485	1.25544
Anks1	55	66	86	67	64	1.30303	1.2	1.21818	1.16364	1.56364		105.722	1.41775	1.19548	1.26678		787.247	1.65733	1.08605	0.943102	1.53754	1.12285	1.36931		No				UU	0			223.589	1.48571	1.97122	1.25797	1.79517	1.81668	1.45182	1.50184
Cldn25	110	132	202	151	146	1.5303	1.2	1.37273	1.32727	1.83636															No				UU	0
Grpel2	50	60	71	51	48	1.18333	1.2	1.02	0.96	1.42		161.523	1.70836	2.26975	2.2365		1751.66	1.7862	1.90295	1.95942	1.74728	2.09216	0.835158		No				UU	0			70.0328	1.75664	2.95185	4.02491	6.53883	4.87176	4.11698	2.17648
Parp1	160	192	360	143	142	1.875	1.2	0.89375	0.8875	2.25		377.395	1.58156	4.29074	4.42869		3465.45	2.70465	4.02461	5.06924	2.14311	4.45332	0.481238		No				UU	0			487.598	2.23636	3.45451	3.97441	5.14343	6.18799	6.07402	7.47861
Plekhm1	90	108	145	66	109	1.34259	1.2	0.733333	1.21111	1.61111		68.4616	2.02999	1.57417	1.52199		691.276	2.1316	2.42479	2.18593	2.0808	1.92672	1.07997		No				UU	0			426.994	1.40353	1.71703	1.21065	1.64123	1.48615	1.17379	1.87829
Repin1	30	36	72	28	45	2	1.2	0.933333	1.5	2.4		63.7174	0.586151	0.819618	0.806306		644.235	0.912256	1.03858	0.905223	0.749204	0.89243	0.83951		No				UU	0			361.19	1.32318	1.67283	1.55394	1.04469	1.05926	0.955246	1.068
Uck1	90	108	108	101	86	1	1.2	1.12222	0.955556	1.2		275.703	0.824618	0.782177	1.47177		1973.27	1.4538	0.922922	1.11881	1.13921	1.07392	1.0608		No				UU	0			613.168	0.985985	1.05849	0.851068	1.07587	0.974913	0.927947	1.00696
Zkscan5	30	36	44	41	38	1.22222	1.2	1.36667	1.26667	1.46667		25.8344	2.27713	3.62234	2.59825		368.402	1.09759	1.45928	1.98761	1.68736	2.41687	0.698158		No				UU	0			100.095	1.72317	2.15548	1.80292	1.98664	2.28096	2.2607	3.54444
Elmo2	191	229	369	267	345	1.61135	1.19895	1.39791	1.80628	1.93194		94.8892	2.01776	0.744597	0.67835		1968.84	0.457352	0.424382	0.423105	1.23756	0.567608	2.1803		No				UU	0			536.87	1.60712	1.74126	1.70491	1.74047	1.35059	1.26161	0.890267
Ap1m1	186	223	241	172	168	1.08072	1.19892	0.924731	0.903226	1.2957		627.583	0.947035	0.861138	0.601137		4542.54	1.47932	0.989146	0.78434	1.21318	0.80894	1.49971		No				UU	0			1409.48	1.00781	1.06356	0.926177	0.879405	0.957364	0.899023	0.695335
Snx7	161	193	267	273	458	1.38342	1.19876	1.69565	2.84472	1.65839		2129.55	0.285422	0.0390523	0.0310396		21091.6	0.219534	0.102887	0.0707901	0.252478	0.0609422	4.1429		No				UU	0			1153	1.57003	0.816316	1.30294	0.733493	0.698153	0.475098	0.423926
Zfand5	223	267	286	214	220	1.07116	1.19731	0.959641	0.986547	1.28251		536.348	0.930156	0.784317	0.859387		4506.64	0.810943	0.79261	0.963653	0.870549	0.849992	1.02419		No				UU	0			792.236	1.49982	1.73422	2.04209	2.02905	1.51566	1.18609	1.42942
Top2a	441	528	529	582	295	1.00189	1.19728	1.31973	0.668934	1.19955		683.386	1.10713	2.29733	3.39629		4014.67	1.26792	2.26592	3.52921	1.18752	2.87219	0.413456		No				UU	0			1316.87	1.64836	0.97308	1.43311	1.70949	2.02805	2.19418	3.69655
Plxnb2	769	920	1800	823	836	1.95652	1.19636	1.07022	1.08713	2.3407		902.687	1.38194	0.264011	0.408378		4289.71	1.49175	0.95995	0.629264	1.43685	0.565401	2.54129		No				UU	0			2076.2	1.17785	1.23731	0.792729	1.02209	0.751721	0.619098	0.289851
Trappc12	87	104	129	89	103	1.24038	1.1954	1.02299	1.18391	1.48276															No				UU	0
Ralgps2	41	49	54	51	27	1.10204	1.19512	1.2439	0.658537	1.31707		36.1096	3.30065	4.50018	5.37527		285.077	2.76525	3.689	5.81882	3.03295	4.84582	0.62589		No				UU	0			78.6202	4.39043	8.90706	10.8306	13.713	11.1111	14.17	11.065
Gypc	72	86	150	70	78	1.74419	1.19444	0.972222	1.08333	2.08333		282.86	2.55448	0.0707064	0.0707064		1957.58	0.729287	0.213625	0.115193	1.64188	0.117558	13.9666		No				UU	0			609.581	1.35115	2.18373	2.79742	2.48774	1.79748	2.56208	0.432248
Klf3	31	37	133	15	37	3.59459	1.19355	0.483871	1.19355	4.29032		308.94	3.89449	1.39999	1.86554		3376.04	2.4582	1.26717	1.29575	3.17634	1.45711	2.17989		No				UU	1			1333.18	1.42075	2.10748	2.38626	2.82099	2.0906	2.39594	1.2388
Opa3	88	105	107	109	115	1.01905	1.19318	1.23864	1.30682	1.21591		77.3841	1.01547	0.933317	0.942908		1297.41	0.815258	0.801063	0.664159	0.915364	0.835362	1.09577		No				UU	0			382.577	1.56252	1.22733	1.0341	1.28907	1.44957	0.859486	0.907373
Wbp2	259	309	322	380	312	1.04207	1.19305	1.46718	1.20463	1.24324		93.3415	1.5806	1.63948	2.33783		2943.41	1.32054	1.45331	1.1447	1.45057	1.64383	0.882433		No				UU	0			717.448	1.18444	1.10947	0.795821	1.24895	0.909371	1.12157	1.36736
Cpne2	57	68	110	66	101	1.61765	1.19298	1.15789	1.77193	1.92982		132.593	1.08063	0.160079	0.206588		1235.76	1.10607	0.269688	0.229253	1.09335	0.216402	5.05242		No				UU	0			557.833	1.28395	1.51763	1.15725	1.82675	1.87378	0.998823	0.334744
Taok1	197	235	293	190	227	1.24681	1.19289	0.964467	1.15228	1.48731		254.905	1.28009	1.36148	0.886376		1929.35	1.08433	1.07876	1.20042	1.18221	1.13176	1.04458		No				UU	0			999.666	1.66751	1.49181	0.929065	1.39642	1.40243	1.36486	1.00341
Zfc3h1	200	238	251	183	249	1.05462	1.19	0.915	1.245	1.255		255.737	1.79058	1.23163	1.34735		3567.65	0.639644	0.612462	0.724373	1.21511	0.978953	1.24124		No				UU	0
Ddx3y	122	145	170	111	128	1.17241	1.18852	0.909836	1.04918	1.39344		504.756	0.600438	0.58629	0.170484		4150.87	0.0646561	0.102536	0.512143	0.332547	0.342863	0.969912		No				UU	0			1587.91	1.22159	0.947423	1.1933	0.72519	0.781669	0.645187	0.689059
Map1lc3b	463	550	714	487	504	1.29818	1.1879	1.05184	1.08855	1.54212		1224.58	2.02573	0.885986	1.12461		14877.3	0.890564	0.634471	0.751982	1.45815	0.849263	1.71696		No				UU	0			2335.83	0.850504	1.5374	1.04524	0.806614	0.602816	0.789702	0.510637
Fam107b	59	70	90	166	64	1.28571	1.18644	2.81356	1.08475	1.52542		432.969	0.329619	0.132345	0.308876		2690.65	0.252034	0.353327	0.357909	0.290826	0.288114	1.00941		No				UU	0			50.8347	3.05189	1.31218	1.82702	2.0232	2.39174	1.19034	1.4788
Nacc1	177	210	303	215	174	1.44286	1.18644	1.21469	0.983051	1.71186		157.024	0.678996	1.64377	1.14526		1016.89	1.49413	2.70093	2.08575	1.08656	1.89393	0.57371		No				UU	0			429.24	2.05569	1.92943	1.33924	2.67305	2.23844	1.79467	2.15751
Gpd1l	43	51	58	37	38	1.13725	1.18605	0.860465	0.883721	1.34884		66.4071	2.55397	2.20937	1.25994		1008.08	2.09911	1.15431	1.37869	2.32654	1.50058	1.55043		No				UU	0			147.519	1.23222	2.17887	1.92994	2.08102	2.29155	1.73948	2.81752
Znfx1	70	83	137	91	104	1.6506	1.18571	1.3	1.48571	1.95714		49.1278	1.47713	1.40857	1.06856		667.682	0.542436	0.609878	0.604419	1.00978	0.922856	1.09419		No				UU	0
Hyal2	81	96	114	103	123	1.1875	1.18519	1.2716	1.51852	1.40741		183.617	0.922316	0.551269	0.873434		1836.67	1.08649	0.581163	0.84656	1.0044	0.713107	1.40849		No				UU	0			147.31	1.40261	1.34102	1.33837	1.40873	1.7278	1.06298	1.44453
Hdhd2	44	52	62	66	69	1.19231	1.18182	1.5	1.56818	1.40909		94.9576	1.27002	1.39246	1.21414		1286.86	1.23694	0.984882	1.10217	1.25348	1.17341	1.06823		No				UU	0			477.715	1.38217	1.44909	0.99201	1.06007	1.29485	1.12346	1.44439
Sumf1	149	176	203	235	239	1.15341	1.18121	1.57718	1.60403	1.36242		235.054	0.551915	0.25016	0.285166		3962.96	0.436905	0.318633	0.254855	0.49441	0.277204	1.78356		No				UU	0			698.832	1.16826	1.2733	0.958349	0.832301	0.751558	0.606237	0.763423
Wdtc1	116	137	179	122	137	1.30657	1.18103	1.05172	1.18103	1.5431		40.1683	1.52964	3.25998	2.49968		471.148	1.82123	7.73423	4.09703	1.67543	4.39773	0.380977		No				UU	0			238.477	1.61301	2.11232	1.57583	2.58335	1.85724	1.72394	3.69207
Ubl3	72	85	140	109	122	1.64706	1.18056	1.51389	1.69444	1.94444		332.568	1.05603	1.88473	1.58327		3699.18	1.14284	1.31492	1.49793	1.09944	1.57021	0.700184		No				UU	0			753.164	1.28908	1.49335	1.29872	1.25998	1.2867	1.04952	1.5824
Cnnm4	50	59	94	20	37	1.59322	1.18	0.4	0.74	1.88		88.531	1.34934	0.684331	0.794435		765.46	1.09203	0.791063	0.488959	1.22069	0.689697	1.76989		No				UU	0			489.965	1.5372	1.82942	1.35774	1.67762	1.67288	1.55545	0.719973
Rnf10	651	768	849	558	721	1.10547	1.17972	0.857143	1.10753	1.30415		288.526	1.16457	1.36507	1.44282		2046.2	1.47351	1.49225	1.54439	1.31904	1.46113	0.902749		No				UU	0			2704.6	1.2602	1.20844	1.01021	1.17288	1.12375	1.03299	0.977013
Rpl7	4171	4920	4920	3705	3420	1	1.17957	0.888276	0.819947	1.17957		12857.8	0.948622	1.10853	1.02685		114753	0.838706	0.790374	0.981521	0.893664	0.976818	0.914873		No				UU	0
Itgb1	4183	4933	13925	4183	7035	2.82283	1.1793	1	1.68181	3.32895		3051.16	0.647703	0.55728	0.551317		16906.2	0.376949	0.220491	0.242785	0.512326	0.392968	1.30373		No				UU	0			10002.5	1.15947	0.717331	0.642982	0.566206	0.642185	0.467776	0.641878
Abr	95	112	207	65	96	1.84821	1.17895	0.684211	1.01053	2.17895		69.0622	1.48477	0.948246	0.986442		991.018	1.17768	0.869075	1.20895	1.33123	1.00318	1.32701		No				UU	0			799.01	1.20381	1.491	1.44663	1.99691	1.24285	1.23038	0.802008
Cdc25b	73	86	107	26	73	1.24419	1.17808	0.356164	1	1.46575		131.843	3.81431	0.955933	1.04563		1526.12	1.33255	1.07078	1.33611	2.57343	1.10211	2.335		No				UU	0			75.1164	1.93446	1.50605	1.03492	1.82059	1.39602	1.2909	0.940952
Iqsec1	124	146	162	92	218	1.10959	1.17742	0.741935	1.75806	1.30645		92.9001	2.07908	0.713586	0.866193		1480.64	0.595106	0.565877	0.441326	1.33709	0.646745	2.06742		No				UU	0			935.286	1.02183	1.00027	0.531681	0.59707	0.465713	0.398914	0.384156
Frem1	17	20	45	72	19	2.25	1.17647	4.23529	1.11765	2.64706		20	1	1	1		89.5169	0.222238	0.475747	0.359771	0.611119	0.708879	0.862092		No				UU	0			36.9646	1.05516	2.39991	2.07472	1.20355	0.943447	0.879429	0.99785
Klhl18	34	40	68	34	62	1.7	1.17647	1	1.82353	2		53.2261	0.623275	0.485732	0.716109		486.871	1.07072	0.920895	0.690806	0.846996	0.703385	1.20417		No				UU	0			217.79	1.52184	1.03804	0.61454	0.931675	0.941909	0.516656	0.536651
Tbx18	17	20	33	16	67	1.65	1.17647	0.941176	3.94118	1.94118		141.299	0.560661	0.181097	0.181097		2572.65	0.524847	0.12167	0.0714083	0.542754	0.138818	3.90983		No				UU	0			382.177	1.50273	1.44368	1.5006	0.894783	0.521677	0.414043	0.293946
Slc25a4	1159	1363	1363	1332	1462	1	1.17601	1.14927	1.26143	1.17601		4302.02	0.683123	0.775721	0.823817		41988.7	0.855459	0.556141	0.502502	0.769291	0.664545	1.15762		No				UU	0			2919.99	1.39049	1.38577	1.45367	1.04882	1.33932	1.10429	1.14491
Lrch4	97	114	128	83	129	1.12281	1.17526	0.85567	1.3299	1.31959		22.5212	0.982227	0.912752	1.16486		316.583	0.819176	1.07756	1.10809	0.900701	1.06582	0.84508		No				UU	0			256.884	1.49064	1.65878	1.19184	1.70811	1.57619	1.49394	1.38748
Sbds	120	141	155	144	156	1.09929	1.175	1.2	1.3	1.29167		485.235	1.99073	1.2175	1.40327		6749.78	1.22615	0.777705	1.09153	1.60844	1.1225	1.43291		No				UU	0			419.453	1.49621	1.43846	1.40398	1.40462	1.35532	0.992205	1.6619
Ctgf	646	759	1742	491	526	2.29513	1.17492	0.760062	0.814241	2.69659		12947.9	0.290223	0.0586221	0.096551		142376	0.0947786	0.112702	0.141929	0.192501	0.102451	1.87896		No				UU	0			8139.98	0.93787	0.204069	0.317397	0.448301	0.393062	0.408305	0.403726
Ap1g1	86	101	107	74	85	1.05941	1.17442	0.860465	0.988372	1.24419		167.19	0.889199	1.08843	0.961886		1243.81	1.78178	1.2684	1.07978	1.33549	1.09962	1.2145		No				UU	0			1449.39	1.17977	1.1422	0.960741	1.13626	1.21179	1.07422	1.06954
Sbk1	23	27	38	39	39	1.40741	1.17391	1.69565	1.69565	1.65217		65.8495	1.49283	4.65701	5.51833		783.589	1.70409	2.07223	3.8552	1.59846	4.02569	0.397064		No				UU	0			78.8461	1.78512	2.40583	1.98737	3.0906	3.41322	3.46933	2.11239
Cpe	1307	1534	1745	1465	1335	1.13755	1.17368	1.12089	1.02142	1.33512		3769.99	0.7285	0.0455895	0.0780108		29627.8	0.337893	0.156795	0.305486	0.533196	0.14647	3.6403		No				UU	0			3441.3	1.2461	1.17454	0.823894	0.340354	0.450288	0.408444	0.525776
Zbtb7a	75	88	139	62	97	1.57955	1.17333	0.826667	1.29333	1.85333		37.0091	3.31751	1.45134	1.19415		460.587	1.88668	1.18209	0.854743	2.6021	1.17058	2.22291		No				UU	0			454.629	1.23669	1.40537	1.20845	1.42138	0.972507	0.674146	0.625429
Slc9a3r1	77	90	116	56	90	1.28889	1.16883	0.727273	1.16883	1.50649		131.913	7.48776	5.35134	3.71222		2621.21	2.57456	2.08179	2.36576	5.03116	3.37778	1.48949		No				UU	0			405.019	1.53326	2.4527	3.72434	6.10844	4.66076	3.6789	3.7049
Nubp2	95	111	113	98	101	1.01802	1.16842	1.03158	1.06316	1.18947		399.056	0.752197	0.820072	1.55233		2651.28	1.76224	2.01767	2.11441	1.25722	1.62612	0.773139		No				UU	0			1343.78	1.11712	0.833579	1.1806	1.03096	1.61481	1.18	2.3029
Zfp207	458	535	540	428	514	1.00935	1.16812	0.934498	1.12227	1.17904		653.98	1.29934	1.78259	1.1108		5986.74	1.11165	1.30813	1.78879	1.20549	1.49758	0.804963		No				UU	0			1082.87	1.44312	1.25546	1.77525	1.64924	1.87374	1.4897	2.34312
Cul4b	120	140	180	120	115	1.28571	1.16667	1	0.958333	1.5		627.273	1.23035	3.61728	3.25418		5321.26	0.994539	5.28881	3.96674	1.11244	4.03175	0.275921		No				UU	0			591.115	1.66322	1.14509	1.78327	1.83899	1.6509	1.58306	3.92609
Hspa4l	60	70	119	55	57	1.7	1.16667	0.916667	0.95	1.98333		45.4861	2.32812	0.66682	0.716615		964.148	1.76219	0.54566	0.469143	2.04516	0.59956	3.4111		No				UU	0			140.729	1.0186	1.10326	0.842173	0.989489	1.14763	0.977711	0.995051
Lcorl	54	63	86	43	35	1.36508	1.16667	0.796296	0.648148	1.59259		21.0383	1.11744	1.62939	1.08751		425.97	1.22239	0.948923	1.00179	1.16991	1.1669	1.00258		No				UU	0			32.038	3.423	3.07786	2.00564	2.85818	2.48573	2.12142	1.95253
Tbc1d2	18	21	44	37	44	2.09524	1.16667	2.05556	2.44444	2.44444		29.1527	1.86348	1.21263	1.16026		631.841	1.05032	0.544925	0.736631	1.4569	0.913611	1.59466		No				UU	0			67.2999	1.53744	1.54212	1.35383	1.81903	2.23264	1.16794	1.06743
Tlk1	186	217	275	212	201	1.26728	1.16667	1.13978	1.08065	1.47849		152.305	1.2671	2.14714	1.36559		1524.77	1.32197	1.55365	1.80985	1.29453	1.71906	0.753047		No				UU	0			510.711	1.65937	1.70046	1.36694	1.70641	1.91346	1.66596	1.84014
Nsmf	97	113	148	95	128	1.30973	1.16495	0.979381	1.31959	1.52577															No				UU	0
4632419I22Rik	164	191	197	182	159	1.03141	1.16463	1.10976	0.969512	1.20122		481.484	0.910182	0.318446	0.267778		3425.81	0.847648	0.464326	0.473061	0.878915	0.380903	2.30745		No				UU	0
Pcnp	316	368	417	486	345	1.13315	1.16456	1.53797	1.09177	1.31962		1834.16	1.18806	1.36992	1.07702		13027.5	1.08446	0.926916	1.14232	1.13626	1.12904	1.0064		No				UU	0
Rad23a	122	142	147	140	146	1.03521	1.16393	1.14754	1.19672	1.20492		219.109	1.54812	1.7576	1.41209		1978.18	1.5144	1.4775	1.24254	1.53126	1.47243	1.03995		No				UU	0			501.004	1.14928	1.49922	1.36024	2.02072	1.75595	1.56493	1.14366
Bcl9	98	114	152	116	92	1.33333	1.16327	1.18367	0.938776	1.55102		56.5383	1.02304	0.979904	0.986769		829.626	0.868336	0.856091	1.16876	0.945686	0.99788	0.947695		No				UU	0			306.204	1.56238	2.22343	1.35015	1.94723	1.33958	1.45249	1.0021
Gab2	49	57	62	21	94	1.08772	1.16327	0.428571	1.91837	1.26531		65.3372	0.983278	0.522499	0.6112		844.424	0.513349	0.458051	0.333341	0.748313	0.481273	1.55486		No				UU	0			143.737	1.39817	1.19624	0.990376	1.00082	0.774405	0.666725	0.735241
Asb6	80	93	114	118	111	1.22581	1.1625	1.475	1.3875	1.425		193.75	0.357633	0.678637	0.692317		963.717	1.67995	0.925259	0.8627	1.01879	0.789728	1.29005		No				UU	0			328.673	1.33184	1.10447	0.866166	1.0633	1.07067	0.756562	1.34607
Dhx32	62	72	133	22	50	1.84722	1.16129	0.354839	0.806452	2.14516		130.7	6.99619	2.96863	3.38009		806.405	2.76364	2.48141	1.30456	4.87992	2.53367	1.92602		No				UU	0			340.034	1.8223	2.47835	3.32733	3.55198	2.83867	2.20849	2.25071
Ctif	56	65	89	46	61	1.36923	1.16071	0.821429	1.08929	1.58929															No				UU	0
Slc12a7	94	109	160	83	161	1.46789	1.15957	0.882979	1.71277	1.70213		145.591	1.79253	2.33595	2.3297		1825.33	0.75016	1.17913	1.50407	1.27134	1.83721	0.691996		No				UU	0			384.787	1.33042	1.14596	0.687144	1.16066	1.52359	1.65481	1.02332
Cmtm4	82	95	111	126	80	1.16842	1.15854	1.53659	0.97561	1.35366															No				UU	0			868.205	1.21308	1.13491	1.31329	1.66896	1.37287	1.14129	1.1006
Itgbl1	158	183	270	337	1691	1.47541	1.15823	2.13291	10.7025	1.70886		20	1	1	1		3950.5	0.0457889	0.0344246	0.0311201	0.522894	0.516386	1.0126		No				UU	0			244.239	1.34405	3.78477	2.21537	0.745248	0.566459	0.221323	1.12214
Mrgbp	38	44	75	40	60	1.70455	1.15789	1.05263	1.57895	1.97368															No				UU	0
Mesdc1	89	103	188	56	146	1.82524	1.1573	0.629213	1.64045	2.11236		73.2507	1.11905	0.883979	0.859053		869.2	1.17363	0.753975	0.840776	1.14634	0.834446	1.37378		No				UU	0			160.5	1.58874	1.78426	1.38827	2.12118	1.68146	1.1078	0.662501
Rnf149	134	155	155	129	227	1	1.15672	0.962687	1.69403	1.15672		757.125	0.799383	0.713611	0.545983		16625.7	0.527959	0.675929	0.410769	0.663671	0.586573	1.13144		No				UU	0
Ddx23	179	207	237	181	186	1.14493	1.15642	1.01117	1.03911	1.32402		20	1.17765	1.44085	1.21698		274.871	0.961247	0.646307	0.981468	1.06945	1.0714	0.998175		No				UU	0			1170.55	1.19494	1.14061	1.21191	1.14585	1.38335	0.893791	1.60162
Aldh6a1	32	37	46	36	64	1.24324	1.15625	1.125	2	1.4375		35.9943	11.8991	5.90623	3.84776		1609.93	1.13692	1.65411	1.72996	6.51799	3.28452	1.98446		No				UU	0			204.809	2.10249	4.75727	4.07754	2.79689	1.79697	3.40472	2.92853
Lrrc57	32	37	63	27	39	1.7027	1.15625	0.84375	1.21875	1.96875		46.5139	1.16284	1.8796	1.15141		1163.28	0.933617	1.37572	1.03991	1.04823	1.36166	0.769817		No				UU	0			290.995	1.98562	1.98849	1.45921	2.32365	2.19686	1.59382	1.94244
Rasa2	32	37	41	24	24	1.10811	1.15625	0.75	0.75	1.28125		157.968	1.43407	1.08026	0.416976		3432.39	0.53623	0.467793	0.542356	0.985149	0.626847	1.5716		No				UU	0			282.682	2.24252	1.5499	1.2654	1.48063	1.45653	0.925216	0.99695
Rcan2	32	37	43	46	25	1.16216	1.15625	1.4375	0.78125	1.34375		176.952	0.42879	0.190464	0.200639		2103.01	0.0650112	0.107612	0.12543	0.246901	0.156036	1.58233		No				UU	0			309.227	1.35422	0.875738	0.494281	0.47552	0.373045	0.295414	0.267653
Synrg	58	67	128	51	74	1.91045	1.15517	0.87931	1.27586	2.2069		42.7613	2.37306	1.6948	1.09786		407.694	1.53403	0.904058	0.847585	1.95355	1.13607	1.71956		No				UU	0
9030617O03Rik	39	45	47	58	35	1.04444	1.15385	1.48718	0.897436	1.20513		100.538	6.7992	0.60547	0.391159		1312.69	3.03402	0.922514	0.400743	4.91661	0.579971	8.47734		No				UU	0			777.609	1.39927	2.09612	1.46038	1.65842	1.78692	2.16792	0.284033
Rbm38	26	30	32	36	21	1.06667	1.15385	1.38462	0.807692	1.23077		68.5031	1.62399	4.52485	5.47414		679.608	3.70301	5.27968	4.24488	2.6635	4.88089	0.5457		No				UU	0			137.851	1.78734	1.65396	1.29101	2.10247	3.44925	2.52195	3.8796
Rngtt	78	90	99	96	98	1.1	1.15385	1.23077	1.25641	1.26923		182.597	1.10844	1.39106	1.23856		1431.11	1.39309	1.42781	1.47943	1.25077	1.38421	0.903592		No				UU	0			491.731	1.38163	1.38789	1.61139	1.85059	2.40773	1.84422	1.99678
Hexdc	137	158	286	167	139	1.81013	1.15328	1.21898	1.0146	2.08759		33.6158	3.12742	1.55947	1.31489		452.641	1.1036	1.30161	1.181	2.11551	1.33924	1.57963		No				UU	0			64.1374	1.19193	1.52799	1.36272	1.3291	1.36272	1.52604	1.48507
Slc1a5	111	128	134	41	40	1.04688	1.15315	0.369369	0.36036	1.20721		91.1744	1.19742	2.25823	1.64223		993.814	1.27973	1.02228	2.40837	1.23858	1.83278	0.675791		No				UU	0			715.425	2.42169	1.99274	2.31973	2.75986	3.32957	2.28435	2.05297
Ralgapa1	105	121	126	106	126	1.04132	1.15238	1.00952	1.2	1.2		65.4318	1.41071	1.06362	0.889556		601.581	1.28383	0.773914	0.986541	1.34727	0.928407	1.45116		No				UU	0
Daxx	79	91	114	89	85	1.25275	1.1519	1.12658	1.07595	1.44304		278.592	1.20226	1.69573	1.71573		2795.93	0.948498	2.05161	2.31891	1.07538	1.9455	0.552753		No				UU	0			291.501	1.61276	1.75602	2.22384	1.87332	2.16843	1.65883	3.6826
Dst	311	358	767	200	317	2.14246	1.15113	0.643087	1.01929	2.46624		216.376	5.1672	1.51445	1.23564		1747.23	3.10954	3.8053	1.6985	4.13837	2.06347	2.00554		No				UU	0			661.935	1.28306	1.3463	0.723577	1.3554	1.23042	1.70271	0.509721
Abl2	53	61	96	39	89	1.57377	1.15094	0.735849	1.67925	1.81132		293.12	1.16894	1.08935	1.01727		1575.94	1.12224	1.18276	1.54277	1.14559	1.20804	0.948304		No				UU	0
Ncapd2	272	313	313	303	177	1	1.15074	1.11397	0.650735	1.15074		590.996	1.20204	2.38956	1.78171		1689.67	1.72499	2.24465	3.21599	1.46352	2.40798	0.607778		No				UU	0			761.449	1.49236	1.53241	1.31514	2.00294	2.29019	2.59643	2.96524
Dos	60	69	83	102	72	1.2029	1.15	1.7	1.2	1.38333		39.5581	1.26841	1.01512	1.803		790.054	1.60454	0.970367	1.40027	1.43647	1.29719	1.10737		No				UU	0
Socs7	20	23	60	18	34	2.6087	1.15	0.9	1.7	3		67.547	1.67438	1.77475	1.69536		959.607	1.0231	1.1332	1.06054	1.34874	1.41596	0.952523		No				UU	0			133.281	1.62941	1.86429	1.18969	2.1275	2.24963	1.71025	1.7726
Stox2	80	92	169	95	70	1.83696	1.15	1.1875	0.875	2.1125		133.637	0.924871	0.751907	0.689251		2238.49	0.512985	0.704218	0.839647	0.718928	0.746256	0.96338		No				UU	0			73.1898	1.39921	1.36493	0.414086	0.594948	0.662157	0.603312	0.617157
Chp1	307	353	512	246	973	1.45042	1.14984	0.801303	3.16938	1.66775															No				UU	0
Prr12	107	123	159	154	102	1.29268	1.14953	1.43925	0.953271	1.48598		67.9793	1.41806	1.3854	1.25459		661.66	1.47517	1.6031	1.57272	1.44662	1.45395	0.994956		No				UU	0			330.064	1.10246	1.52974	0.746795	1.41031	1.09711	1.08755	1.07861
Nelfcd	101	116	132	118	137	1.13793	1.14851	1.16832	1.35644	1.30693															No				UU	0
Prpf4	54	62	77	66	47	1.24194	1.14815	1.22222	0.87037	1.42593		119.694	1.55377	1.75439	1.6521		978.343	1.76076	1.79313	2.17465	1.65726	1.84357	0.898944		No				UU	0
Eps15l1	123	141	169	128	112	1.19858	1.14634	1.04065	0.910569	1.37398		85.8186	1.19619	1.27714	1.1895		1006.5	0.956334	1.14116	1.41249	1.07626	1.25507	0.857532		No				UU	0			412.212	1.60508	1.83519	1.39537	2.00012	1.98242	1.76093	1.21682
Rcn2	349	400	759	305	418	1.8975	1.14613	0.873926	1.19771	2.17479		1508.06	0.892285	0.642019	0.601796		20632.6	0.622505	0.625118	0.64696	0.757395	0.628973	1.20418		No				UU	0			2487.77	1.26503	1.12264	0.984048	0.806642	0.626706	0.576539	0.507782
Mark2	137	157	159	108	142	1.01274	1.14599	0.788321	1.0365	1.16058		144.936	1.17414	0.968314	0.928936		1336.5	1.49516	1.16281	0.963004	1.33465	1.00577	1.327		No				UU	0			461.713	1.5399	1.5399	1.52327	2.36033	2.16659	1.5399	1.46125
Ccnl1	158	181	195	142	140	1.07735	1.14557	0.898734	0.886076	1.23418		493.608	3.74722	2.29754	1.55389		6231.8	0.754951	0.87583	1.46436	2.25109	1.5479	1.45428		No				UU	0			346.514	1.35732	1.04688	0.974602	1.10288	1.35732	0.817503	1.33909
Srbd1	62	71	80	22	44	1.12676	1.14516	0.354839	0.709677	1.29032		186.683	2.01345	2.38958	2.23867		1318.01	1.7897	2.51474	3.41227	1.90157	2.63882	0.720615		No				UU	0			88.9291	1.50273	1.39991	0.951499	1.57945	1.55799	1.40457	2.05369
Pgm1	69	79	120	27	88	1.51899	1.14493	0.391304	1.27536	1.73913		362.172	1.33376	1.89727	1.09454		3530.03	1.37599	0.861334	0.808313	1.35487	1.16536	1.16262		No				UU	0			719.106	1.45434	1.29794	1.85563	1.57334	1.24309	1.2641	1.44887
Map4k3	145	166	391	138	129	2.35542	1.14483	0.951724	0.889655	2.69655		374.417	0.816259	0.894921	1.04431		4656.54	0.422652	0.612218	1.35234	0.619455	0.975948	0.634721		No				UU	0
Impact	270	309	454	293	357	1.46926	1.14444	1.08519	1.32222	1.68148		157.863	1.04964	1.27697	1.1409		2772.4	0.794437	1.01901	1.11339	0.922038	1.13757	0.810534		No				UU	0			2582.64	1.00742	1.03928	1.24143	0.957072	1.18523	0.97746	1.65665
Cdip1	104	119	126	122	138	1.05882	1.14423	1.17308	1.32692	1.21154															No				UU	0
Nagpa	42	48	48	49	53	1	1.14286	1.16667	1.2619	1.14286		65.7688	0.810656	0.813104	0.840107		642.561	0.86238	0.776186	0.979804	0.836518	0.8523	0.981483		No				UU	0			211.593	1.39777	1.45335	0.88611	1.10054	1.25439	0.711995	1.11272
Tmpo	233	266	341	252	152	1.28195	1.14163	1.08155	0.652361	1.46352		491.411	1.32973	1.17289	0.990031		2774.95	1.7647	1.65518	1.76546	1.54721	1.39589	1.1084		No				UU	0			480.289	2.25407	1.72545	2.72682	2.36912	2.86948	2.41329	2.93293
C78339	149	170	183	187	170	1.07647	1.14094	1.25503	1.14094	1.22819		1408.15	1.00049	0.568336	0.667786		14502	0.770242	0.591682	0.495571	0.885364	0.580844	1.52427		No				UU	0
Rpap1	71	81	88	76	58	1.08642	1.14085	1.07042	0.816901	1.23944		45.4053	1.78591	5.95261	4.36658		528.003	1.8865	2.68617	3.82486	1.8362	4.20756	0.436406		No				UU	0			228.23	1.3842	1.65846	1.1188	1.98859	2.19391	1.84545	2.95404
Rabggta	50	57	62	41	44	1.08772	1.14	0.82	0.88	1.24		159.224	2.00639	2.14191	2.72456		1043.37	3.04478	2.25443	4.1658	2.52559	2.82168	0.895067		No				UU	0			267.826	1.43544	1.49939	1.9949	2.57942	3.10997	2.2082	3.11747
Ist1	216	246	290	286	281	1.17886	1.13889	1.32407	1.30093	1.34259															No				UU	0
Lbr	72	82	96	63	62	1.17073	1.13889	0.875	0.861111	1.33333		1237.13	0.645758	2.08106	2.99813		7246.67	2.34476	3.74661	4.17194	1.49526	3.24943	0.46016		No				UU	0			1391.1	1.57843	1.48584	2.4648	2.64315	3.24379	2.74727	5.38804
Cspg4	137	156	276	83	250	1.76923	1.13869	0.605839	1.82482	2.0146		320.693	0.413177	0.0676055	0.0813379		3087.85	0.0798203	0.104304	0.0937014	0.246499	0.0867373	2.8419		No				UU	0			730.24	1.22262	0.416048	0.187311	0.227643	0.248319	0.118778	0.128223
Nf1	101	115	118	120	167	1.02609	1.13861	1.18812	1.65347	1.16832		34.4783	0.944813	0.788181	0.788559		425.07	0.944001	0.898849	0.991051	0.944407	0.86666	1.08971		No				UU	0			734.675	1.11116	1.05964	0.513243	0.772278	0.753263	0.790996	0.35968
Stk24	94	107	204	64	109	1.90654	1.1383	0.680851	1.15957	2.17021		536.678	1.0558	0.737679	0.883373		6013.52	1.11651	0.800104	0.969902	1.08615	0.847765	1.2812		No				UU	0			736.962	1.51721	1.56719	1.80453	2.37916	1.86516	1.68089	1.09961
Med15	210	239	286	189	233	1.19665	1.1381	0.9	1.10952	1.3619		105.995	1.1117	0.978014	1.04711		927.856	1.4658	1.34291	0.874413	1.28875	1.06061	1.2151		No				UU	0			658.08	1.40354	1.27554	0.767175	1.40627	1.17578	0.876978	0.687335
Eci1	58	66	68	88	96	1.0303	1.13793	1.51724	1.65517	1.17241															No				UU	0
Idua	29	33	38	34	34	1.15152	1.13793	1.17241	1.17241	1.31034		39.6793	2.00685	0.933911	1.12163		731.841	0.697244	0.529486	0.683898	1.35204	0.817232	1.65442		No				UU	0			189.168	0.975637	1.76299	1.11753	1.10331	0.851205	1.02729	0.800877
Rab3a	29	33	34	81	41	1.0303	1.13793	2.7931	1.41379	1.17241		69.9652	1.1781	0.77056	0.856427		2896.97	0.700577	0.459281	0.590411	0.939338	0.66917	1.40374		No				UU	0			66.9473	1.77246	1.95918	1.34618	1.65742	1.94479	1.61704	1.16411
Pja1	198	225	261	195	193	1.16	1.13636	0.984848	0.974747	1.31818		242.298	0.775752	0.549733	0.483636		2170.9	1.38821	1.14785	0.626962	1.08198	0.702045	1.54119		No				UU	0			1041.7	1.48891	1.85171	1.43893	1.53293	1.85279	1.6081	1.05516
Zfp180	44	50	54	62	57	1.08	1.13636	1.40909	1.29545	1.22727		71.6902	0.740183	1.51808	0.73715		1419.73	1.48343	0.947426	0.886689	1.11181	1.02234	1.08752		No				UU	0			664.542	1.25247	1.23405	0.822777	1.07568	1.25685	1.15763	0.928776
Yes1	89	101	123	65	71	1.21782	1.13483	0.730337	0.797753	1.38202		91.7035	1.06932	2.35635	1.3951		732.731	2.24813	2.83197	2.59158	1.65872	2.29375	0.72315		No				UU	0			285.305	2.6328	2.6328	2.93019	3.19934	2.98216	2.68816	2.87869
Ctps	291	330	484	192	237	1.46667	1.13402	0.659794	0.814433	1.66323		3274.61	0.404029	0.417839	0.689012		13696.5	0.984776	0.887242	1.03801	0.694402	0.758026	0.916066		No				UU	0			1093.71	1.32497	0.861966	1.24506	1.14178	1.33685	0.859858	1.69998
Brap	120	136	159	92	118	1.16912	1.13333	0.766667	0.983333	1.325		137.483	1.02072	0.610767	0.541323		1710.11	1.15371	0.697299	0.540286	1.08722	0.597419	1.81985		No				UU	0			425.368	1.60115	1.75567	1.54005	1.72262	1.85511	1.61779	1.06597
Fam219b	45	51	53	46	53	1.03922	1.13333	1.02222	1.17778	1.17778															No				UU	0
Ppp1r21	90	102	136	47	94	1.33333	1.13333	0.522222	1.04444	1.51111															No				UU	0
Drg2	143	162	188	149	119	1.16049	1.13287	1.04196	0.832168	1.31469		672.04	1.76063	0.920756	0.787163		3654.55	1.11068	0.92418	1.13629	1.43566	0.942096	1.52389		No				UU	0			239.712	2.3131	1.88995	1.19617	1.80016	2.3859	1.4796	2.94875
D14Abb1e	83	94	104	78	82	1.10638	1.13253	0.939759	0.987952	1.25301		42.7964	1.90617	10.0361	6.065		1120.32	1.24907	3.77956	5.00673	1.57762	6.22185	0.253561		No				UU	0
Ubqln4	136	154	206	98	97	1.33766	1.13235	0.720588	0.713235	1.51471		232.152	1.2164	2.50002	2.57366		1905.62	2.26539	2.7378	2.71217	1.74089	2.63091	0.661707		No				UU	0			460.585	1.5353	1.62847	1.39759	1.97939	2.04781	1.81943	2.50984
Ssh3	38	43	70	33	55	1.62791	1.13158	0.868421	1.44737	1.84211		20	4.87773	1	1		588.052	2.17119	0.387166	0.436265	3.52446	0.705858	4.99316		No				UU	0			249.478	1.46868	2.05556	1.3573	1.21385	0.845685	0.621164	0.522679
Myof	542	613	1680	553	1075	2.74062	1.131	1.0203	1.98339	3.09963		660.117	0.832206	0.579113	0.545429		3831.55	1.514	0.791988	1.29106	1.1731	0.801897	1.46291		No				UU	0
Leprel4	299	338	348	454	560	1.02959	1.13043	1.51839	1.87291	1.16388															No				UU	0
Cpped1	77	87	106	162	122	1.21839	1.12987	2.1039	1.58442	1.37662		149.685	1.38905	0.84885	0.735892		1206.82	1.4624	0.693789	0.457064	1.42572	0.683899	2.0847		No				UU	0
Brox	116	131	185	121	180	1.41221	1.12931	1.0431	1.55172	1.59483															No				UU	0
Asph	318	359	576	342	518	1.60446	1.12893	1.07547	1.62893	1.81132		157.329	0.703272	0.789424	0.90859		1643.65	0.625667	0.593497	0.736259	0.664469	0.756942	0.877833		No				UU	0			775.904	1.42674	1.68797	1.16448	0.865684	0.748756	0.456138	0.764087
Osbpl9	257	290	292	170	309	1.0069	1.1284	0.661479	1.20233	1.13619		375.062	2.04438	1.03098	0.828345		4129.57	0.826745	0.533949	0.81211	1.43556	0.801345	1.79144		No				UU	0			2107.4	1.47657	1.39531	1.69454	1.36249	0.867641	0.807184	0.909068
Setx	117	132	206	66	112	1.56061	1.12821	0.564103	0.957265	1.76068		198.549	1.04928	2.94847	1.57307		2487.95	1.01208	3.34291	3.22153	1.03068	2.77149	0.371886		No				UU	0			467.207	1.42416	1.27971	1.06258	1.54371	1.78878	1.54834	2.86765
Zfyve26	39	44	100	38	47	2.27273	1.12821	0.974359	1.20513	2.5641		52.6911	2.13014	2.58168	2.28599		1376.59	1.16285	1.22007	1.31212	1.64649	1.84997	0.890012		No				UU	0			186.025	1.31959	1.32621	0.631484	1.27657	1.22865	1.07571	0.996276
Cdc42se1	181	204	226	179	183	1.10784	1.12707	0.98895	1.01105	1.24862		465.668	0.857403	0.577713	0.740126		4283.7	1.65266	0.532975	0.85638	1.25503	0.676798	1.85436		No				UU	0			396.39	1.61487	1.57641	1.33319	2.08586	2.01641	1.65364	0.906621
Cdr2l	126	142	165	64	57	1.16197	1.12698	0.507937	0.452381	1.30952		264.015	0.595767	0.641919	0.450545		1964.07	0.793171	0.594752	0.465324	0.694469	0.538135	1.29051		No				UU	0
Taf5l	63	71	82	52	56	1.15493	1.12698	0.825397	0.888889	1.30159		258.519	1.5167	2.1661	2.31088		1593.47	2.04287	2.32332	2.67322	1.77979	2.36838	0.751478		No				UU	0			220.067	2.1297	2.06168	2.24666	3.43952	3.45259	2.37619	3.57747
Ubn1	119	134	142	169	111	1.0597	1.12605	1.42017	0.932773	1.19328		139.323	1.87086	1.09451	0.97305		1393.76	1.34668	0.961065	1.25254	1.60877	1.07029	1.50311		No				UU	0
Wasf2	302	340	523	291	344	1.53824	1.12583	0.963576	1.13907	1.73179		834.574	1.63415	0.802745	0.73636		7499.15	1.32806	0.913311	1.08437	1.4811	0.884197	1.67509		No				UU	0			663.053	1.46791	1.80848	1.26765	2.23957	1.62157	1.37158	0.958885
Baz2b	56	63	73	49	31	1.15873	1.125	0.875	0.553571	1.30357		37.5765	2.8937	3.53058	1.1405		447.661	0.866654	1.07274	1.64069	1.88018	1.84613	1.01844		No				UU	0			151.335	1.95839	1.99844	1.76239	2.34853	2.45397	2.29282	1.35481
Efna5	24	27	66	54	30	2.44444	1.125	2.25	1.25	2.75		108.693	2.89767	0.593247	0.602392		1489.9	1.63147	0.221304	0.345786	2.26457	0.440682	5.13879		No				UU	0			354.331	2.22878	2.63528	1.63165	2.1294	1.26993	0.558965	0.291972
Hmgxb3	56	63	94	64	66	1.49206	1.125	1.14286	1.17857	1.67857		101.102	1.05865	1.86769	1.54616		1326.78	0.939672	0.886282	1.39146	0.999162	1.4229	0.702203		No				UU	0			461.795	1.26794	1.1648	1.05196	1.25091	1.43913	1.01862	1.30124
Ndfip1	177	199	406	166	212	2.0402	1.12429	0.937853	1.19774	2.29379		1452.48	1.59998	0.724237	0.808664		18427.8	0.988711	0.651258	0.534821	1.29435	0.679745	1.90417		No				UU	0			2201.74	1.34778	1.35687	1.70023	1.6107	1.05304	1.25868	0.949777
Cux1	121	136	162	128	184	1.19118	1.12397	1.05785	1.52066	1.33884		99.6153	0.840513	0.694306	0.902655		1065.97	0.899675	0.844527	0.764238	0.870094	0.801432	1.08567		No				UU	0			450.731	1.38777	1.02029	0.684574	1.16307	1.14608	1.01949	0.423298
Numb	65	73	98	57	122	1.34247	1.12308	0.876923	1.87692	1.50769		130.803	1.60242	1.22147	1.02104		1713.22	0.925527	0.979128	0.864709	1.26397	1.02159	1.23727		No				UU	0			286.125	1.42482	1.99455	1.15757	1.49975	1.40493	1.04791	1.13871
Map2k7	98	110	169	117	102	1.53636	1.12245	1.19388	1.04082	1.72449		143.803	0.983609	1.08133	1.07939		1509.54	2.58826	1.78637	1.4574	1.78594	1.35112	1.32182		No				UU	0			315.14	1.35227	1.36206	0.956457	1.34327	1.36746	1.14354	1.00265
Pde4b	49	55	60	129	74	1.09091	1.12245	2.63265	1.5102	1.22449		47.3666	0.745134	0.732776	0.732776		300.899	1.13938	0.550811	0.614061	0.942255	0.657606	1.43286		No				UU	0			92.0942	1.58295	1.81726	1.40092	2.01417	1.08058	0.671702	0.599267
Trak2	90	101	147	110	95	1.45545	1.12222	1.22222	1.05556	1.63333		141.585	0.696127	0.672684	0.679561		1934.59	0.437135	0.806894	0.62923	0.566631	0.697092	0.812849		No				UU	0			683.569	1.24003	1.06132	0.91024	1.14132	1.06143	0.684184	1.07476
Timp2	1363	1529	1954	2201	3427	1.27796	1.12179	1.61482	2.51431	1.4336		1773.15	0.275266	0.198668	0.21244		23171.4	0.110446	0.211122	0.132635	0.192856	0.188716	1.02193		No				UU	0			5939.23	1.02139	1.24023	0.942151	0.626784	0.454666	0.216206	0.397126
Zmynd8	115	129	189	150	103	1.46512	1.12174	1.30435	0.895652	1.64348		143.777	3.35588	3.14464	2.44609		1056.74	2.29927	1.54135	2.61165	2.82757	2.43593	1.16078		No				UU	0
Mzt1	91	102	136	58	82	1.33333	1.12088	0.637363	0.901099	1.49451		403.606	0.742752	0.934808	1.00474		5690.52	1.35177	0.899244	0.848489	1.04726	0.92182	1.13608		No				UU	0
Ap1b1	250	280	306	237	261	1.09286	1.12	0.948	1.044	1.224		187.062	1.0875	0.811062	1.28561		3244.27	0.995312	1.09983	1.04046	1.0414	1.05924	0.983164		No				UU	0			1013.33	1.43227	1.72363	1.12899	1.32704	1.42618	1.18701	1.79476
Ppp1r3b	25	28	37	112	16	1.32143	1.12	4.48	0.64	1.48		47.9633	1.10424	0.782635	0.70099		942.035	0.493853	0.174498	0.259454	0.799048	0.479394	1.66679		No				UU	0			100.876	1.54316	3.19268	1.60705	1.11044	0.736962	0.743488	0.681122
Rora	25	28	57	41	48	2.03571	1.12	1.64	1.92	2.28		26.3748	3.71508	0.975783	0.832361		799.522	0.351121	0.384374	0.257024	2.0331	0.612386	3.31996		No				UU	0			217.089	1.21484	2.24251	1.42162	1.11625	0.441442	0.421462	0.580071
Vangl1	50	56	57	39	60	1.01786	1.12	0.78	1.2	1.14		57.9873	2.73426	3.67769	2.60084		872.287	1.30238	2.5297	1.82388	2.01832	2.65803	0.759329		No				UU	0			180.92	1.67709	1.76321	1.81867	2.83636	2.1812	1.66235	2.03707
Lpgat1	193	216	259	169	172	1.19907	1.11917	0.875648	0.891192	1.34197		394.995	1.04982	0.478491	0.296172		4976.69	0.704755	0.460207	0.40077	0.877288	0.40891	2.14543		No				UU	0			812.962	1.81434	1.37174	1.00141	1.07152	0.864024	0.490189	0.624102
Nin	42	47	66	59	26	1.40426	1.11905	1.40476	0.619048	1.57143		125.929	0.610612	0.349327	0.33974		1016.98	0.871033	0.528311	0.484657	0.740822	0.425509	1.74103		No				UU	0			107.358	1.54626	0.998292	0.532927	0.789751	1.02918	0.681308	0.688253
Wipf2	34	38	46	43	33	1.21053	1.11765	1.26471	0.970588	1.35294		53.0608	2.64092	2.17625	1.45814		782.191	1.06179	1.34657	1.42361	1.85135	1.60114	1.15627		No				UU	0			261.663	1.35973	1.51901	1.00031	1.53599	1.43438	1.21069	1.33502
2810407C02Rik	344	384	458	408	405	1.19271	1.11628	1.18605	1.17733	1.3314		1151.71	0.864757	0.756926	0.797522		9471.59	0.606107	0.767809	0.843833	0.735432	0.791522	0.929136		No				UU	0			3297.55	1.27985	1.09481	0.875634	0.977142	1.14333	0.787838	0.867779
Ank2	86	96	149	78	26	1.55208	1.11628	0.906977	0.302326	1.73256		35.0022	1.01446	0.757436	0.746209		423.149	0.711948	1.24682	0.887947	0.863205	0.909603	0.94899		No				UU	0			220.771	1.15589	1.15685	0.721657	0.690753	0.829809	0.922384	0.682921
Pnpla6	86	96	96	99	99	1	1.11628	1.15116	1.15116	1.11628		42.3564	4.84174	4.39654	1.73249		866.086	1.62134	1.37988	2.05796	3.23154	2.39172	1.35114		No				UU	0			272.122	1.34223	1.73481	1.45429	2.01606	2.28233	1.77906	3.0619
Tubgcp3	69	77	136	85	80	1.76623	1.11594	1.23188	1.15942	1.97101		349.159	0.516895	0.79153	0.715133		1573.3	1.62425	1.2497	1.11843	1.07057	0.9687	1.10517		No				UU	0			339.218	1.8828	1.54005	1.58099	1.53879	1.90489	1.50322	1.33031
Zbtb38	52	58	97	32	26	1.67241	1.11538	0.615385	0.5	1.86538		22.3835	5.29349	2.07147	0.930511		245.102	0.980557	0.744372	0.71896	3.13702	1.11633	2.81013		No				UU	0			1233.09	1.02031	0.59797	0.419421	0.610483	0.570629	0.43793	0.338273
Arhgef1	314	350	381	299	307	1.08857	1.11465	0.952229	0.977707	1.21338		141.74	1.42726	0.991244	1.43963		1276.55	1.90473	0.990588	1.08375	1.666	1.1263	1.47917		No				UU	0			532.514	1.58974	2.1141	1.87728	2.89858	1.79849	1.4916	1.15213
A230050P20Rik	35	39	40	59	18	1.02564	1.11429	1.68571	0.514286	1.14286		59.561	1.06766	1.95536	2.60174		405.797	0.731604	1.17852	2.28727	0.89963	2.00572	0.448531		No				UU	0			152.764	0.882479	1.56815	1.09717	1.2606	0.859263	0.802204	2.00608
Hif1an	105	117	121	100	111	1.03419	1.11429	0.952381	1.05714	1.15238		56.2567	1.12877	1.132	0.929948		672.666	1.26328	1.17887	0.973836	1.19603	1.05367	1.13511		No				UU	0			338.134	1.82831	1.86701	1.66245	1.97649	1.91697	1.39109	2.00943
Pcolce	1687	1879	2121	2121	2385	1.12879	1.11381	1.25726	1.41375	1.25726		3526.41	0.744865	0.225789	0.188241		54604.2	0.722007	0.161171	0.249917	0.733436	0.206279	3.55555		No				UU	0			4813.06	0.909484	1.20641	0.877518	0.465815	0.32895	0.232219	0.399539
Keap1	141	157	168	134	133	1.07006	1.11348	0.950355	0.943262	1.19149		170.937	1.84965	0.853077	0.824801		1950.94	1.42154	0.834345	0.731323	1.6356	0.810886	2.01705		No				UU	0			423.794	1.69112	2.13521	1.76883	1.72322	1.5604	1.49179	0.871058
Clasrp	106	118	127	110	103	1.07627	1.11321	1.03774	0.971698	1.19811		194.28	2.04947	1.84551	2.12902		1805.67	1.267	1.184	1.36823	1.65824	1.63169	1.01627		No				UU	0
Abhd16a	115	128	132	142	134	1.03125	1.11304	1.23478	1.16522	1.14783															No				UU	0
Erbb2	98	109	148	89	149	1.3578	1.11224	0.908163	1.52041	1.5102		115.885	4.21387	0.409194	0.442889		1297.75	0.919117	0.402576	0.347091	2.56649	0.400438	6.40922		No				UU	0			551.803	1.17821	1.46385	1.22221	1.22953	0.80582	0.765562	0.470551
Nfkbia	54	60	93	33	76	1.55	1.11111	0.611111	1.40741	1.72222		788.944	1.67044	0.87951	1.12635		8868.31	1.04221	0.832697	0.965151	1.35633	0.950926	1.42632		No				UU	0			308.814	1.54074	1.8742	3.09123	2.69956	1.08222	0.836714	1.66281
Ptgs2	153	170	588	97	130	3.45882	1.11111	0.633987	0.849673	3.84314		2028.38	0.0413872	0.0151741	0.0133049		24554.1	0.0279263	0.0766902	0.052983	0.0346567	0.0395381	0.876541		No				UU	0			4682.07	1.02144	0.168989	0.215125	0.316727	0.538389	0.0634496	0.342036
Rassf3	36	40	71	77	63	1.775	1.11111	2.13889	1.75	1.97222		49.2159	1.39094	1.69898	1.45262		787.489	1.58332	1.04138	1.1477	1.48713	1.33517	1.11381		No				UU	0			201.527	1.61033	1.7735	1.02636	1.69229	1.63219	1.61269	1.23664
Snx16	27	30	32	16	52	1.06667	1.11111	0.592593	1.92593	1.18519		228.886	7.70226	1.4943	1.17569		2600.76	0.979064	1.11988	0.807293	4.34066	1.14929	3.77682		No				UU	0			246.979	2.13504	2.24588	5.74433	7.06509	4.00647	5.10181	1.91194
Tmem80	27	30	31	56	41	1.03333	1.11111	2.07407	1.51852	1.14815		44.9599	1.44601	0.508048	0.444841		796.344	0.798518	0.602961	0.425874	1.12226	0.495431	2.26522		No				UU	0			228.68	1.31512	1.14413	1.32226	0.85353	1.11683	0.776345	0.627715
Tubgcp5	27	30	30	35	33	1	1.11111	1.2963	1.22222	1.11111		75.2904	1.04799	1.13307	0.984327		411.485	1.74087	2.46851	2.34476	1.39443	1.73267	0.804789		No				UU	0			84.2388	2.36333	2.0399	2.18322	2.33536	2.44635	1.72531	3.00447
Zdhhc24	18	20	43	21	37	2.15	1.11111	1.16667	2.05556	2.38889		40.5359	1.7831	1.0808	1.23162		936.576	1.00818	0.770933	0.656254	1.39564	0.934901	1.49283		No				UU	0			286.105	1.15004	1.19815	1.22961	0.950239	1.03063	0.807937	1.06413
Mdm2	264	293	355	392	348	1.2116	1.10985	1.48485	1.31818	1.3447		515.584	0.937866	1.07758	1.08068		7401.39	1.2243	0.787405	0.857342	1.08108	0.950752	1.13708		No				UU	0			1921.1	1.2382	0.820747	0.778344	0.830683	1.08034	0.564866	1.10875
Atf7ip	119	132	152	94	68	1.15152	1.10924	0.789916	0.571429	1.27731		131.65	1.6985	1.35306	1.40848		1315.29	0.899136	1.05411	1.37006	1.29882	1.29643	1.00184		No				UU	0			1327.16	1.0782	1.2433	0.947048	1.08352	1.02807	1.36542	1.02807
Rnf103	101	112	123	124	95	1.09821	1.10891	1.22772	0.940594	1.21782		148.605	1.185	0.627846	0.629962		2231.04	1.42895	0.548269	0.790739	1.30697	0.649204	2.01319		No				UU	0			402.409	1.21457	1.09683	1.36685	0.939643	0.777939	0.724175	0.534072
Cops7a	147	163	187	130	194	1.14724	1.10884	0.884354	1.31973	1.27211		346.609	2.36081	2.33328	2.28821		3501.12	2.77964	2.01486	2.04119	2.57022	2.16938	1.18477		No				UU	0			2100.49	1.28031	1.44031	1.33766	1.67604	1.66026	1.54269	1.1123
Fam188a	46	51	87	69	62	1.70588	1.1087	1.5	1.34783	1.8913		236.501	1.25098	1.46327	0.913971		3237.61	1.09819	0.981023	1.19253	1.17459	1.1377	1.03242		No				UU	0
Hmg20a	123	136	144	152	153	1.05882	1.10569	1.23577	1.2439	1.17073		112.477	1.54658	1.25763	1.1637		1048.97	0.952405	0.525585	0.790869	1.24949	0.934444	1.33715		No				UU	0			474.765	1.19868	1.8278	1.53021	1.72795	1.48076	1.78072	1.03311
Eif2ak1	142	157	186	145	173	1.18471	1.10563	1.02113	1.21831	1.30986		118.258	1.09973	1.00004	0.848796		1017.56	1.61132	1.1647	1.1498	1.35552	1.04083	1.30234		No				UU	0
Dhx16	133	147	159	105	159	1.08163	1.10526	0.789474	1.19549	1.19549		226.916	1.56669	11.0864	11.7102		2508.17	1.5155	9.62064	7.17859	1.5411	9.89895	0.155683		No				UU	0			406.615	1.42242	1.42242	1.1931	1.70763	1.85485	1.40347	2.0889
Fam32a	191	211	232	263	233	1.09953	1.10471	1.37696	1.2199	1.21466		510.672	0.732207	1.1705	1.0588		4427.74	1.01701	0.922491	0.98831	0.874609	1.03503	0.845012		No				UU	0
Slc35f6	86	95	121	75	77	1.27368	1.10465	0.872093	0.895349	1.40698															No				UU	0
Manea	116	128	189	87	104	1.47656	1.10345	0.75	0.896552	1.62931		326.825	1.762	0.579204	0.355509		4992.76	1.15159	0.424242	0.416377	1.4568	0.443833	3.28231		No				UU	0			516.793	1.4739	1.50716	1.11552	0.9641	0.956506	0.878434	0.707164
Flot2	243	268	316	224	171	1.1791	1.10288	0.921811	0.703704	1.30041		308.789	1.10694	0.730086	0.738561		6859.37	1.01779	0.562888	0.652063	1.06236	0.670899	1.58349		No				UU	0			473.778	1.50099	1.3843	0.764152	0.872309	0.619445	0.519655	0.797361
Ccpg1	107	118	187	172	159	1.58475	1.1028	1.60748	1.48598	1.74766		62.9128	4.06513	6.95244	5.12695		2195.37	0.626092	1.15435	1.28944	2.34561	3.6308	0.646033		No				UU	0			233.556	1.51588	2.58578	2.76812	1.80623	1.29995	1.83668	2.1742
Acap2	117	129	223	136	133	1.72868	1.10256	1.16239	1.13675	1.90598		164.576	1.54696	1.43166	1.27198		4065.86	1.62478	0.654542	1.08207	1.58587	1.11006	1.42863		No				UU	0
Ptprk	156	172	181	245	89	1.05233	1.10256	1.57051	0.570513	1.16026		62.8528	1.42397	1.13983	1.30223		657.995	1.0788	1.01581	1.33835	1.25139	1.19905	1.04364		No				UU	0			923.633	0.900809	0.942604	0.842854	1.17473	1.33695	0.977842	0.718959
Ctdsp1	227	250	315	234	240	1.26	1.10132	1.03084	1.05727	1.38767		398.842	2.20297	0.311007	0.344305		4054.03	1.14687	0.622824	0.53829	1.67492	0.454106	3.6884		No				UU	0			772.899	1.06491	1.51549	0.865673	1.21278	0.872899	0.872899	0.39748
Scamp1	79	87	101	104	125	1.16092	1.10127	1.31646	1.58228	1.27848		251.051	2.88704	0.910269	0.728999		2717.13	1.1769	1.90188	0.597284	2.03197	1.03461	1.964		No				UU	0			332.936	1.57426	2.14869	3.24371	2.28567	1.67877	1.7728	1.18575
Mau2	129	142	176	145	140	1.23944	1.10078	1.12403	1.08527	1.36434															No				UU	0
Myo1e	199	219	322	117	392	1.47032	1.1005	0.58794	1.96985	1.61809		54.5503	1.92234	0.952823	0.858009		673.789	1.39811	0.733643	0.672316	1.66022	0.804198	2.06445		No				UU	0			1612.37	1.28048	1.4287	1.63563	2.3221	2.04316	1.55293	0.513089
5430417L22Rik	30	33	47	32	34	1.42424	1.1	1.06667	1.13333	1.56667		139.989	0.583727	0.222205	0.203947		1387.82	0.825847	0.311589	0.172235	0.704787	0.227494	3.09805		No				UU	0
Fyco1	80	88	93	69	107	1.05682	1.1	0.8625	1.3375	1.1625		85.4933	1.32792	0.761521	0.712955		924.995	0.697376	0.676599	0.622383	1.01265	0.693364	1.46049		No				UU	0			238.744	1.42303	1.37111	0.592111	0.795038	0.72008	0.561963	0.465944
Slc4a7	90	99	142	88	119	1.43434	1.1	0.977778	1.32222	1.57778		266.108	1.74123	1.9091	1.39906		2783.77	1.40937	0.708204	1.84449	1.5753	1.46521	1.07513		No				UU	0
Tacc2	170	187	198	156	282	1.05882	1.1	0.917647	1.65882	1.16471		628.078	2.69781	1.31968	1.55233		5720.5	1.05756	0.699268	1.02993	1.87768	1.1503	1.63234		No				UU	0			347.919	1.44526	1.46935	1.05627	1.71585	1.82066	1.4679	0.888251
Zfp367	20	22	40	20	41	1.81818	1.1	1	2.05	2		77.6855	0.962087	1.53048	1.08777		1255.1	1.02515	0.823387	1.20769	0.993616	1.16233	0.854847		No				UU	0			316.723	1.78417	1.1333	1.03057	1.26048	1.09218	1.06441	1.23746
Wasl	191	210	297	248	253	1.41429	1.09948	1.29843	1.32461	1.55497		231.353	1.83014	1.98919	1.21974		2499.05	1.35876	1.5013	1.29154	1.59445	1.50044	1.06265		No				UU	0			214.859	1.64231	1.40582	1.06234	1.77245	1.60487	1.38719	1.0214
D10Wsu102e	61	67	105	56	44	1.56716	1.09836	0.918033	0.721311	1.72131		331.261	1.12319	0.717851	0.612602		1765.12	1.61763	0.848817	1.2328	1.37041	0.853017	1.60655		No				UU	0			943.751	1.41479	1.57953	2.67999	3.76369	3.60015	3.51476	1.61596
Atp11c	51	56	62	83	59	1.10714	1.09804	1.62745	1.15686	1.21569		174.427	1.16022	1.03478	0.617832		1046.69	1.16599	1.58256	0.97526	1.1631	1.05261	1.10497		No				UU	0			246.324	2.06747	1.34747	0.984978	0.834165	1.6645	0.853427	1.18609
Dusp3	102	112	158	119	123	1.41071	1.09804	1.16667	1.20588	1.54902		222.252	0.862224	0.228684	0.3201		2327.46	0.903367	0.344146	0.31363	0.882795	0.30164	2.92665		No				UU	0			908.199	0.955872	0.656229	0.440372	0.487182	0.586402	0.414427	0.479921
Galt	41	45	51	58	46	1.13333	1.09756	1.41463	1.12195	1.2439		167.255	2.31196	2.97838	3.62463		1997.33	0.887403	1.33862	1.58606	1.59968	2.38192	0.671593		No				UU	0			222.698	1.59629	1.48052	0.892707	1.14104	1.2061	0.95023	1.13076
Rrm2	164	180	311	249	203	1.72778	1.09756	1.51829	1.2378	1.89634		3704.87	0.273163	0.691653	0.8037		19220.9	1.80825	1.67412	1.69215	1.0407	1.21541	0.85626		No				UU	0
Sptbn1	1121	1230	4927	1092	2122	4.00569	1.09723	0.97413	1.89295	4.39518															No				UU	1
Kdm6a	72	79	117	62	82	1.48101	1.09722	0.861111	1.13889	1.625		84.0918	1.27534	2.3453	1.27573		925.549	1.68886	2.56026	1.74747	1.4821	1.98219	0.747708		No				UU	0
Ptprv	197	216	260	215	450	1.2037	1.09645	1.09137	2.28426	1.3198		45.7642	9.84823	2.17228	1.18905		2541.76	3.75623	0.45389	0.329391	6.80223	1.03615	6.56489		No				UU	0			151.503	1.84698	3.93272	1.18926	0.804265	1.41509	0.928647	0.712757
Fam172a	104	114	146	108	108	1.2807	1.09615	1.03846	1.03846	1.40385		134.195	0.833311	0.719639	0.683685		1421.76	1.85066	0.650541	1.59292	1.34199	0.911697	1.47196		No				UU	0
Loxl4	52	57	149	14	23	2.61404	1.09615	0.269231	0.442308	2.86538		67.4318	10.3087	0.297362	0.414802		1308.52	1.29448	0.199279	0.116003	5.80159	0.256861	22.5865		No				UU	0			675.774	1.42165	1.22556	1.55275	1.97187	0.730211	0.811912	0.212603
Hsp90aa1	1076	1179	2195	821	1117	1.86175	1.09572	0.763011	1.0381	2.03996		4694.28	0.872048	1.51706	1.47585		32162.3	1.39837	2.314	2.0498	1.13521	1.83917	0.617239		No				UU	0			57.1181	1.27256	1.33023	0.485603	1.24519	0.276301	0.986246	0.72675
Ermp1	106	116	160	76	75	1.37931	1.09434	0.716981	0.707547	1.50943		206.956	1.44462	2.01155	2.19036		2008.98	1.35601	1.2102	2.08831	1.40031	1.87511	0.746791		No				UU	0			673.041	1.61121	1.82106	1.54106	1.77968	1.90088	1.48323	1.91347
Hnrnpl	583	638	666	660	577	1.04389	1.09434	1.13208	0.989708	1.14237		540.966	0.775433	0.830217	0.740434		3793.37	1.33822	2.12354	1.62132	1.05683	1.32888	0.795278		No				UU	0			3385.52	1.34232	1.13818	1.1876	1.28233	1.37157	1.32846	1.44938
1700020I14Rik	160	175	204	184	213	1.16571	1.09375	1.15	1.33125	1.275		157.099	0.739993	1.04318	0.708986		1828.09	0.604726	0.716903	0.764	0.672359	0.808266	0.831854		No				UU	0
Ulk1	96	105	148	93	106	1.40952	1.09375	0.96875	1.10417	1.54167		110.08	2.49885	6.46795	5.17577		885.421	1.95242	4.07864	4.33182	2.22563	5.01354	0.443924		No				UU	0			420.311	1.33241	1.78602	1.16088	2.25236	1.68805	1.90779	2.19971
Atp13a1	140	153	206	136	134	1.34641	1.09286	0.971429	0.957143	1.47143		345.621	1.59532	1.21821	1.10977		5506.44	1.13598	0.91457	1.01902	1.36565	1.06539	1.28183		No				UU	0			557.801	1.23445	1.09599	0.649988	0.923632	1.15181	0.773909	0.834528
Birc6	196	214	407	155	188	1.90187	1.09184	0.790816	0.959184	2.07653		70.6051	2.32345	2.26288	1.30663		1242.42	1.11793	1.08471	1.64234	1.72069	1.57414	1.0931		No				UU	0			1478.71	1.05823	0.83104	0.491798	0.817069	0.846428	1.01149	0.601881
Rnf8	99	108	121	132	110	1.12037	1.09091	1.33333	1.11111	1.22222		296.803	1.55912	1.06778	1.33663		2191.92	1.17702	1.2772	1.28028	1.36807	1.24047	1.10286		No				UU	0			297.681	1.73483	1.68757	1.36318	1.84876	1.92639	1.66438	1.49322
Leprot	347	378	436	309	511	1.15344	1.08934	0.89049	1.47262	1.25648		698.574	1.22242	0.797277	0.761248		8029.9	0.498554	0.601877	0.538231	0.860489	0.674658	1.27544		No				UU	0			2655.03	0.901894	1.01112	0.977521	0.64986	0.504096	0.65702	0.529756
Wdr24	56	61	72	47	54	1.18033	1.08929	0.839286	0.964286	1.28571		74.5949	2.51694	1.86699	2.09753		1026.28	1.67839	1.57752	1.74877	2.09767	1.8227	1.15085		No				UU	0			167.581	1.51779	2.00459	1.50734	1.71558	2.04593	1.74903	2.33963
Man2b2	170	185	306	233	357	1.65405	1.08824	1.37059	2.1	1.8		52.4308	1.66589	0.41534	0.596163		1089.96	1.35007	0.473622	0.235235	1.50798	0.43009	3.50619		No				UU	0			661.497	1.28608	2.03115	1.01718	1.01718	0.682003	0.633295	0.406139
Trim56	68	74	101	64	50	1.36486	1.08824	0.941176	0.735294	1.48529															No				UU	0			399.939	1.34477	1.18013	0.675132	0.715195	0.569835	0.388181	0.441236
Lrig1	159	173	330	78	181	1.90751	1.08805	0.490566	1.13836	2.07547		134.767	2.27989	0.549463	0.472783		1763.72	0.906374	0.58012	0.422533	1.59313	0.506225	3.14708		No				UU	0			273.537	1.83076	2.21052	1.67504	2.26128	1.89262	1.86583	0.996489
Dot1l	91	99	142	111	88	1.43434	1.08791	1.21978	0.967033	1.56044		97.646	1.26658	1.47983	1.67937		1032.35	1.39549	1.56233	1.43167	1.33103	1.5383	0.865264		No				UU	0			329.39	1.25008	1.08095	0.723732	1.57	1.47988	1.20515	1.19521
Eya3	126	137	140	114	93	1.0219	1.0873	0.904762	0.738095	1.11111		96.2075	1.13692	0.839329	1.00413		1060.13	1.11145	0.829008	1.10654	1.12419	0.944753	1.18992		No				UU	0			597.946	1.32452	1.33396	1.13748	1.33023	1.55282	1.20688	1.44624
Trim8	126	137	222	115	163	1.62044	1.0873	0.912698	1.29365	1.7619		67.6002	1.41738	1.59779	1.0609		843.064	1.58867	1.58221	1.13807	1.50302	1.34474	1.1177		No				UU	0			538.518	1.57556	2.05043	1.64695	2.67975	1.74214	1.36359	0.867474
Phf6	58	63	98	79	45	1.55556	1.08621	1.36207	0.775862	1.68966		52.4991	1.01942	1.32947	0.859205		941.372	1.52149	1.5968	1.24491	1.27045	1.2576	1.01022		No				UU	0			565.611	1.57562	1.50626	1.858	1.77614	2.11744	1.65997	1.74658
Phf3	151	164	219	137	170	1.33537	1.08609	0.907285	1.12583	1.45033		120.928	1.55533	2.65645	2.23381		962.422	1.50376	2.13182	1.9033	1.52955	2.23134	0.685482		No				UU	0
Ttc4	93	101	122	108	97	1.20792	1.08602	1.16129	1.04301	1.31183		189.096	1.36812	1.45577	2.13268		2265.27	1.14385	1.38165	1.67207	1.25598	1.66054	0.756369		No				UU	0			551.117	1.31699	1.4229	1.32274	1.9227	2.02131	1.94955	1.73475
Cep68	35	38	63	20	53	1.65789	1.08571	0.571429	1.51429	1.8		57.3187	4.06769	3.81358	3.34223		501.683	3.01439	3.19456	4.89126	3.54104	3.81041	0.929308		No				UU	0			159.002	1.77358	2.33537	1.9434	3.02801	3.11964	3.10745	3.76042
Magi2	35	38	45	36	47	1.18421	1.08571	1.02857	1.34286	1.28571		20	1.36195	1	1		255.397	1.67571	0.921571	0.610752	1.51883	0.883081	1.71992		No				UU	0			40.6866	1.55623	3.76409	2.77987	6.23712	7.00393	8.9492	0.872625
Cited2	82	89	160	144	58	1.79775	1.08537	1.7561	0.707317	1.95122		1474.42	0.128946	0.298434	0.192673		11803.6	0.283282	0.644052	0.464515	0.206114	0.399919	0.51539		No				UU	0			2762.31	1.24421	0.789976	0.451707	0.606088	0.472184	0.314838	0.596126
Mmgt2	47	51	68	54	78	1.33333	1.08511	1.14894	1.65957	1.44681		148.061	2.61282	0.409697	0.246465		1493.38	1.15583	0.205166	0.392781	1.88433	0.313527	6.01008		No				UU	0			1555.09	1.19807	1.34473	1.22828	1.12668	1.05317	1.09494	0.444849
Otud4	94	102	150	62	83	1.47059	1.08511	0.659574	0.882979	1.59574		337.461	0.735613	1.94883	1.65851		3349.07	1.73296	2.75653	3.30362	1.23429	2.41687	0.510696		No				UU	0
Tbc1d20	308	334	347	261	295	1.03892	1.08442	0.847403	0.957792	1.12662		253.604	0.842464	0.693263	0.657769		2739.03	0.863885	0.843742	1.12895	0.853175	0.830931	1.02677		No				UU	0			401.052	1.5375	1.52674	1.25456	1.32774	1.02275	0.760818	0.979885
Ano6	381	413	489	459	720	1.18402	1.08399	1.20472	1.88976	1.28346		677.152	0.945298	0.510064	0.311116		5737.6	0.433031	0.35762	0.344938	0.689165	0.380934	1.80914		No				UU	0			2293.01	0.99605	0.815106	0.702422	0.603544	0.654411	0.401068	0.321636
Zfx	72	78	89	59	83	1.14103	1.08333	0.819444	1.15278	1.23611		102.371	1.09773	2.1169	0.790775		1282	0.950864	1.35866	0.828093	1.02429	1.27361	0.804247		No				UU	0			737.5	1.18462	0.916661	0.914449	0.853667	1.02347	0.828418	0.937702
Nploc4	289	313	345	308	285	1.10224	1.08304	1.06574	0.986159	1.19377		342.328	0.668949	0.622519	0.704708		3270.25	1.74775	1.74635	0.853064	1.20835	0.981659	1.23093		No				UU	0			1867.19	1.20849	0.986233	0.981221	0.9455	1.11163	0.742267	1.34208
Ccng1	1743	1885	2390	2733	2733	1.2679	1.08147	1.56799	1.56799	1.3712		3416.68	0.63329	0.604924	0.584749		44921.4	0.792083	0.506973	0.405594	0.712687	0.52556	1.35605		No				UU	0			9171.04	1.07699	0.951463	0.748244	0.844073	1.01652	0.902388	0.704797
Hsdl1	37	40	56	39	51	1.4	1.08108	1.05405	1.37838	1.51351		121.875	1.87295	1.80243	2.04655		1398.12	1.30203	1.1461	1.23385	1.58749	1.55723	1.01943		No				UU	0			161.99	1.32611	1.64677	2.09149	2.62913	2.01845	2.21092	1.58928
Lamp1	2533	2738	2927	2927	2927	1.06903	1.08093	1.15555	1.15555	1.15555		4176.02	0.811767	0.485918	0.674322		43081.9	0.691316	0.601368	0.449251	0.751541	0.552715	1.35973		No				UU	0			4882.21	1.15344	1.00841	0.859685	0.835406	0.69616	0.612627	0.580453
Dazap2	298	322	424	256	315	1.31677	1.08054	0.85906	1.05705	1.42282		1945.14	1.24804	0.510066	0.773645		17332.6	1.41174	0.447666	0.53391	1.32989	0.566322	2.3483		No				UU	0			2446.58	1.0141	0.941165	1.13835	0.862741	1.00327	1.10353	0.576719
Fbxl4	50	54	85	30	72	1.57407	1.08	0.6	1.44	1.7		177.093	3.07748	1.1938	1.30035		1744.27	1.60128	0.797412	0.867186	2.33938	1.03969	2.25008		No				UU	0			54.9255	2.06859	2.45127	2.77389	3.00768	2.01281	2.28179	1.21458
Plekhh2	50	54	73	28	104	1.35185	1.08	0.56	2.08	1.46		23.933	0.876317	0.876317	0.876317		297.808	0.626934	0.472764	0.807846	0.751626	0.758311	0.991184		No				UU	0			423.248	1.36745	1.40853	0.705278	0.868855	0.944337	0.568362	0.442087
Zfp628	50	54	60	46	46	1.11111	1.08	0.92	0.92	1.2		67.4228	0.916868	0.733339	0.964193		1001.89	1.24343	1.06883	0.701298	1.08015	0.866915	1.24597		No				UU	0
Rin3	63	68	71	56	69	1.04412	1.07937	0.888889	1.09524	1.12698		73.736	2.73922	0.271238	0.3362		927.227	1.36786	0.168052	0.172047	2.05354	0.236884	8.66896		No				UU	0			214.62	1.46479	1.60286	1.23781	3.33857	1.95937	1.6755	0.335435
Cerk	38	41	60	36	74	1.46341	1.07895	0.947368	1.94737	1.57895		63.1206	3.64714	0.341451	0.550267		631.598	2.30497	0.136556	0.187473	2.97606	0.303937	9.79169		No				UU	0			182.555	1.61339	1.66876	1.12418	1.3436	0.845542	0.753816	0.805817
Cnot11	102	110	121	85	132	1.1	1.07843	0.833333	1.29412	1.18627															No				UU	0
Slc41a1	64	69	144	43	53	2.08696	1.07812	0.671875	0.828125	2.25		119.47	2.35814	1.29682	0.867256		1217.01	1.19523	1.22206	0.738603	1.77669	1.03119	1.72295		No				UU	0			557.645	1.27323	1.81464	1.04611	1.5324	1.13376	0.979702	0.795893
Tjap1	154	166	192	171	144	1.15663	1.07792	1.11039	0.935065	1.24675		468.309	0.966235	0.680607	0.885091		4174.73	0.641841	0.656094	0.864405	0.804038	0.771549	1.04211		No				UU	0			665.379	1.33559	1.12261	0.901537	1.15897	1.101	0.653641	1.00645
Fbxo6	103	111	137	96	98	1.23423	1.07767	0.932039	0.951456	1.3301		318.451	1.94964	3.01375	3.33611		1561.92	0.89195	1.60312	1.33037	1.4208	2.32084	0.612191		No				UU	0			487.577	1.12349	1.06125	1.55752	1.202	1.12971	1.16274	1.35642
Ptprz1	103	111	135	87	83	1.21622	1.07767	0.84466	0.805825	1.31068		164.325	6.76493	0.418644	0.423975		968.125	0.56896	0.768952	0.389777	3.66695	0.500337	7.32895		No				UU	0
Pomgnt1	142	153	153	159	158	1	1.07746	1.11972	1.11268	1.07746		551.85	0.903341	0.540113	0.65979		3507.63	1.13521	0.631248	0.67296	1.01927	0.626028	1.62816		No				UU	0			880.394	1.24807	0.943404	0.847531	0.936929	0.912273	0.68398	0.588028
Ubr5	492	530	1185	339	431	2.23585	1.07724	0.689024	0.876016	2.40854		850.969	1.85461	2.59524	1.5404		7755.95	1.6698	2.4781	2.36301	1.76221	2.24419	0.785232		No				UU	0			1764.69	1.18384	1.22719	0.92344	1.24216	1.19787	1.45142	1.58385
Lmtk2	26	28	64	53	36	2.28571	1.07692	2.03846	1.38462	2.46154		119.465	1.92457	3.36977	3.40712		2013.23	1.62734	1.95848	2.57357	1.77595	2.82724	0.628158		No				UU	0
Ppm1b	130	140	173	156	148	1.23571	1.07692	1.2	1.13846	1.33077		511.963	1.51694	2.12211	2.07479		6371.01	0.796968	1.38429	1.68406	1.15695	1.81631	0.63698		No				UU	0			86.4399	1.5961	1.32486	1.84734	1.78962	1.63904	1.70734	2.14168
Tspan3	481	518	581	739	1093	1.12162	1.07692	1.53638	2.27235	1.2079		1034.36	0.667785	0.374722	0.540377		17187.7	0.520541	0.449301	0.435429	0.594163	0.449957	1.32049		No				UU	0			4535.36	1.00026	1.18586	1.09486	0.806798	0.69508	0.716059	0.709719
Impad1	248	267	314	266	448	1.17603	1.07661	1.07258	1.80645	1.26613		694.79	0.807103	0.492356	0.606604		6223.25	0.999212	0.664426	0.513645	0.903158	0.569258	1.58655		No				UU	0
Agrn	211	227	428	447	551	1.88546	1.07583	2.11848	2.61137	2.02844		311.494	1.145	1.30985	1.49329		2054.48	0.265621	0.689431	1.02278	0.70531	1.12884	0.624812		No				UU	0			327.582	1.09855	1.30035	0.963452	2.21922	0.833081	0.968797	1.0204
Ralgapb	132	142	200	169	154	1.40845	1.07576	1.2803	1.16667	1.51515		122.711	1.28306	0.967731	0.950008		1038.76	0.803953	0.745312	1.1677	1.0435	0.957687	1.08961		No				UU	0
Aldh3a2	93	100	205	49	147	2.05	1.07527	0.526882	1.58065	2.2043		160.468	1.32005	0.833462	0.817808		2039.8	0.634487	0.754652	0.626344	0.97727	0.758066	1.28916		No				UU	0			742.651	1.61503	1.49778	1.47257	1.21061	1.07803	0.820296	1.43579
Sdhd	242	260	279	314	287	1.07308	1.07438	1.29752	1.18595	1.15289		1604.69	0.635029	1.06261	1.29304		5618.06	1.51773	1.31811	1.07583	1.07638	1.1874	0.906505		No				UU	0			1168.17	1.43203	1.38312	1.09351	1.01152	1.24069	1.19304	1.24659
Hsd17b12	341	366	411	561	370	1.12295	1.07331	1.64516	1.08504	1.20528		1609.96	1.01827	0.665234	0.853918		16398.3	1.10182	0.785512	0.677217	1.06004	0.74547	1.42198		No				UU	0			1673.97	1.66338	0.967082	1.36963	1.23629	1.29992	1.09617	1.10007
Cyth3	191	205	357	128	372	1.74146	1.0733	0.670157	1.94764	1.86911		451.261	0.9768	0.424118	0.52468		4659.91	1.27076	0.584404	0.381501	1.12378	0.478676	2.34768		No				UU	0			1213.32	1.41719	1.77076	1.66335	1.25954	0.878558	0.651687	0.561394
Rap2b	110	118	166	124	155	1.40678	1.07273	1.12727	1.40909	1.50909		82.3424	1.48212	0.854636	0.828175		1324.27	0.89981	0.650046	0.652673	1.19097	0.746383	1.59565		No				UU	0			509.483	1.68277	1.91636	1.71108	1.86443	1.74005	1.1042	0.893739
Tnrc6b	69	74	124	91	110	1.67568	1.07246	1.31884	1.5942	1.7971		109.575	2.18444	1.49835	1.27227		1220.96	1.70267	1.30453	1.49406	1.94356	1.3923	1.39593		No				UU	0			456.139	1.25592	1.633	0.947536	1.10513	0.997428	1.09871	0.766254
Pum2	387	415	461	316	384	1.11084	1.07235	0.816537	0.992248	1.19121		490.3	1.13568	1.19036	1.11197		4851.17	1.43424	1.22526	1.21223	1.28496	1.18495	1.0844		No				UU	0			1494.13	1.37439	1.26003	1.158	1.3751	1.34324	1.37927	1.30959
Itpripl2	180	193	205	205	169	1.06218	1.07222	1.13889	0.938889	1.13889		1528.28	0.171584	0.0130866	0.0298907		14718.1	0.369317	0.113756	0.0990248	0.27045	0.0639395	4.22978		No				UU	0
Oxsr1	180	193	204	188	149	1.05699	1.07222	1.04444	0.827778	1.13333		406.754	0.866123	1.4272	1.13209		2574.54	1.67371	1.47875	1.97528	1.26992	1.50333	0.844738		No				UU	0			1399.85	1.34628	1.27521	1.63359	1.59674	2.05342	1.67166	2.02253
C330027C09Rik	111	119	144	111	85	1.21008	1.07207	1	0.765766	1.2973		201.149	0.693356	1.91468	1.12283		1769.86	1.15085	1.72713	1.55926	0.922105	1.58098	0.583251		No				UU	0			661.792	1.5736	0.83631	1.35165	1.56895	2.13921	1.46752	2.51381
Cobll1	14	15	20	43	47	1.33333	1.07143	3.07143	3.35714	1.42857		107.304	0.551386	0.553052	0.551386		1233.23	0.661241	0.308389	0.413251	0.606313	0.456519	1.32812		No				UU	0			420.547	1.56802	0.590184	0.245027	0.299737	0.455937	0.17623	0.415854
Kbtbd4	42	45	47	61	54	1.04444	1.07143	1.45238	1.28571	1.11905		114.269	0.908306	0.879592	1.09178		1708.84	0.758086	0.708729	0.938321	0.833196	0.904607	0.921059		No				UU	0			262.868	2.3402	2.39829	1.96298	2.01515	2.09554	1.67681	1.92694
Pde8a	28	30	68	33	44	2.26667	1.07143	1.17857	1.57143	2.42857		58.6982	0.690421	2.78947	1.9522		1023.23	0.272818	1.10011	0.737541	0.48162	1.64483	0.292808		No				UU	0			349.315	2.1475	1.24736	0.651755	0.656717	0.444027	0.29168	0.501316
Tax1bp1	596	638	725	504	760	1.13636	1.07047	0.845638	1.27517	1.21644		257.953	1.26539	1.94414	1.12438		3496.16	1.18556	1.0117	1.27109	1.22547	1.33783	0.916019		No				UU	0			996.731	1.74537	1.55175	2.35363	1.78113	1.74935	1.62166	1.95371
Tpm3	1583	1694	1746	1536	1423	1.0307	1.07012	0.97031	0.898926	1.10297		2367.1	0.550604	0.42647	0.353376		14205.3	1.34723	0.778691	0.677233	0.948918	0.558942	1.6977		No				UU	0			453.805	1.0485	1.03106	0.983495	1.18306	0.975266	0.957493	0.861922
Far1	260	278	337	340	286	1.21223	1.06923	1.30769	1.1	1.29615		505.472	0.73442	1.15776	0.769716		4960.6	0.6831	0.843373	0.81887	0.70876	0.897431	0.789765		No				UU	0			1427.84	1.26322	0.957046	1.1338	1.05791	1.14083	0.94476	1.14083
Wac	333	356	415	260	337	1.16573	1.06907	0.780781	1.01201	1.24625		202.768	1.40406	1.22782	1.19804		2543.4	1.11986	0.926093	1.1164	1.26196	1.11709	1.12969		No				UU	0			1012.31	1.36265	1.34928	1.31165	1.32378	1.35117	1.2519	1.24784
Arrdc4	58	62	65	54	41	1.04839	1.06897	0.931034	0.706897	1.12069		88.8825	3.68691	4.75862	6.71832		940.563	1.8298	4.226	4.27586	2.75836	4.9947	0.552257		No				UU	0			313.501	1.35392	2.06298	2.41357	2.48322	0.926251	1.22512	2.08179
Hk2	88	94	134	32	22	1.42553	1.06818	0.363636	0.25	1.52273		623.888	2.78592	4.50868	2.47679		6506.58	1.92763	2.8214	3.92335	2.35678	3.43255	0.686596		No				UU	0			833.162	1.53973	0.978948	1.30878	1.50884	1.50828	1.0872	2.52739
Cul7	309	330	361	321	341	1.09394	1.06796	1.03883	1.10356	1.16828		608.209	1.3015	1.06373	1.46514		4873.44	2.03408	0.97007	1.34327	1.66779	1.21055	1.37771		No				UU	0			286.652	1.32404	1.99449	0.97223	1.27542	1.2185	1.18104	0.916174
Vps52	148	158	162	144	158	1.02532	1.06757	0.972973	1.06757	1.09459		110.917	0.766305	0.703095	0.689112		1299.92	1.40675	1.14511	0.908667	1.08653	0.861495	1.26121		No				UU	0			383.597	1.68254	1.57033	0.952066	1.38943	1.42893	1.00975	0.9081
Zfp568	45	48	93	26	53	1.9375	1.06667	0.577778	1.17778	2.06667		116.602	1.12372	3.45517	1.51779		898.746	0.875971	2.40122	3.59045	0.999846	2.74116	0.364753		No				UU	0
Zzef1	137	146	171	210	126	1.17123	1.06569	1.53285	0.919708	1.24818		144.143	0.956686	0.600733	0.430666		1410.73	0.685397	0.524806	0.563821	0.821041	0.530006	1.54912		No				UU	0
Naglu	92	98	99	136	133	1.0102	1.06522	1.47826	1.44565	1.07609		56.9577	2.96258	0.453356	0.620031		1072.32	0.984181	0.421911	0.353867	1.97338	0.462291	4.26869		No				UU	0			242.498	1.59796	3.23799	2.34632	1.86746	1.1178	1.52146	0.827421
Pole	62	66	73	49	37	1.10606	1.06452	0.790323	0.596774	1.17742		217.266	1.3224	2.43834	2.84819		1187.08	4.0679	4.20007	5.35527	2.69515	3.71047	0.726363		No				UU	0			236.865	1.84718	1.27926	1.15168	1.87925	2.6377	2.27333	4.16543
Tex2	31	33	57	51	63	1.72727	1.06452	1.64516	2.03226	1.83871		55.9223	1.32081	2.03422	1.32086		752.047	1.12419	1.74077	1.20122	1.2225	1.57427	0.776552		No				UU	0			443.515	1.38681	1.2366	0.988276	1.21662	1.2768	0.893494	2.33083
Huwe1	901	959	1235	771	839	1.2878	1.06437	0.855716	0.931188	1.3707		272.111	1.59469	1.5232	1.13832		1668.29	1.21607	1.99734	1.65865	1.40538	1.57938	0.889831		No				UU	0			1235.95	1.28421	1.05476	0.581594	1.13181	1.12636	1.20838	0.850663
Ccnt2	141	150	174	111	112	1.16	1.06383	0.787234	0.794326	1.23404		93.2712	2.56186	5.5148	4.93118		1106.75	1.3095	2.10497	4.17241	1.93568	4.18084	0.462987		No				UU	0			341.902	1.69229	1.9653	2.19456	2.97632	3.21158	3.03371	3.96429
Hmgb2	282	300	340	297	149	1.13333	1.06383	1.05319	0.528369	1.20567		1159.58	1.58716	3.55058	3.29491		3802.71	3.86197	6.85953	5.79507	2.72456	4.87502	0.558882		No				UU	0
Id2	47	50	118	138	155	2.36	1.06383	2.93617	3.29787	2.51064		305.243	0.89517	0.600757	0.527585		1560.29	0.186352	0.786386	1.60563	0.540761	0.880089	0.614439		No				UU	0			329.529	1.8483	1.36931	3.44573	1.92232	2.01749	2.55982	1.40525
Mut	94	100	134	82	132	1.34	1.06383	0.87234	1.40426	1.42553		156.978	1.84602	1.51781	1.46979		1853.14	1.62055	1.17517	1.27252	1.73329	1.35882	1.27558		No				UU	0			464.966	1.49225	1.625	1.54974	1.39969	1.83665	1.56948	1.72847
Nit1	79	84	84	109	107	1	1.06329	1.37975	1.35443	1.06329		57.719	2.25159	1.77415	1.9428		1199.65	1.32876	1.75944	1.47458	1.79017	1.73774	1.03017		No				UU	0			310.197	1.62527	2.63078	2.28712	2.5705	2.36601	2.77025	2.6451
Dynlt3	261	277	311	334	513	1.12274	1.0613	1.27969	1.96552	1.19157		1219.76	0.730179	0.222849	0.168075		20797.1	0.422346	0.261589	0.134965	0.576262	0.19687	2.92712		No				UU	0			1872.54	1.11754	0.84312	0.712193	0.659384	0.623772	0.625517	0.425142
Dhx40	131	139	139	82	58	1	1.06107	0.625954	0.442748	1.06107		272.526	4.24822	2.55883	2.22018		3028.69	2.1443	1.62372	2.26888	3.19626	2.1679	1.47435		No				UU	0			773.557	1.40433	1.34888	1.36565	1.38923	1.06353	1.24886	1.77448
Atl2	66	70	94	59	77	1.34286	1.06061	0.893939	1.16667	1.42424		351.172	2.22796	2.27853	2.02268		2575.43	1.2539	2.02492	2.19759	1.74093	2.13093	0.816983		No				UU	0			1205.27	1.12903	0.967806	1.53275	1.97491	2.12385	1.81665	1.55373
Hars2	66	70	98	73	83	1.4	1.06061	1.10606	1.25758	1.48485		75.7706	1.27146	1.19721	1.2208		936.404	1.32691	0.766265	0.956814	1.29919	1.03527	1.25492		No				UU	0			229.563	1.72356	1.76095	1.51418	1.67402	2.05625	1.72697	1.52966
Zfyve16	83	88	89	72	88	1.01136	1.06024	0.86747	1.06024	1.07229		31.2024	1.41705	1.36366	0.740379		742.537	0.652425	0.847844	0.56967	1.03474	0.880388	1.17532		No				UU	0			111.133	2.27027	1.52783	1.45148	1.39741	1.39741	0.988512	1.08797
Polr2m	515	546	628	597	527	1.15018	1.06019	1.15922	1.0233	1.21942															No				UU	0
RP23-267D22.1	50	53	54	37	43	1.01887	1.06	0.74	0.86	1.08															No				UU	0
Sqstm1	871	923	1158	824	853	1.2546	1.0597	0.946039	0.979334	1.32951		2815.25	1.12865	0.320909	0.662024		32109.3	0.922207	0.502574	0.381902	1.02543	0.466852	2.19648		No				UU	0			4885.09	0.983325	1.09991	0.984334	0.895385	0.718903	0.742493	1.01811
Suz12	185	196	242	129	141	1.23469	1.05946	0.697297	0.762162	1.30811		231.003	1.46628	4.21416	1.83044		2014.45	1.52558	3.17594	2.86101	1.49593	3.02039	0.495279		No				UU	0			759.525	1.71368	1.52042	2.7287	2.47936	2.49173	2.46657	4.77495
Asap2	17	18	117	20	35	6.5	1.05882	1.17647	2.05882	6.88235		98.9239	6.04714	0.952657	1.01939		588.556	7.279	1.70889	1.05008	6.66307	1.18276	5.63352		No				UU	1
Hdgfrp3	34	36	40	62	44	1.11111	1.05882	1.82353	1.29412	1.17647		101.014	3.68366	0.375665	0.387311		770.738	2.76564	1.10486	0.726845	3.22465	0.648669	4.97118		No				UU	0			48.6734	3.21165	5.34642	9.16087	9.71365	8.21939	6.20524	2.07262
Ppm1l	34	36	36	71	20	1	1.05882	2.08824	0.588235	1.05882		102.61	1.71108	0.427681	0.375408		1027.33	0.747415	0.358477	0.286915	1.22925	0.36212	3.39459		No				UU	0			462.742	1.26245	1.76508	1.07283	1.23253	0.98645	0.545902	0.53856
Slc25a11	188	199	200	243	210	1.00503	1.05851	1.29255	1.11702	1.06383		442.906	1.36597	1.34981	1.36593		4654.37	1.22849	1.1676	1.14947	1.29723	1.2582	1.03102		No				UU	0			1017.43	1.1467	1.52362	1.56904	1.32984	1.38427	1.30804	1.56175
Nisch	975	1032	1332	1095	1123	1.2907	1.05846	1.12308	1.15179	1.36615		489.365	1.09627	1.06951	0.930589		5908.14	1.07417	0.684684	1.11796	1.08522	0.950685	1.14151		No				UU	0			2559.97	1.00269	1.20355	0.746741	0.763569	0.74375	0.77669	0.751742
Dhcr24	259	274	371	211	438	1.35401	1.05792	0.814672	1.69112	1.43243		183.029	2.21827	2.632	1.13216		1233.55	1.09859	1.56477	1.59155	1.65843	1.73012	0.958565		No				UU	0			1115.91	1.60771	1.03593	0.944145	1.50319	1.90067	1.56909	1.71
Hipk1	122	129	182	123	138	1.41085	1.05738	1.0082	1.13115	1.4918		203.234	1.16652	0.664116	0.563964		1567.56	1.06053	0.664429	0.744415	1.11353	0.659231	1.68913		No				UU	0			1041.43	1.269	1.23004	1.07384	1.4419	1.15078	1.09437	0.673151
Scrib	122	129	151	98	139	1.17054	1.05738	0.803279	1.13934	1.2377		169.476	1.73618	2.49024	2.64768		1099.81	2.11009	2.56915	2.68975	1.92314	2.59921	0.739894		No				UU	0			163.203	1.62054	1.62747	0.900281	1.99588	1.67855	1.37854	1.45057
Nr1h2	192	203	229	183	181	1.12808	1.05729	0.953125	0.942708	1.19271		267.116	1.61294	1.53447	1.6505		2862.73	1.35395	1.66105	1.49598	1.48344	1.5855	0.935631		No				UU	0
Sc4mol	367	388	444	242	640	1.14433	1.05722	0.659401	1.74387	1.20981		1185.3	0.720686	1.3519	1.25317		6856.91	0.139403	0.562476	1.76859	0.430044	1.23403	0.348487		No				UU	0			5543.69	0.915619	0.525692	1.36582	1.32363	1.28959	1.17959	0.807772
Vwa5a	247	261	487	210	438	1.8659	1.05668	0.850202	1.77328	1.97166		166.228	2.98645	0.894856	0.910139		3147.76	1.38096	0.517931	0.422277	2.1837	0.686301	3.18185		No				UU	0			883.133	1.20547	2.53568	3.10171	1.90496	0.925308	1.83494	0.940251
Hmga2	478	505	696	428	413	1.37822	1.05649	0.895397	0.864017	1.45607		3602.64	0.293504	0.249138	0.250939		17051	0.452174	0.286712	0.273823	0.372839	0.265153	1.40613		No				UU	0			983.379	1.7788	1.10006	0.686283	1.0866	0.970491	0.723739	0.455345
Smek1	125	132	141	145	91	1.06818	1.056	1.16	0.728	1.128		117.711	1.26566	2.01411	0.974936		1180.58	1.4378	1.47174	2.66871	1.35173	1.78237	0.758387		No				UU	0			549.275	1.82617	1.29525	1.82617	1.88307	2.34668	1.82617	3.21787
Racgap1	215	227	249	220	136	1.09692	1.05581	1.02326	0.632558	1.15814		669.323	0.5284	0.937786	1.07304		2010.5	1.41623	1.43905	1.50913	0.972317	1.23975	0.784285		No				UU	0			1887.67	1.33416	1.09946	1.1164	1.62799	1.86579	1.65211	1.36906
Fam160b1	90	95	155	77	66	1.63158	1.05556	0.855556	0.733333	1.72222		167.307	0.866796	1.14942	1.29766		1964.28	0.58736	0.580826	0.926706	0.727078	0.988651	0.735424		No				UU	0			317.903	1.25813	1.15867	0.794978	1.08444	0.949906	0.893941	0.914816
Pdgfrl	198	209	210	158	826	1.00478	1.05556	0.79798	4.17172	1.06061		275.502	1.58498	0.109428	0.0840435		6162.67	0.124438	0.245482	0.0694768	0.854708	0.127108	6.72428		No				UU	0			236.546	1.48354	3.0637	2.14745	1.06113	0.486612	0.640519	0.575039
Prkar1a	1091	1151	1455	1328	1328	1.26412	1.055	1.21723	1.21723	1.33364		1997.37	0.669072	0.571847	0.567733		19310.6	0.632458	0.552516	0.426776	0.650765	0.529718	1.22851		No				UU	0			4140.76	1.04556	0.918709	0.95965	0.766682	0.865635	0.713295	0.715027
Cnot3	146	154	154	137	146	1	1.05479	0.938356	1	1.05479		133.22	0.729986	1.65689	1.63697		1998.22	1.35835	1.90207	2.1211	1.04417	1.82926	0.570814		No				UU	0
Fbxo38	146	154	176	132	200	1.14286	1.05479	0.90411	1.36986	1.20548		318.121	0.987385	1.05734	1.65717		3020.09	0.883699	1.31818	1.23351	0.935542	1.31655	0.710602		No				UU	0			688.151	1.2898	1.49075	1.65352	1.51069	1.5432	1.39042	2.01268
Grem1	280	295	609	421	134	2.06441	1.05357	1.50357	0.478571	2.175		168.94	0.550927	0.227203	0.17193		3906.98	0.42684	0.550961	0.180035	0.488884	0.282532	1.73037		No				UU	0			1718.48	1.19765	0.730466	0.548144	0.708166	0.788362	0.560056	0.764188
Smo	337	355	547	232	428	1.54085	1.05341	0.688427	1.27003	1.62315		387.076	1.32405	0.598304	0.473565		3331.36	0.62942	0.849174	0.342641	0.976736	0.565921	1.72592		No				UU	0			1105.62	1.30357	1.51741	0.997681	1.0034	1.02293	0.907132	0.440119
Slit2	473	498	1334	521	1079	2.67871	1.05285	1.10148	2.28118	2.8203		548.824	0.245562	0.252807	0.25604		8202.94	0.0576788	0.0681212	0.0745846	0.15162	0.162888	0.930823		No				UU	0			2712.52	0.920258	0.506836	0.296219	0.302969	0.27273	0.155112	0.118673
Ctns	57	60	92	44	88	1.53333	1.05263	0.77193	1.54386	1.61404		29.7958	1.57625	0.991819	1.13832		733.017	0.87323	0.56039	0.631876	1.22474	0.830601	1.47452		No				UU	0			646.7	0.953215	1.47788	1.58846	1.16675	1.22377	1.26298	1.2907
Srsf4	172	181	201	190	181	1.1105	1.05233	1.10465	1.05233	1.1686		594.038	2.16012	1.93884	1.62691		4688.79	1.13007	1.78243	1.99323	1.64509	1.83535	0.896336		No				UU	0
Fut11	39	41	42	50	25	1.02439	1.05128	1.28205	0.641026	1.07692		61.9003	1.20246	0.602072	0.487708		653.847	0.646559	0.421571	0.53354	0.92451	0.511223	1.80843		No				UU	0			330.463	1.3722	2.33893	1.98359	1.58157	1.15291	1.2901	0.998269
Ldoc1l	39	41	56	38	44	1.36585	1.05128	0.974359	1.12821	1.4359		58.5176	1.2055	0.954369	0.855269		896.662	0.818275	0.640156	0.85139	1.01189	0.825296	1.22609		No				UU	0			208.183	1.27148	1.88437	1.378	1.84233	1.89254	1.79375	0.894107
Ranbp10	99	104	111	87	118	1.06731	1.05051	0.878788	1.19192	1.12121		277.929	1.28101	0.748896	0.905973		2620.86	0.827007	0.880854	0.797423	1.05401	0.833287	1.26488		No				UU	0			364.661	1.28765	1.25986	0.799827	1.06707	1.06707	0.773997	0.788664
Scoc	119	125	159	209	160	1.272	1.05042	1.7563	1.34454	1.33613		885.832	0.322084	0.441174	0.355507		10488.1	0.942293	0.53193	0.47699	0.632188	0.4514	1.40051		No				UU	0			28.7749	1.79901	2.027	0.974646	0.742352	1.16121	0.669666	1.12575
Map6	201	211	213	188	415	1.00948	1.04975	0.935323	2.06468	1.0597															No				UU	0
Mta3	101	106	120	71	76	1.13208	1.0495	0.70297	0.752475	1.18812		157.48	7.28784	3.25009	2.65106		1344.92	2.50559	2.3841	1.9684	4.89671	2.56341	1.91023		No				UU	0			638.625	1.45829	2.12971	3.11505	4.14059	2.27514	2.85976	3.18187
Tm9sf3	814	854	1095	945	925	1.2822	1.04914	1.16093	1.13636	1.34521		1821.27	1.08918	0.378571	0.356298		13098.8	0.777002	0.356988	0.353551	0.93309	0.361352	2.58222		No				UU	0			3057.91	1.32001	0.922039	0.983748	0.786141	0.781588	0.571193	0.642029
Entpd5	41	43	69	38	51	1.60465	1.04878	0.926829	1.2439	1.68293		44.4207	1.30903	0.866605	0.706881		547.024	0.958884	0.649359	0.555463	1.13396	0.694577	1.63259		No				UU	0			246.906	1.50197	1.7843	1.28886	1.16807	1.43531	0.992019	0.958064
Etnk1	123	129	222	144	117	1.72093	1.04878	1.17073	0.95122	1.80488		116.789	1.20907	6.21014	2.77558		1670.5	0.905639	2.03817	2.59683	1.05735	3.40518	0.310514		No				UU	0
Kif1b	227	238	340	251	256	1.42857	1.04846	1.10573	1.12775	1.4978		203.413	1.32275	0.58839	0.487653		2262.42	0.700275	0.557931	0.525864	1.01151	0.539959	1.87332		No				UU	0			807.461	1.15339	1.03272	0.621845	0.875319	1.12984	1.16476	0.415058
Plekha3	62	65	102	69	66	1.56923	1.04839	1.1129	1.06452	1.64516		205.186	1.24187	0.907406	0.827487		3313.43	0.895124	0.694485	0.670039	1.0685	0.774854	1.37896		No				UU	0			2324.86	1.26706	1.03552	1.46714	1.21676	1.05812	0.795906	0.97862
Fbxl5	105	110	131	85	68	1.19091	1.04762	0.809524	0.647619	1.24762		320.004	0.999764	2.91671	2.44606		2451.85	1.10846	1.81341	1.51599	1.05411	2.17304	0.485087		No				UU	0			353.72	1.29442	1.35071	1.30009	1.28616	0.986841	1.07018	1.57537
Gna12	296	310	421	179	240	1.35806	1.0473	0.60473	0.810811	1.4223		168.331	0.910041	0.601497	0.605236		1251.44	1.24447	1.23988	0.717587	1.07725	0.79105	1.3618		No				UU	0			735.939	1.23317	1.38841	1.2126	1.66362	1.10715	1.24379	0.866211
Coro1c	383	401	566	295	423	1.41147	1.047	0.770235	1.10444	1.47781		577.2	1.30911	1.18314	0.803079		3162.23	2.15288	2.36354	1.31336	1.73099	1.41578	1.22264		No				UU	0			3590.95	1.1375	1.07206	1.06483	1.22414	1.32084	0.945782	1.16486
Zfp513	64	67	76	71	63	1.13433	1.04688	1.10938	0.984375	1.1875		46.6517	2.25008	2.97642	2.00147		1020.95	1.44005	1.32102	1.04761	1.84506	1.83663	1.00459		No				UU	0			197.155	1.37009	1.34494	1.05934	1.24123	1.3406	1.02699	1.50276
Zfp710	43	45	68	28	76	1.51111	1.04651	0.651163	1.76744	1.5814		63.1525	1.2229	3.58502	3.65258		326.346	3.41136	6.14446	5.47529	2.31713	4.71434	0.491507		No				UU	0			132.145	2.2706	3.27393	2.84463	5.27	4.95426	3.02463	5.8457
Csnk1g2	454	475	495	420	454	1.04211	1.04626	0.92511	1	1.09031		482.775	0.886404	0.786385	0.7125		4300.68	1.49691	1.19452	1.02254	1.19166	0.928987	1.28275		No				UU	0			987.043	1.43898	1.6202	1.19598	1.60661	1.38639	1.08446	1.13828
Ankrd13a	195	204	290	183	212	1.42157	1.04615	0.938462	1.08718	1.48718		506.761	1.90458	1.75152	1.53324		8924.27	1.7181	0.981651	0.807425	1.81134	1.26846	1.42798		No				UU	0			1464.91	1.38922	1.69671	1.93628	1.88024	1.77498	1.67883	0.906915
Sft2d2	44	46	98	70	66	2.13043	1.04545	1.59091	1.5	2.22727		55.6713	3.63351	1.18897	1.4869		809.526	1.67037	0.776877	1.05694	2.65194	1.12742	2.35221		No				UU	0			265.166	2.32831	4.84365	8.40639	8.586	4.96773	6.581	3.85087
Vmac	44	46	50	50	42	1.08696	1.04545	1.13636	0.954545	1.13636		64.3761	3.13961	1.6523	1.48268		754.602	1.19818	1.67001	1.49532	2.16889	1.57508	1.37701		No				UU	0
Vdac1	667	697	1066	589	716	1.52941	1.04498	0.883058	1.07346	1.5982		1821.55	2.17988	2.07743	1.68844		18819.9	2.12619	2.08658	1.63261	2.15303	1.87126	1.15058		No				UU	0			2821.94	1.6016	1.484	1.71142	1.83907	1.63364	1.61742	1.58321
Fchsd2	89	93	139	86	191	1.49462	1.04494	0.966292	2.14607	1.5618		86.4708	1.31065	1.0795	0.867193		1102.45	0.468563	0.841176	0.502034	0.889604	0.822475	1.08162		No				UU	0			297.466	1.55209	1.47741	0.980766	1.32081	1.10539	0.857669	1.02125
Evi5l	68	71	84	108	86	1.1831	1.04412	1.58824	1.26471	1.23529		20	1	1	1		165.806	0.213468	0.890534	0.549564	0.606734	0.860025	0.705484		No				UU	0			172.614	1.54702	2.35661	1.39084	1.46443	1.11895	1.23252	0.785375
Col4a1	1797	1876	3421	811	2913	1.82356	1.04396	0.451308	1.62104	1.90373		3332.94	0.187206	0.211985	0.131866		30183.9	0.091506	0.0524284	0.188003	0.139356	0.14607	0.954035		No				UU	0			1996.35	1.01808	0.723819	0.353546	0.505763	0.48652	0.512711	0.367503
Pygo2	161	168	183	185	208	1.08929	1.04348	1.14907	1.29193	1.13665		514.285	0.661386	0.79642	0.74178		4389.83	0.784234	0.784161	0.8275	0.72281	0.787465	0.917894		No				UU	0			654.645	1.19202	1.28301	0.753134	1.15226	1.1732	0.864006	0.664795
Ubc	2286	2385	3424	2198	2725	1.43564	1.04331	0.961505	1.19204	1.49781		37.7492	0.529812	0.529812	0.599406		50835	0.689714	0.305325	0.524542	0.609763	0.489771	1.24499		No				UU	0			81.9966	1.09046	1.33963	0.600517	0.891629	1.62532	1.51134	0.439888
Dek	281	293	326	387	210	1.11263	1.0427	1.37722	0.747331	1.16014		2787.43	1.10301	1.91822	1.73752		15273.1	2.12723	2.71325	2.62842	1.61512	2.24935	0.718038		No				UU	0			885.759	2.06631	1.76983	2.67992	1.99295	2.61168	2.05732	3.77676
Insr	71	74	128	64	80	1.72973	1.04225	0.901408	1.12676	1.80282		42.5919	2.35276	0.942605	0.982226		445.402	1.88222	0.790263	0.558291	2.11749	0.818346	2.58752		No				UU	0			340.291	1.68747	2.00268	1.25689	1.78038	1.5586	1.72996	0.617095
Armc8	48	50	53	42	72	1.06	1.04167	0.875	1.5	1.10417		121.599	0.857023	2.92923	2.24429		1445.57	0.855081	2.22682	2.28319	0.856052	2.42088	0.353612		No				UU	0			314.158	1.6653	1.52883	1.80451	1.96542	1.82846	1.92785	2.39407
Dnm1l	295	307	315	271	352	1.02606	1.04068	0.918644	1.19322	1.0678		456.314	1.08103	1.45783	1.41891		5993.77	1.712	2.68334	1.74459	1.39652	1.82617	0.764726		No				UU	0			2241.05	1.19739	1.20938	1.50394	1.56213	1.40113	1.32711	1.53053
Arhgef7	175	182	229	161	156	1.25824	1.04	0.92	0.891429	1.30857		128.229	1.01028	0.943128	0.886785		1268.51	0.952684	1.90841	1.27507	0.981485	1.25335	0.783091		No				UU	0			352.472	1.41598	1.55642	1.08191	1.28138	1.20936	0.94643	1.09722
Ccnb1	153	159	195	145	89	1.22642	1.03922	0.947712	0.581699	1.27451		1279.71	0.678137	2.58326	2.48934		4358.91	2.12098	4.76919	5.74968	1.39956	3.89787	0.359058		No				UU	0			778.724	1.07405	0.504522	1.15551	0.90259	1.78377	2.02774	2.72173
Zdhhc12	77	80	88	77	63	1.1	1.03896	1	0.818182	1.14286		180.137	0.96821	1.22002	1.3863		3816.86	0.931656	0.767686	0.751305	0.949933	1.03133	0.921078		No				UU	0			859.793	0.893905	0.98758	1.35594	1.19203	1.50034	1.22359	1.38039
Ppt1	181	188	244	270	238	1.29787	1.03867	1.49171	1.31492	1.34807		116.461	1.21432	0.784117	0.829585		1372.39	1.02918	1.00162	0.845502	1.12175	0.865206	1.29651		No				UU	0			19.1798	1.01925	1.3682	0.711584	1.73342	0.648863	1.3422	1.42785
Skiv2l	181	188	247	194	206	1.31383	1.03867	1.07182	1.13812	1.36464		58.2336	1.71341	0.937202	0.702643		960.786	1.58563	0.7205	0.706873	1.64952	0.766805	2.15116		No				UU	0			602.232	0.995257	1.29607	1.15655	1.07986	1.16128	0.924738	0.764882
Asl	78	81	82	86	80	1.01235	1.03846	1.10256	1.02564	1.05128		221.058	1.21246	1.09202	1.72299		2472.61	1.10407	0.857953	1.177	1.15826	1.21249	0.955277		No				UU	0			685.926	1.0604	1.342	1.62627	1.53377	2.06438	1.94557	1.67531
Itgb8	26	27	34	19	62	1.25926	1.03846	0.730769	2.38462	1.30769		37.1722	0.538037	0.538037	0.538037		1330.3	0.108111	0.0634044	0.0907831	0.323074	0.307565	1.05042		No				UU	0
Slc10a3	26	27	34	36	44	1.25926	1.03846	1.38462	1.69231	1.30769		94.9982	1.15181	0.451833	0.433325		1568.89	0.822768	0.516532	0.38882	0.987288	0.447627	2.2056		No				UU	0			184.311	1.39691	1.20831	0.949749	0.918349	1.14008	0.690409	0.583104
Spen	78	81	230	60	78	2.83951	1.03846	0.769231	1	2.94872		52.6491	3.97723	2.51083	2.25275		862.521	2.23668	2.95494	1.9382	3.10695	2.41418	1.28696		No				UU	0			279.52	1.24762	1.34695	0.738567	1.40764	1.22553	1.12519	0.988033
Fbxw5	131	136	157	125	132	1.15441	1.03817	0.954198	1.00763	1.19847		181.599	0.59122	0.832918	0.757096		1521.04	1.07653	0.674751	0.721275	0.833876	0.74651	1.11703		No				UU	0			495.53	1.25375	1.43204	1.21667	1.31859	1.1643	0.985638	0.817991
Anxa5	2115	2195	3226	2282	2381	1.4697	1.03783	1.07896	1.12577	1.5253		4596.51	0.348029	0.0265698	0.0450183		68641.5	0.209519	0.120627	0.107451	0.278774	0.0749165	3.72113		No				UU	0			7160.03	1.12287	0.918028	1.09948	0.812151	0.742519	0.784954	0.612474
Aplp2	926	961	1008	1421	1307	1.04891	1.0378	1.53456	1.41145	1.08855		798.21	1.14884	1.27507	0.953172		8886.81	0.606154	0.969397	0.856565	0.877499	1.01355	0.865767		No				UU	0			3964.05	0.926601	1.08264	1.16223	1.0214	0.862753	0.851678	0.94493
Tmem50a	292	303	312	398	406	1.0297	1.03767	1.36301	1.39041	1.06849		1056.17	0.928324	0.68941	0.743962		15185.8	0.621764	0.410408	0.537677	0.775044	0.595364	1.3018		No				UU	0			4842.48	0.749962	0.923408	1.05523	0.605698	0.809324	0.892955	0.882293
Rab14	535	555	619	509	694	1.11532	1.03738	0.951402	1.2972	1.15701		590.825	1.21128	0.860464	0.84015		6575.73	1.06117	0.738198	0.785755	1.13622	0.806142	1.40946		No				UU	0			1404.22	1.34138	1.14371	1.45516	1.39879	1.32055	1.20181	1.01204
Hoxd3	27	28	32	40	24	1.14286	1.03704	1.48148	0.888889	1.18519		20	1	1	1		214.697	1.28718	0.326206	0.437378	1.14359	0.690896	1.65523		No				UU	0			62.3045	0.830976	1.09845	0.921163	0.930898	1.051	1.08155	0.832633
Wdr44	27	28	45	50	43	1.60714	1.03704	1.85185	1.59259	1.66667		46.1935	1.78973	1.40759	1.06681		1101.52	0.774703	1.5105	0.760781	1.28222	1.18642	1.08074		No				UU	0			69.7744	3.98909	2.77953	2.58971	2.91873	3.01423	2.26737	2.24894
Pip5k1c	190	197	338	146	228	1.71574	1.03684	0.768421	1.2	1.77895		105.349	1.07906	0.697922	0.717228		1304.98	2.3786	1.77082	0.847179	1.72883	1.00829	1.71462		No				UU	0			662.198	1.3057	1.29774	0.925737	1.14462	1.03562	0.731705	0.747868
Maf1	139	144	187	119	124	1.29861	1.03597	0.856115	0.892086	1.34532		281.786	1.9843	1.4031	1.67569		3093.66	1.4496	1.7811	1.42506	1.71695	1.57124	1.09274		No				UU	0			623.325	0.952048	1.49453	1.781	1.36738	1.54568	2.12554	2.01472
Uhrf1bp1l	112	116	150	90	93	1.2931	1.03571	0.803571	0.830357	1.33929		351.063	0.836599	0.740983	0.767387		3057.06	0.801866	0.746888	0.708302	0.819233	0.74089	1.10574		No				UU	0			272.332	1.44881	1.04754	0.653505	1.07435	1.04926	0.83132	0.922563
Ttc13	142	147	192	191	162	1.30612	1.03521	1.34507	1.14085	1.35211		480.579	1.60821	0.679742	0.59518		6718.56	0.808904	0.529104	0.583839	1.20856	0.596966	2.0245		No				UU	0			596.775	1.60995	1.30935	1.01489	1.19416	1.37912	0.966201	1.08375
Mfsd1	258	267	303	317	406	1.13483	1.03488	1.22868	1.57364	1.17442		632.011	1.18495	0.418857	0.414995		5692.52	0.619075	0.608527	0.411184	0.902011	0.463391	1.94655		No				UU	0			3603.24	1.06636	0.813216	1.01442	0.641855	0.696893	0.567562	0.707229
Bicd1	29	30	41	25	35	1.36667	1.03448	0.862069	1.2069	1.41379		20.3878	1.4738	1.18748	0.982005		158.275	2.90923	2.02405	1.67911	2.19151	1.46816	1.49269		No				UU	0			36.6487	1.59908	1.93542	1.54203	2.36852	3.79022	2.41469	1.6769
Galnt11	59	61	115	89	120	1.88525	1.0339	1.50847	2.0339	1.94915		54.1464	1.82646	1.3212	0.981921		906.765	1.32357	1.13588	0.643049	1.57501	1.02051	1.54336		No				UU	0			319.588	1.78901	2.23586	2.25916	2.28295	1.94809	1.78163	1.78747
Mlx	60	62	77	36	55	1.24194	1.03333	0.6	0.916667	1.28333		97.0788	2.02379	1.83639	1.7614		1419.87	1.45881	1.46113	1.56041	1.7413	1.65483	1.05225		No				UU	0			550.699	1.6079	1.73561	1.86353	2.24123	2.22783	1.71138	2.11275
Ddx5	1956	2021	3430	2021	2204	1.69718	1.03323	1.03323	1.12679	1.75358		2197.55	0.958642	0.874592	1.14257		17577.7	1.15882	1.40068	1.07212	1.05873	1.12249	0.943198		No				UU	0			1494.29	1.46958	1.47851	1.61937	1.06017	1.22267	1.32831	1.97626
Nrbp2	91	94	100	61	137	1.06383	1.03297	0.67033	1.50549	1.0989		31.3304	4.88837	1.64096	2.22551		841.642	0.68449	0.228445	0.51321	2.78643	1.15203	2.41871		No				UU	0			165.578	0.928835	1.87942	1.15065	0.860483	0.505917	0.464719	0.618882
Psip1	243	251	351	269	199	1.39841	1.03292	1.107	0.81893	1.44444		375.298	1.7924	3.4545	2.85051		2993.62	1.49497	2.79224	3.31779	1.64369	3.10376	0.529579		No				UU	0			248.282	2.00971	2.6759	3.76421	3.25973	3.68297	3.65589	6.10083
Lactb2	61	63	106	54	83	1.68254	1.03279	0.885246	1.36066	1.7377		265.044	1.34407	3.75161	2.77396		3398.7	1.3125	2.11909	1.65447	1.32829	2.57478	0.515883		No				UU	0			374.266	2.14578	1.81874	3.10275	3.70027	3.4994	3.67081	5.21309
Tubgcp6	61	63	87	61	56	1.38095	1.03279	1	0.918033	1.42623		36.6045	1.11913	1.70608	1.50098		375.867	1.60255	1.42183	1.41476	1.36084	1.51091	0.900676		No				UU	0
Ginm1	123	127	127	114	177	1	1.03252	0.926829	1.43902	1.03252															No				UU	0
Myo9b	249	257	270	228	223	1.05058	1.03213	0.915663	0.895582	1.08434		184.917	0.867903	0.758194	0.834197		1846.52	1.42433	0.463386	0.767582	1.14612	0.70584	1.62376		No				UU	0			965.133	1.1996	1.03844	0.566084	0.842207	0.809899	0.542917	0.520843
Cap1	1126	1162	1307	873	1534	1.12478	1.03197	0.775311	1.36234	1.16075		1616.76	0.895827	0.727239	0.356332		26430.2	0.577336	0.467264	0.335308	0.736582	0.471536	1.56209		No				UU	0			5321.07	1.07538	0.90554	0.789423	0.926094	0.92707	0.741768	0.69244
Tex261	219	226	238	185	223	1.0531	1.03196	0.844749	1.01826	1.08676		326.899	0.799471	0.550711	0.557169		3546.24	1.12265	0.739683	0.533899	0.961062	0.595365	1.61424		No				UU	0			899.349	1.40863	0.979751	0.999701	0.658246	1.01048	0.581524	0.878375
Ppm1f	96	99	150	119	111	1.51515	1.03125	1.23958	1.15625	1.5625		83.5849	1.1594	0.997956	1.03435		1103.96	2.47671	1.33912	0.9395	1.81806	1.07773	1.68693		No				UU	0			288.188	1.85387	1.62041	1.05228	1.12761	1.21401	0.711204	1.73727
Wnk1	814	839	1033	813	1006	1.23123	1.03071	0.998771	1.23587	1.26904		920.227	4.39915	4.86046	0.725566		10239.5	1.09865	1.06061	1.15443	2.7489	1.95027	1.4095		No				UU	0			1083.64	1.13712	0.981786	0.49318	1.11038	0.994408	1.02188	0.499368
Aarsd1	66	68	73	94	54	1.07353	1.0303	1.42424	0.818182	1.10606		298.505	1.11332	2.04672	1.96633		1925.04	1.65726	3.14745	3.2154	1.38529	2.59397	0.534042		No				UU	0			235.984	1.75654	1.90461	1.85849	2.84695	3.04256	3.11183	3.2421
Angpt1	33	34	37	45	108	1.08824	1.0303	1.36364	3.27273	1.12121		28.0481	0.717332	0.717332	0.717332		1083.29	0.0622912	0.0919395	0.0771186	0.389812	0.40093	0.972267		No				UU	0			144.513	1.99956	5.52199	4.96346	1.01049	0.594836	0.159515	0.795245
B3galnt1	66	68	126	47	118	1.85294	1.0303	0.712121	1.78788	1.90909		808.108	0.303772	0.434491	0.194186		5360.18	0.839136	0.355928	0.250075	0.571454	0.30867	1.85134		No				UU	0			520.943	2.18664	2.58567	2.1121	2.07666	2.46019	1.82444	0.415342
Csad	66	68	106	70	153	1.55882	1.0303	1.06061	2.31818	1.60606		82.5931	1.58954	3.69836	2.44193		1075.61	0.702563	2.12035	1.88906	1.14605	2.53743	0.451659		No				UU	0			222.062	1.33639	2.89766	1.52772	1.3992	0.776045	1.0263	1.16018
Tmem237	33	34	56	38	44	1.64706	1.0303	1.15152	1.33333	1.69697															No				UU	0
Tmem43	302	311	434	348	434	1.3955	1.0298	1.15232	1.43709	1.43709		768.46	0.971937	0.414502	0.195711		3461.29	1.47423	0.516517	0.398516	1.22308	0.381311	3.20757		No				UU	0			3834.36	1.26965	1.22714	1.31171	1.39029	1.28271	1.07089	0.470358
Tfe3	135	139	223	93	154	1.60432	1.02963	0.688889	1.14074	1.65185															No				UU	0
Lamc1	574	591	1874	799	753	3.1709	1.02962	1.39199	1.31185	3.26481		441.114	3.33804	3.27234	0.945899		3277.45	0.824154	1.21328	1.31858	2.0811	1.68753	1.23322		No				UU	0			1689.05	1.60214	1.91958	1.62267	3.49638	2.81624	3.99379	1.21333
Kifc1	103	106	110	94	81	1.03774	1.02913	0.912621	0.786408	1.06796		60.6769	1.75965	3.22576	4.79061		610.774	2.34904	5.44181	6.5899	2.05434	5.01202	0.409883		No				UU	0			158.871	1.09146	0.812434	0.85415	1.29712	1.16554	0.822535	0.97232
Kif13a	69	71	150	55	100	2.11268	1.02899	0.797101	1.44928	2.17391		84.5794	4.3242	2.53978	1.27462		846.964	1.34759	1.00145	1.27294	2.83589	1.5222	1.86302		No				UU	0			243.11	1.62083	1.79385	1.54537	2.15463	2.14873	2.5199	0.896742
Srebf1	208	214	310	172	276	1.4486	1.02885	0.826923	1.32692	1.49038		375.854	2.3307	1.25585	0.988164		4855.75	1.29792	0.681875	0.883336	1.81431	0.952306	1.90518		No				UU	0			441.871	1.48303	1.59758	1.37149	1.82449	1.51465	1.26403	1.4291
Krit1	140	144	146	104	130	1.01389	1.02857	0.742857	0.928571	1.04286		128.002	0.952418	1.1058	1.09998		840.617	0.999054	0.736574	1.01102	0.975736	0.988343	0.987245		No				UU	0			323.6	1.838	1.47952	1.46712	1.26896	1.47024	1.16554	1.33727
Esco2	37	38	40	34	36	1.05263	1.02703	0.918919	0.972973	1.08108		94.6638	0.407921	13.321	10.9457		436.737	2.98441	7.8417	9.39289	1.69617	10.3753	0.163481		No				UU	0			137.801	2.16892	1.45341	2.07237	3.46342	6.32611	4.42324	10.4334
Rnf38	74	76	112	90	75	1.47368	1.02703	1.21622	1.01351	1.51351		121.283	1.4079	2.0904	1.26131		1460.12	0.946416	1.33576	1.31066	1.17716	1.49953	0.785017		No				UU	0			431.076	1.67679	1.73583	1.11543	1.82857	2.30016	1.89213	1.23147
Uckl1	75	77	98	89	96	1.27273	1.02667	1.18667	1.28	1.30667		204.007	1.34186	0.685321	1.14666		2805.69	0.69629	0.501284	0.771136	1.01908	0.776101	1.31307		No				UU	0			231.517	1.29654	1.55609	0.992431	1.3343	0.975211	1.14904	0.738813
2610301G19Rik	114	117	156	101	107	1.33333	1.02632	0.885965	0.938596	1.36842		132.842	2.00547	0.765595	0.477811		1771.28	1.49902	0.780253	1.01359	1.75225	0.759313	2.30768		No				UU	0			365.311	1.44244	1.84142	1.4827	1.72075	2.07177	1.66118	1.43035
Ankrd12	38	39	49	41	41	1.25641	1.02632	1.07895	1.07895	1.28947		35.8637	2.2905	1.48825	0.948417		754.46	0.594069	0.720518	0.644893	1.44228	0.95052	1.51736		No				UU	0
Qser1	76	78	112	69	46	1.4359	1.02632	0.907895	0.605263	1.47368		129.587	0.868814	0.611228	0.478543		1107.28	1.87783	0.891572	1.20762	1.37332	0.797241	1.72259		No				UU	0
Dhx38	153	157	227	129	121	1.44586	1.02614	0.843137	0.79085	1.48366		101.314	1.08176	1.06396	1.05105		642.384	1.26557	1.54267	1.04271	1.17367	1.1751	0.998782		No				UU	0			227.368	1.57219	1.59727	0.943933	1.54935	1.74423	1.03186	1.64887
Vps33a	116	119	128	105	101	1.07563	1.02586	0.905172	0.87069	1.10345		77.1486	1.06362	0.880752	0.728529		918.561	1.85198	0.919074	1.38359	1.4578	0.977987	1.49061		No				UU	0			501.619	1.77967	1.50216	1.32119	1.22626	1.76467	1.06488	1.78025
Ccdc6	233	239	268	131	218	1.12134	1.02575	0.562232	0.935622	1.15021		427.413	1.11288	1.20748	1.06307		3725.69	1.1048	0.64815	0.976008	1.10884	0.973678	1.13882		No				UU	0
Tbce	78	80	83	68	75	1.0375	1.02564	0.871795	0.961538	1.0641		232.861	1.72843	1.71585	2.339		2977.52	0.808015	1.10267	1.23296	1.26822	1.59762	0.793818		No				UU	0			256.92	1.79829	1.11873	1.69198	1.25237	1.64931	1.43316	1.78656
Marveld1	196	201	299	203	345	1.48756	1.02551	1.03571	1.7602	1.52551		174.408	1.50494	0.517817	0.585616		5630.35	0.761986	0.90161	0.321975	1.13346	0.581755	1.94835		No				UU	0			1637.31	0.861684	0.980528	0.796513	0.625405	0.435587	0.42046	0.416951
Rnf214	79	81	82	80	114	1.01235	1.02532	1.01266	1.44304	1.03797		106.515	1.01686	0.887798	0.51798		1148.55	0.638994	0.712034	0.742921	0.827925	0.715183	1.15764		No				UU	0			360.224	1.30246	1.22177	0.780636	1.07715	1.00016	0.855373	0.778603
Sulf2	582	596	1300	504	692	2.18121	1.02405	0.865979	1.189	2.23368		357.448	3.52325	5.00043	5.63896		8038.1	1.38025	3.34916	2.20333	2.45175	4.04797	0.605674		No				UU	0			1827.02	1.54414	2.66784	2.15817	2.07997	1.77023	1.7924	1.03093
Bend3	42	43	46	29	30	1.06977	1.02381	0.690476	0.714286	1.09524		322.909	0.851151	1.0681	1.28328		1663.43	2.63054	2.83285	4.50764	1.74084	2.42297	0.718475		No				UU	0			189.174	1.56074	1.36888	1.15252	1.79209	2.14401	1.54555	4.02455
Lrrfip1	295	302	663	164	317	2.19536	1.02373	0.555932	1.07458	2.24746		868.077	1.51204	0.155891	0.194187		9736.88	0.929218	0.164577	0.192547	1.22063	0.176801	6.90399		No				UU	0			243.016	1.71443	1.45245	1.45245	1.88122	1.40502	1.26692	0.527496
Slc25a20	85	87	96	92	96	1.10345	1.02353	1.08235	1.12941	1.12941		232.364	5.2117	2.39178	1.8997		3366.62	0.705585	1.52206	1.06265	2.95864	1.71905	1.72109		No				UU	0			498.647	1.51589	2.31925	3.2785	2.6467	2.02631	2.60833	1.53842
Neurl4	89	91	97	104	85	1.06593	1.02247	1.16854	0.955056	1.08989		149.915	1.40336	1.28806	1.87044		1076.45	1.27913	1.45728	1.52844	1.34124	1.53606	0.873174		No				UU	0			179.03	1.45647	1.85297	1.41771	1.8734	1.88864	1.68341	1.49249
Sfrs18	181	185	368	184	156	1.98919	1.0221	1.01657	0.861878	2.03315		102.923	2.50933	3.67469	2.28221		1662.11	0.981702	1.37339	1.95224	1.74552	2.32063	0.752174		No				UU	0
Tmed4	183	187	224	269	255	1.19786	1.02186	1.46995	1.39344	1.22404		276.565	1.95084	0.772532	0.932611		2902.28	1.17883	0.797387	0.630766	1.56484	0.783324	1.99769		No				UU	0			1675.26	1.15421	1.70162	1.46245	1.23747	1.09593	1.06897	1.04496
Dhx37	47	48	70	35	36	1.45833	1.02128	0.744681	0.765957	1.48936		20.4813	1.73706	1.09667	0.976499		375.894	1.56944	1.36648	0.981956	1.65325	1.1054	1.49561		No				UU	0			541.25	1.43669	1.10054	0.839733	1.29969	1.6353	0.924533	2.06892
Ttf2	47	48	67	47	48	1.39583	1.02128	1	1.02128	1.42553		134.941	2.64673	4.07432	2.92819		1206.1	2.46301	2.92731	3.8812	2.55487	3.45275	0.739951		No				UU	0			210.766	1.84273	1.48992	1.07974	1.7759	2.27508	1.68046	3.24213
Ripk3	191	195	199	135	192	1.02051	1.02094	0.706806	1.00524	1.04188		325.671	0.403071	0.189716	0.153852		6058.02	0.335523	0.173686	0.117506	0.369297	0.15869	2.32716		No				UU	0			2339.75	1.10204	0.517532	0.900582	0.712252	0.978986	0.501576	0.423222
Apcdd1	48	49	154	230	235	3.14286	1.02083	4.79167	4.89583	3.20833		74.3377	5.98823	0.565712	0.526659		1794.3	1.87382	0.988497	0.782109	3.93103	0.715744	5.49222		No				UU	0			54.9154	2.54585	5.64698	46.2884	26.7137	10.1064	13.7815	3.44465
Sidt2	347	354	538	303	422	1.51977	1.02017	0.873199	1.21614	1.55043		593.381	1.04125	0.203649	0.299422		5901.49	0.966773	0.318942	0.307034	1.00401	0.282262	3.55702		No				UU	0			2938.9	1.13602	1.02698	0.586166	0.642808	0.60953	0.445825	0.340101
Cpsf1	153	156	171	115	130	1.09615	1.01961	0.751634	0.849673	1.11765		521.236	2.17048	2.98884	3.01721		4222.14	1.64462	2.26679	2.44248	1.90755	2.67883	0.712083		No				UU	0			389.387	1.36096	1.40488	1.19774	1.6349	1.6261	1.54417	2.22996
Daam2	51	52	107	53	32	2.05769	1.01961	1.03922	0.627451	2.09804		34.4571	0.733411	0.637558	0.637558		537.32	0.177294	0.240085	0.207216	0.455352	0.430604	1.05747		No				UU	0			100.833	1.39547	1.34489	0.681808	0.834222	0.565995	0.747721	0.486529
Ube2g2	210	214	262	183	269	1.2243	1.01905	0.871429	1.28095	1.24762		522.318	0.539074	0.314637	0.402623		3549	1.04208	0.443583	0.425378	0.790578	0.396555	1.99361		No				UU	0			805.828	1.30417	0.807153	0.987386	0.743069	1.14027	0.737584	0.877232
Enthd2	54	55	58	53	47	1.05455	1.01852	0.981481	0.87037	1.07407															No				UU	0
Nr1d2	55	56	118	34	48	2.10714	1.01818	0.618182	0.872727	2.14545		308.279	2.02927	0.675637	0.489306		2269.46	1.37058	0.668507	1.25897	1.69992	0.773105	2.19882		No				UU	0			737.298	1.16189	1.11126	1.06396	1.18712	0.697044	1.29944	0.790068
Suco	165	168	176	149	133	1.04762	1.01818	0.90303	0.806061	1.06667															No				UU	0
Med12	112	114	224	66	93	1.96491	1.01786	0.589286	0.830357	2		189.266	2.92566	1.07944	1.34169		2007.55	1.54862	1.23808	1.12483	2.23714	1.19601	1.87051		No				UU	0			666.939	1.10516	1.34735	0.849215	1.26373	1.0089	1.44552	0.507821
Sp1	171	174	186	131	165	1.06897	1.01754	0.766082	0.964912	1.08772		513.24	1.92842	3.04975	2.3051		4657.63	1.70596	2.51543	2.55009	1.81719	2.60509	0.697551		No				UU	0			280.572	1.53641	1.61609	0.839069	2.09422	1.79414	1.78355	1.58438
Plin3	175	178	264	151	204	1.48315	1.01714	0.862857	1.16571	1.50857		232.786	3.22829	2.69677	2.85311		3387.94	1.33735	1.11781	1.69792	2.28282	2.09141	1.09152		No				UU	0
Abhd13	59	60	91	84	78	1.51667	1.01695	1.42373	1.32203	1.54237		138.427	0.9309	0.94824	0.775161		1449.28	0.759047	0.847733	0.810951	0.844973	0.845521	0.999352		No				UU	0			887.337	1.22487	1.22473	1.3219	1.3602	1.44052	1.30031	1.05304
Coro7	59	60	86	51	88	1.43333	1.01695	0.864407	1.49153	1.45763		37.9335	1.78406	1.29303	1.68749		737.702	1.68266	1.22502	1.51677	1.73336	1.43058	1.21165		No				UU	0			115.629	1.55795	2.26676	1.46438	1.75158	1.68188	1.59848	1.62534
Stxbp3a	62	63	158	48	56	2.50794	1.01613	0.774194	0.903226	2.54839		381.425	1.07077	0.750299	0.700623		2530.48	1.80019	1.08771	0.54839	1.43548	0.771756	1.86002		No				UU	0			409.717	1.92003	2.99046	5.19833	3.72006	2.70078	3.05291	1.5154
Med23	63	64	74	57	52	1.15625	1.01587	0.904762	0.825397	1.1746		174.675	2.07873	1.84484	1.80747		1540.46	1.92654	1.75177	1.97067	2.00263	1.84369	1.08621		No				UU	0			597.122	1.31895	1.41846	1.30769	1.39995	1.36185	1.33007	2.07831
Pspc1	126	128	129	106	117	1.00781	1.01587	0.84127	0.928571	1.02381		154.19	1.49489	1.78454	2.40227		1807.75	1.88248	1.72018	1.94128	1.68868	1.96207	0.860667		No				UU	0			205.398	2.19613	1.74166	2.87732	2.82786	2.70033	2.51355	4.15844
1600014C10Rik	66	67	88	74	97	1.31343	1.01515	1.12121	1.4697	1.33333		76.4942	1.07216	0.806995	0.801284		972.317	0.840338	0.631051	0.462986	0.956251	0.675579	1.41545		No				UU	0			187.282	0.997029	1.31159	0.990574	0.69566	0.756206	0.662796	0.778942
Surf2	66	67	68	52	54	1.01493	1.01515	0.787879	0.818182	1.0303		79.4333	1.33367	1.36293	1.52572		764.172	1.59292	1.33163	1.39455	1.46329	1.40371	1.04245		No				UU	0			358.088	1.7098	1.32485	1.19182	1.54749	2.18924	1.3838	1.81014
Cse1l	200	203	232	200	171	1.14286	1.015	1	0.855	1.16		1409.24	0.805346	2.00325	1.46147		10626.4	1.45223	2.10497	2.57781	1.12879	2.03688	0.554176		No				UU	0			2262.53	1.38588	0.923344	1.49731	1.34174	1.72131	1.44917	2.21358
Magi1	68	69	115	46	45	1.66667	1.01471	0.676471	0.661765	1.69118		22.0757	1.14392	1.04653	1.11564		303.258	0.876885	1.10616	1.56474	1.0104	1.20827	0.83624		No				UU	0			102.195	1.4238	1.99718	1.66467	2.62215	2.96463	3.25916	1.45821
Atp13a3	212	215	356	173	195	1.65581	1.01415	0.816038	0.919811	1.67925		435.07	0.747185	0.797448	0.619904		4379.16	0.844466	0.821313	0.826096	0.795826	0.76619	1.03868		No				UU	0
Aurkb	77	78	110	85	73	1.41026	1.01299	1.1039	0.948052	1.42857		167.771	0.802647	3.05289	2.61887		1759.19	2.24839	2.67125	3.0829	1.52552	2.85647	0.534056		No				UU	0			573.344	1.81434	1.41499	2.06383	2.48866	2.54573	2.40108	3.41506
Clptm1l	401	406	406	388	462	1	1.01247	0.967581	1.15212	1.01247		2703.51	0.597907	0.259696	0.284677		22838.6	0.841225	0.307762	0.324029	0.719566	0.294041	2.44716		No				UU	0			2330.88	1.36998	0.899759	0.663837	0.631853	0.848949	0.506312	0.603205
Fam114a2	167	169	198	169	160	1.1716	1.01198	1.01198	0.958084	1.18563		264.819	2.13459	1.7256	1.47645		3599.72	1.2806	1.25776	1.00001	1.70759	1.36495	1.25103		No				UU	0			542.628	1.61387	1.89709	2.20681	1.93316	2.22501	2.14168	2.22734
Zswim8	340	344	438	321	358	1.27326	1.01176	0.944118	1.05294	1.28824															No				UU	0
Stambpl1	93	94	117	36	39	1.24468	1.01075	0.387097	0.419355	1.25806		194.277	1.91461	0.239203	0.252505		2403.03	1.34691	0.246492	0.335972	1.63076	0.268543	6.07262		No				UU	0			565.932	1.23589	0.973686	0.651724	0.636889	0.595226	0.352649	0.474034
Mll1	99	100	179	81	86	1.79	1.0101	0.818182	0.868687	1.80808		119.781	2.65136	1.3083	1.38325		1149.03	1.43654	1.06524	1.35596	2.04395	1.27819	1.5991		No				UU	0
Ppp2r5b	99	100	136	105	150	1.36	1.0101	1.06061	1.51515	1.37374		98.575	0.765148	0.430122	0.347309		1164.92	0.824416	0.424909	0.511792	0.794782	0.428533	1.85466		No				UU	0			600.922	1.33513	1.44186	0.832293	1.16351	1.23595	0.982494	0.777251
Ubr4	445	449	542	428	426	1.20713	1.00899	0.961798	0.957303	1.21798		331.342	2.0683	1.41424	1.55912		4012.4	1.88976	1.2527	1.71445	1.97903	1.48513	1.33256		No				UU	0
Uhrf1	136	137	218	135	66	1.59124	1.00735	0.992647	0.485294	1.60294		469.69	1.27005	3.7081	1.38949		2468.27	3.73582	5.00251	6.67605	2.50294	4.19404	0.596784		No				UU	0			1289.15	1.80979	1.35185	1.70418	2.17492	2.53132	1.84869	3.61687
Fam193a	147	148	151	146	151	1.02027	1.0068	0.993197	1.02721	1.02721		118.47	1.39015	1.4099	0.685366		780.008	1.11422	1.37413	1.1042	1.25218	1.1434	1.09514		No				UU	0
Wwtr1	349	351	549	353	559	1.5641	1.00573	1.01146	1.60172	1.57307		689.52	0.688507	0.2386	0.356572		7410.01	0.646957	0.388141	0.35547	0.667732	0.334696	1.99504		No				UU	0			1037.03	1.24038	1.18687	1.03928	0.993196	0.717642	0.765474	0.530609
Ubp1	188	189	212	161	206	1.12169	1.00532	0.856383	1.09574	1.12766		216.834	0.749459	1.85885	1.35733		4211.32	0.976125	1.4666	1.70676	0.862792	1.59739	0.540128		No				UU	0			722.306	1.2119	1.13818	0.860011	1.2119	1.43297	1.14893	1.20231
Vps26b	194	195	200	187	177	1.02564	1.00515	0.963918	0.912371	1.03093		323.291	0.832292	0.580217	0.44789		3026.41	1.0241	0.629938	0.573029	0.928198	0.557768	1.66413		No				UU	0			1537.65	1.24315	1.29517	1.09429	1.16693	1.2114	1.07538	0.788061
Fam115a	245	246	316	296	413	1.28455	1.00408	1.20816	1.68571	1.2898		89.767	0.765076	0.566867	0.60009		1082.41	0.26514	0.33028	0.24976	0.515108	0.436749	1.17941		No				UU	0			1470.04	1.02893	1.18883	0.815118	0.658555	0.725461	0.827528	0.324973
Hist1h1c	274	275	294	316	332	1.06909	1.00365	1.15328	1.21168	1.07299		283.474	0.849235	0.470024	0.472523		12040.9	0.385886	0.205179	0.189656	0.61756	0.334346	1.84707		No				UU	0			721.211	2.16226	2.0581	3.44168	2.58432	2.36989	2.24165	2.47903
Slc35a3	25	25	76	15	40	3.04	1	0.6	1.6	3.04		127.033	1.16562	0.82574	0.723133		1567.92	1.42158	0.921072	0.953207	1.2936	0.855788	1.51159		No				UU	0			494.373	1.79001	1.44958	2.05585	1.98851	2.24858	1.99478	1.32829
Cat	133	133	267	127	290	2.00752	1	0.954887	2.18045	2.00752		1029.48	0.556473	0.729385	0.880489		6912.35	1.07357	0.919995	1.0997	0.815024	0.907392	0.898205		No				UU	0			801.557	1.66467	2.04957	2.36678	2.45455	1.7231	1.49873	1.55834
Actg1	7025	7025	13925	4926	7025	1.98221	1	0.70121	1	1.98221		19316	0.606217	0.509085	0.545532		176513	0.659722	0.660636	0.536065	0.632969	0.56283	1.12462		No				UU	0
Tcfl5	20	20	38	33	20	1.9	1	1.65	1	1.9		168.218	1.10235	5.03801	5.08821		2659.52	1.11265	4.87248	4.28935	1.1075	4.82201	0.229676		No				UU	0			211.484	1.51306	0.8964	0.548672	0.930855	1.35062	1.11589	4.15577
Rgs16	68	68	127	10	116	1.86765	1	0.147059	1.70588	1.86765		184.165	0.558196	0.210923	0.144079		2630.48	0.317012	0.248996	0.308296	0.437604	0.228073	1.9187		No				UU	0			1030.55	0.767471	0.435336	0.517427	0.61119	0.476163	0.12918	0.590883
Apc	108	108	199	107	104	1.84259	1	0.990741	0.962963	1.84259		228.491	1.74923	1.73722	1.43322		1829.71	1.11618	1.01029	1.36898	1.43271	1.38743	1.03264		No				UU	0			771.117	1.19117	0.913711	0.771589	1.02769	1.23614	1.05833	0.818725
Ercc6	37	37	68	21	48	1.83784	1	0.567568	1.2973	1.83784		20	1.09452	1	1		128.882	0.773082	0.870528	1.28335	0.9338	1.03847	0.899207		No				UU	0
Mink1	114	114	193	104	187	1.69298	1	0.912281	1.64035	1.69298		96.0209	2.05768	0.84207	0.843951		1957.42	1.62151	1.23099	0.862714	1.83959	0.94493	1.9468		No				UU	0			309.036	1.60417	2.12027	1.25388	2.48221	2.08914	1.61482	1.18979
Lfng	19	19	32	10	53	1.68421	1	0.526316	2.78947	1.68421		37.3852	0.853951	0.715226	0.699357		497.765	1.21225	0.361282	0.293477	1.0331	0.517336	1.99696		No				UU	0			189.487	1.74812	1.48803	1.31529	1.56241	1.2588	1.98394	1.0316
Slc7a2	59	59	95	11	38	1.61017	1	0.186441	0.644068	1.61017		28.9435	6.79013	0.839648	0.839648		431.173	0.331483	0.298998	0.275935	3.56081	0.563557	6.31845		No				UU	0			92.8415	1.83623	4.41817	3.62434	2.25612	2.35219	1.83623	0.798896
Fam168a	190	190	303	183	207	1.59474	1	0.963158	1.08947	1.59474		163.422	1.64118	0.887794	0.732533		1927.84	1.06687	0.703139	0.873424	1.35403	0.799222	1.69418		No				UU	0			702.312	1.53627	1.72649	1.11199	1.33112	1.31798	1.19177	0.699965
Ptma	1739	1739	2725	1950	1687	1.56699	1	1.12133	0.970098	1.56699		10248.4	1.15764	1.31108	1.02173		69365.4	1.59519	1.76653	1.69681	1.37642	1.44904	0.949883		No				UU	0
Cry2	60	60	92	59	52	1.53333	1	0.983333	0.866667	1.53333		69.6285	1.07545	1.28702	1.9828		738.813	0.889064	1.74882	1.30357	0.982258	1.58055	0.621465		No				UU	0
Kdsr	80	80	110	68	124	1.375	1	0.85	1.55	1.375		123.693	2.25013	1.3303	1.67564		1833.6	1.36051	0.788826	1.00744	1.80532	1.20055	1.50375		No				UU	0			599.708	2.23875	1.73151	2.07793	1.38675	1.73151	1.67576	1.86387
RNF113A2	34	34	46	30	1	1.35294	1	0.882353	0.0294118	1.35294		149.733	2.74369	2.50003	1.52103		908.358	1.70713	2.36727	2.05918	2.22541	2.11188	1.05376		No				UU	0			77.9907	1.54048	2.48029	1.82437	2.04549	2.1907	1.59086	1.78733
Gnpda1	115	115	155	113	82	1.34783	1	0.982609	0.713043	1.34783		146.383	2.38744	7.04911	9.23629		2829.78	1.19968	2.98211	2.237	1.79356	5.37613	0.333616		No				UU	0			218.032	1.80306	1.90118	2.14658	2.10426	2.3115	1.94428	3.99946
Hnrnpab	693	693	924	666	742	1.33333	1	0.961039	1.07071	1.33333		2342.85	1.23282	1.38241	1.05204		32122.9	1.61209	1.52539	1.43604	1.42245	1.34897	1.05447		No				UU	0			5255.16	1.13248	0.851283	1.36047	1.06861	1.34864	1.13521	1.63544
Hnrnpa3	3715	3715	4933	7035	3428	1.32786	1	1.89367	0.922746	1.32786		507.95	2.03597	2.13567	2.7921		6579.87	1.80084	1.8393	1.60645	1.9184	2.09338	0.916414		No				UU	0
Pdk2	28	28	37	33	47	1.32143	1	1.17857	1.67857	1.32143		32.847	6.24673	1.23869	1.23563		479.456	1.32328	0.809057	0.626309	3.78501	0.977419	3.87245		No				UU	0			168.074	1.22713	2.84961	1.71432	1.48817	0.819338	1.55786	1.02091
Plaur	51	51	66	32	22	1.29412	1	0.627451	0.431373	1.29412		1191.26	0.230993	0.0753656	0.116501		7164.65	0.91295	0.156874	0.35352	0.571971	0.175565	3.25788		No				UU	0			757.98	1.66984	0.395654	0.454676	0.783406	0.84225	0.206314	0.363361
Dsel	90	90	116	67	112	1.28889	1	0.744444	1.24444	1.28889		253.474	1.29997	0.180999	0.155898		4544.47	0.35044	0.304033	0.244958	0.825203	0.221472	3.726		No				UU	0
Hsp90b1	3430	3430	4186	3717	2925	1.22041	1	1.08367	0.85277	1.22041		6763.92	0.451455	0.636739	0.529825		50401.5	0.772942	0.602124	0.584189	0.612199	0.588219	1.04077		No				UU	0			7437.03	1.19019	0.960508	0.993134	1	1.09509	1.03926	0.980738
Pced1a	51	51	62	87	74	1.21569	1	1.70588	1.45098	1.21569															No				UU	0
Sh3rf1	41	41	48	32	50	1.17073	1	0.780488	1.21951	1.17073		90.6703	0.619067	0.733316	0.73035		840.595	0.637966	0.615726	0.732857	0.628516	0.703062	0.89397		No				UU	0			318.57	1.32461	0.91785	0.494002	0.835626	0.825661	0.513342	0.482652
Dynll2	194	194	220	319	298	1.13402	1	1.64433	1.53608	1.13402		707.605	0.595507	1.23284	1.34945		9108.13	0.540032	1.45969	1.1455	0.567769	1.29687	0.4378		No				UU	0			409.995	1.52305	1.1953	0.902082	0.933574	1.16989	0.679108	1.82535
Pla2g6	53	53	58	65	63	1.09434	1	1.22642	1.18868	1.09434		70.827	1.19018	2.6757	2.17007		677.012	1.50786	2.04011	2.40304	1.34902	2.32223	0.580916		No				UU	0			216.444	1.32163	1.42598	0.984488	1.44284	1.47883	1.30133	2.1993
Dus3l	87	87	89	102	84	1.02299	1	1.17241	0.965517	1.02299		237.365	1.10595	1.66292	1.43764		3423.24	1.04948	1.3929	1.83308	1.07771	1.58164	0.681392		No				UU	0			255.398	1.15805	1.02407	0.764367	0.85857	1.26303	0.87171	2.19791
Aldh3a1	1	2527	2289	2	595	0.905817	2527	2	595	2289		20	95.6769	1.53333	1		98.125	161.904	6.937	2.352	128.79	2.95558	43.5752		Yes	Over-regulated	1		UD	1	1		36.7039	60.4462	151.875	141.989	151.096	120.744	53.6107	1.98141
Crym	2	2533	1694	7	962	0.668772	1266.5	3.5	481	847		20	2.95454	1.18419	1.72992		34.1024	2.62106	5.47101	9.62127	2.7878	4.5016	0.61929		Yes	Consistent			UD	1	0		71.981	1.2663	2.26655	1.95498	3.07113	0.825114	1.2663	1.36505
Tmprss5	1	661	429	2	180	0.649017	661	2	180	429		20	18.4276	1.67323	1.24216		43.6418	69.1697	11.5512	6.99266	43.7986	5.36481	8.16405		Yes	Over-regulated	1		UD	1	1		56.8059	1.60666	4.51257	3.67653	6.52181	3.4125	6.73323	0.944843
Scg5	1	423	419	44	9	0.990544	423	44	9	419		20	15.6682	1	1		46.2767	40.6852	2.65099	1.00894	28.1767	1.41498	19.9131		Yes	Un-necessary	1		UD	1	1		37.0915	6.45475	10.5746	9.69784	6.01823	4.5614	4.59774	1.5444
Rpsa-ps5	1	420	1	285	10	0.00238095	420	285	10	1															Yes	Data missing			UD	1	0
Sbspon	2	823	604	2	32	0.7339	411.5	1	16	302															Yes	Data missing			UD	1	0
Fam221b	1	402	1	528	146	0.00248756	402	528	146	1															Yes	Data missing			UD	1	0
Myh2	1	381	274	1	2	0.71916	381	1	2	274		20	2.0111	1	1		50.471	0.532634	0.433766	0.506159	1.27187	0.734981	1.73048		Yes	Un-necessary	1		UD	1	1
Aoah	1	363	259	1	1	0.713499	363	1	1	259		20	3.65063	1.47605	1		17.9748	36.6829	13.2447	15.9672	20.1668	7.92198	2.54567		Yes	Over-regulated	1		UD	1	1		37.7041	0.919495	11.0442	22.8787	24.681	9.97714	15.2671	3.36266
Hbb-y	2	714	172	1	44	0.240896	357	0.5	22	86		20	1.37053	1	1		16.019	15.8097	0.718306	0.559626	8.59012	0.819483	10.4824		Yes	Un-necessary	1		UD	1	1		41.046	2.166	4.22188	4.41078	2.59029	9.73777	7.83963	0.995162
Myh1	2	667	309	1	1	0.463268	333.5	0.5	0.5	154.5		20	1	1	1		73.3678	1.03886	0.817299	0.543791	1.01943	0.840273	1.21321		Yes	Un-necessary	1		UD	1	1
Fetub	1	261	139	4	302	0.532567	261	4	302	139		20	160.343	1.00507	1.7966		209.954	84.9	6.64281	4.38454	122.621	3.45725	35.4678		Yes	Over-regulated	1		UD	1	1		39.7811	41.5029	83.3119	115.185	143.226	121.029	121.013	5.49933
Upp1	4	977	610	5	9	0.62436	244.25	1.25	2.25	152.5		34.7434	62.7775	127.999	119.384		246.682	68.5287	183.225	138.79	65.6531	142.35	0.46121		Yes	Consistent			UD	1	0		45.046	2.48727	3.85296	3.21632	7.14934	3.4499	12.4663	61.2396
Rpl9-ps4	1	242	1	371	23	0.00413223	242	371	23	1															Yes	Data missing			UD	1	0
Csn1s1	1	163	101	1	1	0.619632	163	1	1	101		20	6.84052	1	1		83.6667	30.1105	2.20978	0.916239	18.4755	1.2815	14.417		Yes	Un-necessary	1		UD	1	1		3.75189	1.02275	1.47828	1.29807	1.67407	1.31362	1.04643	1.33728
Pmch	1	160	66	25	65	0.4125	160	25	65	66		20	1	1.06142	1		185.936	1.40719	1.62523	0.78868	1.20359	1.11883	1.07576		Yes	Un-necessary	1		UD	1	1		19.8128	2.01805	1.14354	1.28401	1.3117	1.568	1.12695	1.3385
Nccrp1	1	157	106	1	333	0.675159	157	1	333	106		25.0846	11.667	0.815285	0.961909		51.8019	81.8612	4.40611	0.68736	46.7641	1.71767	27.2254		Yes	Over-regulated	1		UD	1	1
Cdh20	1	129	101	2	34	0.782946	129	2	34	101		20.9851	0.953059	0.953059	1.0085		279.372	0.803407	0.383513	0.416489	0.878233	0.69039	1.27208		Yes	Un-necessary	1		UD	1	1		33.0158	0.7413	3.04607	2.87978	5.37789	3.69568	2.06554	0.979745
Ramp3	8	1031	625	149	106	0.606208	128.875	18.625	13.25	78.125		57.6022	18.2649	1.44703	1.48323		691.745	5.06574	2.50266	2.18797	11.6653	1.90522	6.12282		Yes	Over-regulated	1		UD	1	1		833.225	1.06141	2.06218	2.10796	2.04385	1.43668	3.95144	1.19337
Pcsk1n	2	240	91	1	5	0.379167	120	0.5	2.5	45.5		33.524	11.1982	3.37471	4.85047		75.6065	8.91611	52.3994	14.9673	10.0571	18.898	0.532181		Yes	Consistent			UD	1	0		275.408	0.630858	1.96231	2.37073	2.10255	0.965402	1.66174	1.18087
Oas1g	1	119	53	61	27	0.445378	119	61	27	53															Yes	Data missing			UD	1	0
Phf11d	1	118	105	52	9	0.889831	118	52	9	105															Yes	Data missing			UD	1	0
Aspa	1	116	81	1	33	0.698276	116	1	33	81		20	86.2511	1	1		163.644	82.7711	2.52776	1.80193	84.5111	1.58242	53.4062		Yes	Over-regulated	1		UD	1	1		24.9536	1.53824	2.98053	9.27078	5.61751	1.13486	1.4178	1.20787
1700019D03Rik	1	110	104	1	4	0.945455	110	1	4	104		39.4329	24.9484	9.6054	17.3505		91.5471	49.9243	63.1363	57.015	37.4364	36.7768	1.01793		Yes	Consistent			UD	1	1		9.94201	5.03497	20.2738	48.2216	34.8651	24.3769	31.894	56.0841
AC131780.1	22	2202	31	3715	17	0.0140781	100.091	168.864	0.772727	1.40909															Yes	Data missing			UD	1	0
Oit1	1	93	54	1	1	0.580645	93	1	1	54		20	12.8926	1	1		34.1547	166.912	11.9362	1.36011	89.9024	3.82407	23.5096		Yes	Over-regulated	1		UD	1	1		50.0017	0.809225	1.06167	1.22504	1.23877	0.782145	0.82764	0.82764
Ly6a	60	4921	4172	234	4172	0.847795	82.0167	3.9	69.5333	69.5333		546.325	21.4807	0.0604321	0.0582023		9097.14	12.0047	0.789177	0.122707	16.7427	0.25763	64.9874		Yes	Opposite	1		UD	1	1		3688.55	0.990103	1.42866	3.01722	2.00432	1.82418	1.66979	0.296493
Sigirr	1	81	38	1	9	0.469136	81	1	9	38		28.2446	29.8762	6.83501	7.45847		307.576	41.8707	7.92384	10.3891	35.8734	8.1516	4.40078		Yes	Over-regulated	1		UD	1	1		62.7846	1.95903	8.81767	14.0065	18.4802	14.4668	8.50674	4.28949
Rnase1	1	81	44	1	13	0.54321	81	1	13	44		20	9.61091	1	1		104.515	2.28717	1.19706	0.738012	5.94904	0.983767	6.0472		Yes	Un-necessary	1		UD	1	1		46.5476	0.661305	2.75244	4.38071	2.27763	2.40702	3.90029	0.785376
Aldh1a7	1	80	46	10	220	0.575	80	10	220	46		20	1	1	1		144.231	0.268953	0.764987	0.587869	0.634476	0.838214	0.756939		Yes	Un-necessary	1		UD	1	0		25.1789	1.34044	2.30971	2.23024	1.3698	2.0112	1.19979	0.954904
1700020L24Rik	1	79	46	26	55	0.582278	79	26	55	46		20	1	1	1		156.695	1.69941	1.03069	1.35115	1.3497	1.09546	1.23209		Yes	Un-necessary	1		UD	1	1		83.4168	0.773852	0.956754	0.662005	0.667076	0.886584	0.743829	0.768519
Oas1a	3	230	118	198	65	0.513043	76.6667	66	21.6667	39.3333		82.4469	5.32033	1.38634	1.16699		373.859	4.96323	10.9111	4.53698	5.14178	4.50035	1.14253		Yes	Consistent			UD	1	1		24.7306	1.07791	3.53409	11.6022	10.8523	3.25213	3.1914	4.22623
9530053A07Rik	1	75	49	9	22	0.653333	75	9	22	49															Yes	Data missing			UD	1	0
Amy2a2	1	67	35	1	7	0.522388	67	1	7	35															Yes	Data missing			UD	1	0
Amy2a3	1	67	35	1	9	0.522388	67	1	9	35															Yes	Data missing			UD	1	0
RP23-159J2.2	1	67	51	11	4	0.761194	67	11	4	51															Yes	Data missing			UD	1	0
Amy2a4	1	66	34	1	4	0.515152	66	1	4	34															Yes	Data missing			UD	1	0
Sybu	1	64	45	5	39	0.703125	64	5	39	45		20	11.5455	1	1		54.0618	12.4136	1.92046	1.25461	11.9796	1.29377	9.25945		Yes	Un-necessary	1		UD	1	1
Clec3b	5	296	149	36	80	0.503378	59.2	7.2	16	29.8		22.6849	1.24804	0.881645	1.22954		151.458	0.705041	0.805236	0.650433	0.976538	0.891714	1.09512		Yes	Un-necessary	1		UD	1	1		32.0414	1.01723	1.11956	1.85731	1.35343	1.29933	1.50123	1.1219
Gngt2	2	108	41	8	12	0.37963	54	4	6	20.5		20	5.05212	1.27223	1.13449		259.498	5.79831	2.10726	1.97859	5.42521	1.62314	3.34241		Yes	Over-regulated	1		UD	1	1		14.9731	1.76043	2.3109	3.29348	3.52808	1.78906	2.08127	2.07488
Apod	8	385	274	77	240	0.711688	48.125	9.625	30	34.25		23.3345	12.7843	5.02937	2.0268		163.504	4.97882	1.50072	2.63508	8.88158	2.79799	3.17427		Yes	Over-regulated	1		UD	1	1		79.1615	1.55543	11.6873	80.8117	6.54109	1.09917	0.65937	2.74782
Ifi27l2a	2	96	36	438	28	0.375	48	219	14	18		36.5681	1.6249	0.546925	0.546925		293.222	0.27846	0.122004	0.131386	0.951678	0.33681	2.82556		Yes	Opposite	1		UD	1	1
Gsta4	21	947	531	57	926	0.560718	45.0952	2.71429	44.0952	25.2857		260.668	38.1664	20.9393	26.0593		1686.08	39.8122	23.9756	29.4741	38.9893	25.1121	1.55261		Yes	Over-regulated	1		UD	1	1		2268.56	1.51831	1.74586	2.20586	2.22114	3.12501	2.8465	2.59479
Dclk2	12	531	521	20	216	0.981168	44.25	1.66667	18	43.4167		33.1524	1.06292	1.31001	1.6843		179.269	1.49014	1.38664	1.63078	1.27653	1.50293	0.849361		Yes	Consistent			UD	1	0		61.372	4.64243	11.7194	15.557	14.2809	10.0555	24.004	3.88704
CT030259.1	1	44	37	1	5	0.840909	44	1	5	37															Yes	Data missing			UD	1	0
Anxa10	1	43	37	29	1	0.860465	43	29	1	37		20	1	1	1		36.8648	1.56783	2.67106	1.21635	1.28391	1.47185	0.872311		Yes	Un-necessary	1		UD	1	0		8.9977	2.43698	1.10752	1.42532	1.22738	1.28654	1.11694	1.85994
Slc16a11	1	43	38	1	24	0.883721	43	1	24	38		44.5427	0.459375	0.572825	0.799939		502.408	0.905082	0.970817	0.671862	0.682229	0.753861	0.90498		Yes	Un-necessary	1		UD	1	0		121.343	0.757869	0.625235	0.722253	0.765965	0.637393	0.699321	0.699321
Eva1c	2	86	55	9	39	0.639535	43	4.5	19.5	27.5															Yes	Data missing			UD	1	0
Wnt2	4	162	99	41	56	0.611111	40.5	10.25	14	24.75		21.3031	0.938829	0.938829	0.938829		227.746	1.26376	0.140659	0.0479481	1.1013	0.516567	2.13195		Yes	Opposite	1		UD	1	1		81.6498	1.80312	1.21157	0.771291	0.498173	0.509889	0.454997	0.856867
Syt4	1	40	38	7	5	0.95	40	7	5	38		20	1	1	1		67.4477	1.08685	4.19163	3.49149	1.04343	2.42078	0.431029		Yes	Consistent			UD	1	0		71.8508	0.781447	0.706323	0.820851	0.638905	0.611917	0.820851	1.17821
Tmem35	10	399	330	196	148	0.827068	39.9	19.6	14.8	33		26.711	4.5157	0.748755	0.748755		451.22	0.734037	0.439518	0.245171	2.62487	0.54555	4.81142		Yes	Opposite	1		UD	1	1		70.018	3.60706	5.73539	2.64012	3.0121	3.71161	2.12779	0.921806
Ccdc85a	1	39	34	19	26	0.871795	39	19	26	34		20	1	1	1		71.6288	1.31883	4.6476	1.94758	1.15941	2.14879	0.539565		Yes	Consistent			UD	1	0		58.9968	1.13711	0.887346	1.09672	1.10554	0.983979	0.803802	2.65557
Slc2a12	1	39	20	15	39	0.512821	39	15	39	20		20	3.63714	1	1		157.877	1.06149	0.493268	0.861997	2.34932	0.838816	2.80075		Yes	Un-necessary	1		UD	1	1		83.23	1.40762	2.96101	5.85531	6.92048	1.53802	5.82939	0.846335
Oasl2	13	469	426	218	135	0.908316	36.0769	16.7692	10.3846	32.7692		20	1	1	2.20737		58.3173	0.167421	2.04959	3.13984	0.583711	2.0992	0.278063		Yes	Consistent			UD	1	0		53.0428	1.27495	7.39563	43.8594	22.0999	1.44982	1.52682	6.88854
Stac	3	107	70	8	1	0.654206	35.6667	2.66667	0.333333	23.3333		20	2.34574	1	1		123.199	5.97	0.408084	0.336717	4.15787	0.6862	6.05927		Yes	Un-necessary	1		UD	1	1		58.3907	1.24707	1.57588	1.06252	1.49341	0.793133	1.07313	0.713211
AL807833.1	2	71	1	35	1	0.0140845	35.5	17.5	0.5	0.5															Yes	Data missing			UD	1	0
Stmn2	80	2733	1463	714	4933	0.535309	34.1625	8.925	61.6625	18.2875		304.211	8.46456	8.51053	7.38545		2917.4	8.81078	11.7456	7.27195	8.63767	8.72839	0.989607		Yes	Consistent			UD	1	0		265.169	7.33671	11.5355	12.0501	10.2214	16.895	20.1599	5.91232
Mier2	1	34	1	39	1	0.0294118	34	39	1	1		53.0499	0.890013	1.06638	1.59263		1080.08	1.06091	1.54541	1.26085	0.97546	1.36632	0.713934		Yes	Un-necessary	1		UD	1	0		325.337	1.35269	1.30035	1.16497	1.54661	1.39382	1.09083	1.5439
Nrcam	7	238	188	89	94	0.789916	34	12.7143	13.4286	26.8571		20	1	1	1		117.867	0.762321	1.09018	1.02405	0.881161	1.02856	0.856697		Yes	Un-necessary	1		UD	1	0		33.411	2.20827	3.85457	1.72845	1.10821	1.3472	0.891243	1.3519
Fgf12	1	34	21	39	21	0.617647	34	39	21	21		20	1	1	1		71.063	0.353058	1.02729	0.745913	0.676529	0.943302	0.717193		Yes	Un-necessary	1		UD	1	0		29.5253	0.862705	0.847972	0.698057	0.605273	0.624628	0.531172	0.74256
Cadm2	2	68	66	46	56	0.970588	34	23	28	33		20	1	1	1		135.072	0.518578	0.353806	0.195143	0.759289	0.637237	1.19153		Yes	Opposite	1		UD	1	1		59.3501	0.943454	1.30751	0.928925	0.84165	0.618456	0.655913	0.827026
Pgk1-rs7	1	34	1	1	72	0.0294118	34	1	72	1															Yes	Data missing			UD	1	0
Amy2a5	2	67	36	3	10	0.537313	33.5	1.5	5	18															Yes	Data missing			UD	1	0
Ccl8	2	66	39	33	1	0.590909	33	16.5	0.5	19.5		20.9435	0.954951	0.954951	0.954951		379.194	0.555526	0.64588	0.382502	0.755239	0.734571	1.02814		Yes	Un-necessary	1		UD	1	1		19.8709	2.25486	5.06496	2.15052	4.31043	1.47257	0.728288	0.909215
Slc13a5	2	64	53	1	4	0.828125	32	0.5	2	26.5		22.2178	1.06487	2.60044	1.073		377.191	1.66863	8.05625	2.18464	1.36675	3.47858	0.392906		Yes	Consistent			UD	1	0		68.6661	1.05675	1.26087	1.01246	3.45218	1.96778	2.05781	1.02967
Pi16	2	64	44	6	371	0.6875	32	3	185.5	22		20.2149	1.13989	0.989479	1.1367		26.1058	1.09409	0.857436	0.79444	1.11699	0.944513	1.18261		Yes	Un-necessary	1		UD	1	1		63.1666	2.6861	2.61657	1.6842	1.30416	1.3571	1.90796	0.899572
Psca	1	32	25	1	132	0.78125	32	1	132	25		23.7594	1.27627	0.841772	0.910285		84.6322	2.25905	0.401856	0.350295	1.76766	0.626052	2.8235		Yes	Opposite	1		UD	1	1		20.5568	2.62769	3.53945	6.30331	6.28059	3.6552	1.87366	0.910197
Xaf1	16	473	459	277	160	0.970402	29.5625	17.3125	10	28.6875		63.8893	4.22196	4.5179	1.86881		509.233	3.68329	8.53111	1.91656	3.95263	4.20859	0.93918		Yes	Consistent			UD	1	0
Vsnl1	2	57	32	4	1	0.561404	28.5	2	0.5	16		20	1	1	1		107.854	0.76447	0.963173	0.532678	0.882235	0.873963	1.00947		Yes	Un-necessary	1		UD	1	1		41.6201	1.25788	2.11931	1.3267	1.0836	2.06678	1.29447	1.12698
Rgs5	7	179	174	7	4	0.972067	25.5714	1	0.571429	24.8571		32.9911	0.779712	0.779712	0.779712		402.607	0.27665	0.218934	0.516714	0.528181	0.573768	0.920548		Yes	Opposite	1		UD	1	0		19.9222	1.21474	0.70007	0.661264	0.927459	0.746313	0.597916	0.701444
Kpna7	2	51	35	1	1	0.686275	25.5	0.5	0.5	17.5		20	4.53233	1	1		133.808	6.65021	1.53904	0.173155	5.59127	0.928049	6.02476		Yes	Un-necessary	1		UD	1	1
Wnk4	11	270	185	6	113	0.685185	24.5455	0.545455	10.2727	16.8182		20	1.59355	1	1		234.751	0.831386	0.57285	0.468238	1.21247	0.760272	1.59478		Yes	Un-necessary	1		UD	1	1		80.769	0.985308	1.23197	0.895002	0.897552	0.781033	0.706042	0.8398
Tspan12	4	94	91	17	24	0.968085	23.5	4.25	6	22.75		20	1.88059	1	1		402.263	4.07413	0.48973	0.343558	2.97736	0.708322	4.2034		Yes	Un-necessary	1		UD	1	1		175.612	2.42721	5.1158	9.33493	6.53021	7.28833	6.79912	0.854452
Cybrd1	3	69	66	7	10	0.956522	23	2.33333	3.33333	22		24.7578	2.40618	0.879106	1.10487		334.847	1.92903	0.631401	0.512724	2.1676	0.782025	2.77178		Yes	Un-necessary	1		UD	1	1		115.937	1.09473	2.75292	1.79744	1.67573	0.631407	1.19651	0.839817
Irf7	14	309	287	191	79	0.928803	22.0714	13.6429	5.64286	20.5		21.1195	0.996509	0.946993	0.946993		346.809	0.87385	0.486261	0.49404	0.93518	0.718572	1.30144		Yes	Un-necessary	1		UD	1	1		75.3904	1.31441	5.75277	20.3762	11.5202	0.808051	1.06736	0.823345
Tslp	2	44	37	4	4	0.840909	22	2	2	18.5		20	1	1	1		552.793	0.693501	2.36167	0.398086	0.846751	1.18994	0.711592		Yes	Un-necessary	1		UD	1	0		32.1708	3.43833	1.20755	2.60907	3.37584	1	0.372257	0.727281
P2ry1	2	43	40	4	44	0.930233	21.5	2	22	20		20	1	1	1		10.4899	1.24712	1.96626	1.16962	1.12356	1.28397	0.875066		Yes	Un-necessary	1		UD	1	0		65.1991	2.01475	2.1646	1.48223	1.04764	1.48683	0.786931	1.34665
Aim1	2	41	39	78	14	0.95122	20.5	39	7	19.5		20	4.96976	1	1		154.019	5.28011	0.292532	0.319321	5.12494	0.652963	7.84874		Yes	Opposite	1		UD	1	1		76.2085	11.9333	12.0245	8.59142	9.5927	7.45215	1.66608	0.958316
Cd34	20	408	218	36	334	0.534314	20.4	1.8	16.7	10.9		25.1299	0.795864	0.795864	0.795864		368.81	0.97206	1.15882	0.775836	0.883962	0.881596	1.00268		Yes	Un-necessary	1		UD	1	1		96.7375	2.06872	7.39326	11.73	9.97443	3.533	2.50566	2.01583
St3gal6	17	344	269	106	78	0.781977	20.2353	6.23529	4.58824	15.8235		30.1667	9.09002	0.760855	0.777646		239.401	42.2339	2.21623	1.07303	25.6619	1.20694	21.262		Yes	Un-necessary	1		UD	1	1		121.339	4.24924	10.4841	19.5914	12.0719	6.49397	3.29265	0.875484
Prss12	5	99	44	5	50	0.444444	19.8	1	10	8.8		33.8875	0.734862	0.590188	0.712291		550.047	0.318132	0.439004	0.442532	0.526497	0.546004	0.964274		Yes	Opposite	1		UD	1	0		86.3761	1.55631	6.16078	3.02	1.67661	1.23331	1.5756	1.40716
Anxa8	34	666	626	25	975	0.93994	19.5882	0.735294	28.6765	18.4118		182.38	11.632	0.261595	0.486464		11968.4	1.95701	0.162663	0.0556281	6.7945	0.241587	28.1244		Yes	Opposite	1		UD	1	1		2431.62	1.37964	1.30631	1.1486	1.21834	1.14631	1.20552	0.178275
Dpp6	2	38	34	1	1	0.894737	19	0.5	0.5	17		20.3409	2.17298	0.983519	0.983519		96.1137	5.12664	1.93456	1.28898	3.64981	1.29765	2.81264		Yes	Un-necessary	1		UD	1	1		38.0781	0.802782	1.30915	1.49894	1.85852	2.28578	5.56341	1.07206
Cspg5	3	56	46	22	5	0.821429	18.6667	7.33333	1.66667	15.3333		20.2541	0.987453	1.62787	1.09277		304.93	0.853327	1.95891	1.28058	0.92039	1.49003	0.617698		Yes	Un-necessary	1		UD	1	0		78.1592	0.83696	0.950196	0.950196	0.931934	0.891641	0.956322	1.12862
Arl4d	3	51	40	1	29	0.784314	17	0.333333	9.66667	13.3333		29.7981	4.24645	2.40847	1.44494		274.149	2.33647	2.14219	1.63925	3.29146	1.90871	1.72444		Yes	Over-regulated	1		UD	1	1		86.9643	2.17122	3.22239	3.43222	2.87305	2.07986	1.58752	5.69555
C130074G19Rik	3	50	43	1	41	0.86	16.6667	0.333333	13.6667	14.3333															Yes	Data missing			UD	1	0		67.0015	0.722399	1.3012	1.19818	1.77653	1.82687	1.45708	1.19289
3632451O06Rik	10	166	106	49	64	0.638554	16.6	4.9	6.4	10.6		20	15.5991	6.28454	4.93757		298.565	5.05074	3.08454	2.54418	10.3249	4.21271	2.4509		Yes	Over-regulated	1		UD	1	1		51.562	1.54568	5.07682	7.02108	6.38128	4.231	10.5046	2.22294
Ociad2	16	264	186	43	79	0.704545	16.5	2.6875	4.9375	11.625		81.4807	4.83862	0.987561	0.912251		1729.55	2.09544	0.504764	0.494345	3.46703	0.72473	4.78389		Yes	Un-necessary	1		UD	1	1		179.516	3.42029	5.06946	4.08362	6.8722	4.17774	3.22064	0.979167
2200002D01Rik	23	372	180	33	154	0.483871	16.1739	1.43478	6.69565	7.82609		180.54	6.97973	0.569699	0.63541		2639.41	3.65712	0.438996	0.470935	5.31843	0.52876	10.0583		Yes	Opposite	1		UD	1	1
Zcwpw1	12	193	87	35	16	0.450777	16.0833	2.91667	1.33333	7.25															Yes	Data missing			UD	1	0		33.9186	1.81091	8.40201	10.1372	6.02516	2.80087	4.56746	8.98571
Mx2	4	61	28	90	29	0.459016	15.25	22.5	7.25	7		20.1882	0.990677	0.990677	0.990677		48.9653	0.439779	0.35963	0.303073	0.715228	0.661014	1.08202		Yes	Opposite	1		UD	1	1		12.6447	1.14604	2.31037	9.37883	3.82537	0.716855	0.811269	1.00018
Adh7	7	106	103	10	127	0.971698	15.1429	1.42857	18.1429	14.7143		63.9102	2.2229	0.458255	0.442341		543.214	0.741921	0.366848	0.26296	1.48241	0.382601	3.87456		Yes	Opposite	1		UD	1	1		273.132	2.64298	2.45539	3.28602	4.30871	8.16519	2.4061	0.400831
Apol9a	16	240	188	66	34	0.783333	15	4.125	2.125	11.75															Yes	Data missing			UD	1	0
Hs3st3a1	4	58	48	1	15	0.827586	14.5	0.25	3.75	12		27.9617	12.4223	0.715263	0.729376		381.471	12.3672	0.446554	0.432063	12.3948	0.580814	21.3403		Yes	Opposite	1		UD	1	1		112.523	1.05928	2.50611	2.2589	2.36137	1.38058	2.21161	0.456215
Ggh	70	1006	793	155	403	0.78827	14.3714	2.21429	5.75714	11.3286		222.081	2.74357	0.558833	0.46243		2071.73	4.04772	0.544899	0.533175	3.39564	0.524834	6.46993		Yes	Opposite	1		UD	1	1		157.896	5.30145	7.36452	5.71546	4.70469	3.5105	3.29708	1.64714
Fam174b	18	257	150	154	39	0.583658	14.2778	8.55556	2.16667	8.33333		52.1368	22.7634	0.423885	0.383607		818.765	9.20873	0.634427	0.472237	15.9861	0.478539	33.406		Yes	Opposite	1		UD	1	1		156.947	1.40934	2.44921	3.43851	4.55941	3.14106	2.47153	0.837776
Pde9a	6	81	68	11	43	0.839506	13.5	1.83333	7.16667	11.3333		20	45.9701	3.24574	1.44799		39.6381	87.5737	20.3604	26.0012	66.7719	12.7638	5.23134		Yes	Over-regulated	1		UD	1	1		31.7846	2.89797	17.8646	42.1715	40.6205	15.1951	34.9828	5.12806
Lgals3	172	2293	1466	125	340	0.639337	13.3314	0.726744	1.97674	8.52326		1269.61	2.58971	0.468454	0.15971		14778	2.91224	0.798089	0.274061	2.75097	0.425078	6.47169		Yes	Opposite	1		UD	1	1		697.875	1.05607	1.1051	1.12054	1.05607	1.07775	0.672013	0.476472
Ifit1	13	173	140	378	138	0.809249	13.3077	29.0769	10.6154	10.7692		20	1	1	1		138.768	0.516563	0.482556	0.987678	0.758282	0.867559	0.874041		Yes	Un-necessary	1		UD	1	0		11.7864	4.17782	23.6366	78.8635	17.171	0.809313	2.57681	1.20874
Ramp2	3	39	20	16	56	0.512821	13	5.33333	18.6667	6.66667		36.0163	2.91598	1.75936	1.44537		238.815	2.91333	2.35379	1.59928	2.91466	1.78945	1.6288		Yes	Over-regulated	1		UD	1	1		54.4847	2.16226	3.31971	3.0595	3.56318	3.98172	3.49521	2.97495
Ppfia4	5	63	45	24	26	0.714286	12.6	4.8	5.2	9		48.422	3.42454	2.16365	2.15757		152.444	0.90439	4.84836	11.0775	2.16446	5.06178	0.427609		Yes	Consistent			UD	1	0
Parp14	9	111	102	35	20	0.918919	12.3333	3.88889	2.22222	11.3333		24.4229	1.8459	1.35297	1.08537		168.245	2.17426	1.28957	3.46867	2.01008	1.79914	1.11724		Yes	Consistent			UD	1	1		77.1973	1.72099	4.75929	8.91919	5.01574	1.06303	1.05257	4.66647
Lrrc16b	3	37	34	2	13	0.918919	12.3333	0.666667	4.33333	11.3333		33.3753	2.43226	0.669171	1.92809		52.7739	5.62269	4.14504	2.20836	4.02748	2.23766	1.79986		Yes	Over-regulated	1		UD	1	1
Plp1	12	143	78	10	9	0.545455	11.9167	0.833333	0.75	6.5		34.2378	1.05082	1.62831	1.03213		369.028	1.00142	1.83246	1.79171	1.02612	1.57115	0.653102		Yes	Consistent			UD	1	0		118.017	0.93514	1.81378	1.24395	0.975455	5.32592	1.34389	1.13035
Ifi203	17	202	150	583	165	0.742574	11.8824	34.2941	9.70588	8.82353		21.6967	18.2302	0.927471	0.927471		164.306	1.55603	1.01887	0.435181	9.89312	0.827248	11.9591		Yes	Un-necessary	1		UD	1	1		14.2412	2.03903	3.11137	25.0405	6.3801	1.69435	1.46521	0.638298
Serping1	37	438	391	40	313	0.892694	11.8378	1.08108	8.45946	10.5676		33.7864	20.8851	5.83154	4.36611		830.997	0.952808	0.911072	1.9352	10.919	3.26098	3.34837		Yes	Over-regulated	1		UD	1	1		258.114	2.07786	10.679	22.4489	6.91139	1.02496	1.85884	1.79512
Isg15	41	461	352	814	200	0.763557	11.2439	19.8537	4.87805	8.58537															Yes	Data missing			UD	1	0
C330013J21Rik	23	256	78	81	34	0.304688	11.1304	3.52174	1.47826	3.3913		20	1	1	1		20.8497	4.73412	5.75276	5.7276	2.86706	3.37009	0.850738		Yes	Consistent			UD	1	0
Ccdc3	5	55	52	16	3	0.945455	11	3.2	0.6	10.4		45.4884	2.48917	2.68593	1.22107		876.151	0.549097	1.56165	1.77999	1.51913	1.81216	0.8383		Yes	Consistent			UD	1	0		75.3888	1.37948	6.64983	5.92119	3.68165	1.7123	3.3215	2.12687
Plac9a	4	44	24	14	37	0.545455	11	3.5	9.25	6															Yes	Data missing			UD	1	0
Bace2	5	54	11	23	145	0.203704	10.8	4.6	29	2.2		20	1	1	1		84.4049	0.813596	0.551208	0.466993	0.906798	0.75455	1.20177		Yes	Un-necessary	1		UD	1	1		49.4339	1.18462	1.55328	1.30152	0.792536	0.885993	0.657351	0.84221
Vnn1	6	63	40	2	7	0.634921	10.5	0.333333	1.16667	6.66667		20	14.8466	1	1		916.462	0.212513	0.0906519	0.337285	7.52958	0.606984	12.4049		Yes	Opposite	1		UD	1	1		63.3093	1.17931	1.20867	1.67355	0.662567	0.606496	0.357022	1.26128
Cryab	145	1520	1179	396	1680	0.775658	10.4828	2.73103	11.5862	8.13103		338.445	1.77498	0.45185	0.469836		7090.44	0.995732	0.517417	0.419909	1.38536	0.464753	2.98085		Yes	Opposite	1		UD	1	1		2291.84	0.990624	0.73492	1.04774	1.19563	1.27972	1	0.403899
Mllt3	34	354	349	80	193	0.985876	10.4118	2.35294	5.67647	10.2647		41.0422	2.30867	0.617375	0.566253		727.631	0.929488	0.549502	0.410039	1.61908	0.535792	3.02184		Yes	Opposite	1		UD	1	1		272.85	2.82201	5.98951	5.457	7.41731	4.94801	8.63004	0.830343
Trabd2b	9	92	77	16	100	0.836957	10.2222	1.77778	11.1111	8.55556															Yes	Data missing			UD	1	0
Arl4a	22	224	142	132	87	0.633929	10.1818	6	3.95455	6.45455		40.1206	3.2248	3.35082	2.84778		501.308	2.59133	2.81578	3.57515	2.90806	3.14738	0.923962		Yes	Consistent			UD	1	0		61.6116	3.48431	6.15407	6.15921	4.5399	3.36113	3.79362	3.96371
Lama1	14	142	138	3	65	0.971831	10.1429	0.214286	4.64286	9.85714		30.8272	2.02684	40.1806	27.7692		225.052	0.218872	5.29252	21.8427	1.12286	23.7713	0.0472359		Yes	Consistent			UD	1	0		94.8202	1.63393	1.69768	1.02364	1.81285	3.14061	3.2733	5.72269
Tmc6	50	496	417	47	223	0.840726	9.92	0.94	4.46	8.34		43.1829	3.94085	2.25374	1.66218		1258.58	2.37759	1.10679	0.906878	3.15922	1.48239	2.13116		Yes	Un-necessary	1		UD	1	1		207.031	2.68836	3.69054	3.71034	4.31967	3.91361	2.82601	1.32766
Ifi47	6	59	38	9	31	0.644068	9.83333	1.5	5.16667	6.33333		66.2965	0.589898	0.301675	0.301675		726.728	0.175233	0.137986	0.0878025	0.382565	0.207285	1.8456		Yes	Opposite	1		UD	1	1
Mettl24	5	48	25	5	38	0.520833	9.6	1	7.6	5															Yes	Data missing			UD	1	0
Ifit3	16	147	60	360	135	0.408163	9.1875	22.5	8.4375	3.75		20	1	1	1		541.289	0.316393	0.349052	0.263894	0.658197	0.653237	1.00759		Yes	Opposite	1		UD	1	1
Ap1s2	142	1303	854	286	137	0.655411	9.17606	2.01408	0.964789	6.01408		270.227	0.806028	0.461785	0.441345		3087.2	0.587382	0.75293	0.555726	0.696705	0.552947	1.25999		Yes	Opposite	1		UD	1	1		390.459	1.85194	0.919871	1.50309	1.28834	1.39336	0.820549	0.962182
Ap1s3	17	152	57	45	39	0.375	8.94118	2.64706	2.29412	3.35294		20	4.26476	4.02073	3.59332		295.318	9.15052	3.43689	4.75203	6.70764	3.95074	1.69782		Yes	Over-regulated	1		UD	1	1		40.4253	7.18794	13.3149	34.2055	25.3421	28.2858	18.3393	8.64597
Kazald1	5	44	31	18	265	0.704545	8.8	3.6	53	6.2		20	3.4171	1	1		525.851	0.64335	0.630762	0.358457	2.03023	0.747305	2.71673		Yes	Un-necessary	1		UD	1	1		66.4859	1.71814	1.59607	1.27074	1.00637	0.982709	1.06203	0.551612
Serpina3i	6	52	37	2	16	0.711538	8.66667	0.333333	2.66667	6.16667		20	1	1	1		92.9926	1.93524	1.12454	1.10169	1.46762	1.05656	1.38906		Yes	Un-necessary	1		UD	1	1
Cltb	110	945	660	249	588	0.698413	8.59091	2.26364	5.34545	6		95.458	6.16445	0.868975	0.696911		1639.48	3.32633	0.934544	0.838074	4.74539	0.834626	5.68565		Yes	Un-necessary	1		UD	1	1		911.91	2.52754	2.58305	2.84718	3.153	2.61705	1.70532	0.884486
Acyp2	4	34	29	20	49	0.852941	8.5	5	12.25	7.25		109.923	1.20208	0.400434	0.181945		2402.42	0.627221	0.706155	0.343113	0.914651	0.407912	2.24228		Yes	Opposite	1		UD	1	1		64.1248	1.55445	1.33103	0.924574	0.755883	0.960147	0.749743	0.906669
Spon2	26	219	202	23	121	0.922374	8.42308	0.884615	4.65385	7.76923		27.7868	3.47646	0.781107	0.868557		318.827	1.05043	0.467	0.611603	2.26344	0.682067	3.31851		Yes	Un-necessary	1		UD	1	1		91.9711	1.75314	5.51877	3.02427	3.08408	2.92227	1.93567	1.03251
Ifitm1	15	125	51	7	159	0.408	8.33333	0.466667	10.6	3.4		260.005	33.6025	25.3806	24.5573		1058.41	21.0034	12.1972	34.3835	27.303	24.1297	1.13151		Yes	Consistent			UD	1	1		21.6954	0.472183	1.48579	1.03817	0.862395	0.366298	1.57002	1.75548
AA474408	8	66	1	492	6	0.0151515	8.25	61.5	0.75	0.125															Yes	Data missing			UD	1	0
St7	51	420	210	80	77	0.5	8.23529	1.56863	1.5098	4.11765		106.516	0.500588	0.194666	0.187764		1680.55	1.02281	0.160124	0.13876	0.761699	0.170329	4.47194		Yes	Opposite	1		UD	1	1		259.715	1.45066	1	0.818238	0.902806	1	0.7559	0.461052
Bst2	101	824	550	1883	293	0.667476	8.15842	18.6436	2.90099	5.44554		163.433	5.8806	2.32323	5.62492		1166.79	6.50227	1.0562	3.58319	6.19144	3.14688	1.96748		Yes	Over-regulated	1		UD	1	1		272.642	0.997968	3.03386	8.89748	4.79416	3.79505	4.12999	1.03266
Pigh	22	179	80	26	45	0.446927	8.13636	1.18182	2.04545	3.63636		29.7588	2.48031	1.8227	1.37302		537.791	0.808473	1.07922	0.815069	1.64439	1.2725	1.29225		Yes	Un-necessary	1		UD	1	1		127.854	1.58592	2.14672	1.97505	2.03515	1.80559	1.42982	1.60736
Nmi	11	89	30	79	25	0.337079	8.09091	7.18182	2.27273	2.72727		63.1604	5.76175	0.575093	0.634515		642.432	1.84011	1.24956	0.581327	3.80093	0.760125	5.00041		Yes	Un-necessary	1		UD	1	1		48.8245	2.06166	3.21711	4.84071	2.98393	1.36359	1.66033	2.16827
Oraov1	74	588	57	353	219	0.0969388	7.94595	4.77027	2.95946	0.77027		65.7109	1.0861	0.887661	0.92484		1065.97	0.757636	0.780715	0.697442	0.921867	0.822665	1.12059		Yes	Un-necessary	1		UD	1	1
Ncoa7	26	204	160	28	22	0.784314	7.84615	1.07692	0.846154	6.15385		77.5374	2.08671	1.39883	0.829469		698.673	1.43963	1.0133	1.66134	1.76317	1.22573	1.43846		Yes	Un-necessary	1		UD	1	1		77.6422	2.25127	3.44696	3.18196	4.23107	3.52739	2.73924	1.10787
Ppm1k	13	101	59	25	11	0.584158	7.76923	1.92308	0.846154	4.53846		34.0783	17.2925	1.79242	1.90704		374.397	2.78444	1.28023	1.20224	10.0385	1.54548	6.49536		Yes	Over-regulated	1		UD	1	1		82.6703	2.86441	6.02073	12.5121	14.7397	11.6758	19.0047	2.41391
Mndal	18	139	100	274	66	0.719424	7.72222	15.2222	3.66667	5.55556		20	31.6051	1	1		174.127	19.5938	1.10261	0.31025	25.5994	0.853215	30.0035		Yes	Un-necessary	1		UD	1	1
Mitd1	13	99	71	63	53	0.717172	7.61538	4.84615	4.07692	5.46154		76.9712	2.05838	4.2343	3.11593		814.412	1.40301	2.16226	1.37285	1.73069	2.72134	0.635972		Yes	Consistent			UD	1	0		117.003	2.57027	2.78768	4.82379	4.18986	3.47546	3.17805	3.40606
AC182748.1	6	45	9	63	7	0.2	7.5	10.5	1.16667	1.5															Yes	Data missing			UD	1	0
Cox6b2	33	247	179	261	173	0.724696	7.48485	7.90909	5.24242	5.42424		59.6422	38.6362	26.3604	36.8426		2234.26	3.6001	4.7217	5.63578	21.1182	18.3901	1.14834		Yes	Consistent			UD	1	1
Prr13	198	1462	1004	256	509	0.686731	7.38384	1.29293	2.57071	5.07071		815.885	3.39332	0.621568	0.677651		12024.8	5.07818	0.694665	0.387339	4.23575	0.595306	7.11525		Yes	Opposite	1		UD	1	1		1009.18	1.59257	1.76234	2.07419	1.71582	1.47153	1.37228	0.425214
Peli2	8	59	54	27	27	0.915254	7.375	3.375	3.375	6.75		23.7917	4.54732	1.19899	1.1084		294.063	1.28879	0.740404	0.95992	2.91805	1.00193	2.91243		Yes	Un-necessary	1		UD	1	1		103.92	1.72772	4.91579	6.59111	7.28445	4.61882	4.58425	1.06585
Avpi1	64	452	210	66	168	0.464602	7.0625	1.03125	2.625	3.28125		225.587	10.3314	3.52296	4.09817		4343.55	6.81314	4.71367	2.24281	8.57226	3.6444	2.35217		Yes	Over-regulated	1		UD	1	1		227.161	1.47925	2.30139	2.74143	4.22431	2.70526	3.28874	2.47461
Id1	57	402	339	171	256	0.843284	7.05263	3	4.49123	5.94737		1339.32	2.9381	0.45698	0.174402		10442.1	2.38136	0.728889	0.765056	2.65973	0.531332	5.00579		Yes	Opposite	1		UD	1	1		192.73	1.53683	1.26081	1.17511	0.937821	1.19829	0.751882	0.633361
Rgs2	24	166	160	12	334	0.963855	6.91667	0.5	13.9167	6.66667		32.1822	2.74217	0.769262	0.761771		406.228	0.398592	0.587296	0.430704	1.57038	0.637258	2.46428		Yes	Opposite	1		UD	1	1		52.9308	4.31141	8.7644	6.77586	7.97531	7.76155	7.07651	0.923866
Plac9b	22	149	36	48	70	0.241611	6.77273	2.18182	3.18182	1.63636															Yes	Data missing			UD	1	0
Pnp	192	1288	834	260	384	0.647516	6.70833	1.35417	2	4.34375		1455.15	1.7566	1.64735	1.4079		15077.9	1.03899	1.27029	1.45671	1.3978	1.44556	0.966956		Yes	Un-necessary	1		UD	1	0
D16Ertd472e	6	40	32	5	15	0.8	6.66667	0.833333	2.5	5.33333		125.68	0.823766	0.88131	0.855605		951.102	1.19135	1.91355	1.21981	1.00756	1.21757	0.827516		Yes	Un-necessary	1		UD	1	0		146.965	2.9827	3.34668	2.92278	2.75387	3.51745	2.40742	3.13667
Slc2a6	13	85	79	6	141	0.929412	6.53846	0.461538	10.8462	6.07692		24.1545	2.13646	0.932808	1.06871		292.663	4.71872	0.629053	0.577386	3.42759	0.801988	4.27387		Yes	Un-necessary	1		UD	1	1		145.432	1.26686	2.33132	2.28386	1.98865	2.08793	2.42527	0.795259
Pde4d	30	188	104	106	80	0.553191	6.26667	3.53333	2.66667	3.46667		20	1	1	1		130.318	0.468565	0.339499	0.27153	0.734283	0.652757	1.12489		Yes	Opposite	1		UD	1	1		45.2191	0.720192	0.693851	0.60863	0.845488	0.780117	0.677297	0.849808
Rbp1	180	1124	646	222	944	0.574733	6.24444	1.23333	5.24444	3.58889		478.756	4.37609	0.346425	0.211526		4776.58	0.364475	0.312468	0.390708	2.37028	0.315282	7.51797		Yes	Opposite	1		UD	1	1		950.012	0.865432	1.54763	1.48955	2.22879	2.41425	1.95203	0.768263
Tmem246	29	181	107	80	92	0.59116	6.24138	2.75862	3.17241	3.68966															Yes	Data missing			UD	1	0
Igtp	10	62	43	75	30	0.693548	6.2	7.5	3	4.3		23.0957	4.82687	1.81139	1.79202		251.997	1.80677	2.52242	3.31426	3.31682	2.36002	1.40542		Yes	Consistent			UD	1	1		40.756	1.07356	8.27889	15.4396	6.09295	0.881822	1.28401	1.7995
Ptger4	11	68	66	134	13	0.970588	6.18182	12.1818	1.18182	6		51.246	0.621224	0.621224	0.621224		911.213	0.194324	0.265593	0.276642	0.407774	0.446171	0.913942		Yes	Opposite	1		UD	1	0		136.322	1.58037	1.49597	1.25659	1.03405	1.12754	0.74891	0.824582
S100a16	34	209	87	59	107	0.416268	6.14706	1.73529	3.14706	2.55882		325.768	3.05909	0.19819	0.286183		6103.3	2.23191	0.232205	0.143373	2.6455	0.214988	12.3054		Yes	Opposite	1		UD	1	1
Hspa8	2289	13925	4931	4182	4183	0.354111	6.08344	1.827	1.82744	2.15422		3014.71	0.814871	1.42482	1.1865		67832.7	1.67772	1.63665	1.547	1.2463	1.44874	0.86026		Yes	Un-necessary	1		UD	1	0
S100a4	286	1736	779	442	1456	0.448733	6.06993	1.54545	5.09091	2.72378		3759.79	0.428074	0.0183852	0.0299342		71179.5	0.354112	0.162229	0.0629007	0.391093	0.0683623	5.7209		Yes	Opposite	1		UD	1	1		2317.04	0.907299	0.516733	0.179019	0.333362	0.593846	0.188135	0.161275
Wdr25	11	66	57	11	12	0.863636	6	1	1.09091	5.18182		22.8375	5.89457	1.89324	1.89038		251.092	2.83024	2.18156	2.5372	4.3624	2.12559	2.05232		Yes	Over-regulated	1		UD	1	1		56.5902	1.29662	1.95214	1.83625	1.83625	2.20395	1.98524	2.15378
Loh12cr1	27	162	56	51	39	0.345679	6	1.88889	1.44444	2.07407		103.027	3.32375	1.01023	1.10593		1306.74	2.02196	0.977767	1.24323	2.67285	1.08429	2.46507		Yes	Un-necessary	1		UD	1	1		153.734	1.3469	1.39372	1.47011	1.62581	1.64078	1.75305	1.34393
Grk4	14	84	34	57	15	0.404762	6	4.07143	1.07143	2.42857		20	1	1	1		305.924	0.260687	0.239038	0.133258	0.630343	0.593074	1.06284		Yes	Opposite	1		UD	1	1		27.1161	1.43386	1.18816	1.04475	0.924049	1.04475	0.748955	0.629642
Klhdc8a	25	149	123	26	145	0.825503	5.96	1.04	5.8	4.92		122.99	0.464914	0.162615	0.162615		1518.77	0.333989	0.348346	0.207219	0.399451	0.220199	1.81405		Yes	Opposite	1		UD	1	1		272.758	1.96055	1.1722	0.781151	1.01226	1.01226	0.387346	0.528725
Ddc	20	116	95	9	12	0.818966	5.8	0.45	0.6	4.75		20.9842	13.5499	8.63396	3.5421		131.461	22.108	12.2727	9.0364	17.8289	8.3713	2.12977		Yes	Over-regulated	1		UD	1	1		62.9869	1.34656	2.55802	7.32276	14.0326	10.351	5.86927	6.32606
Ranbp17	10	57	37	12	14	0.649123	5.7	1.2	1.4	3.7		22.7786	7.69221	4.56827	3.59549		172.431	7.05586	7.33733	6.56735	7.37403	5.51711	1.33658		Yes	Consistent			UD	1	1
Orai1	32	182	114	60	180	0.626374	5.6875	1.875	5.625	3.5625		91.5471	3.21262	1.09455	0.900828		950.421	2.57063	1.64128	1.10898	2.89162	1.18641	2.43729		Yes	Un-necessary	1		UD	1	1		132.789	1.90302	2.69253	2.88636	4.23344	3.15582	1.93296	0.88951
Meox2	18	102	97	29	53	0.95098	5.66667	1.61111	2.94444	5.38889		20	1.00203	1	1		329.263	0.947344	0.269063	0.24765	0.974685	0.629178	1.54914		Yes	Opposite	1		UD	1	1		74.5303	2.50813	5.6271	3.3131	1.06556	0.626274	0.425082	0.437067
Tesk2	10	56	53	6	60	0.946429	5.6	0.6	6	5.3		40.0521	6.19985	7.48987	5.94396		817.702	0.842305	2.55206	3.5791	3.52108	4.89125	0.719873		Yes	Consistent			UD	1	0		209.113	1.77119	2.15817	2.40752	3.98595	3.4711	3.11219	2.99611
Itpr2	31	172	164	40	104	0.953488	5.54839	1.29032	3.35484	5.29032		23.7972	5.39375	0.899973	0.919821		280.478	1.69978	0.548107	0.509938	3.54677	0.71946	4.92976		Yes	Un-necessary	1		UD	1	1		222.594	1.41427	1.55123	0.989632	1.37908	0.703592	1	0.345004
Pradc1	13	72	24	22	36	0.333333	5.53846	1.69231	2.76923	1.84615															Yes	Data missing			UD	1	0
Cyp2j6	93	514	314	76	266	0.610895	5.52688	0.817204	2.86022	3.37634		33.3553	5.22527	0.714084	0.714084		568.912	2.83051	0.311889	0.145482	4.02789	0.471385	8.5448		Yes	Opposite	1		UD	1	1		196.158	2.21796	2.75892	3.36657	2.23321	1.51927	1.50999	0.548739
Cacnb1	12	66	52	22	33	0.787879	5.5	1.83333	2.75	4.33333		20.1122	2.90446	1.19405	1.26617		111.662	5.75901	4.18342	2.42991	4.33174	2.26839	1.90961		Yes	Over-regulated	1		UD	1	1		102.873	1.36633	2.71845	2.17787	2.52359	1.89083	2.14709	1.42567
S100a13	63	345	99	149	134	0.286957	5.47619	2.36508	2.12698	1.57143		243.814	1.16505	0.388598	1.2606		5733.76	0.611156	0.241608	0.186886	0.888105	0.519422	1.70979		Yes	Opposite	1		UD	1	1		284.991	0.95044	1.12325	0.793597	0.57024	0.638428	0.692195	0.550079
AL627077.2	280	1530	1333	959	520	0.871242	5.46429	3.425	1.85714	4.76071															Yes	Data missing			UD	1	0
Pacs1	157	840	745	170	203	0.886905	5.35032	1.0828	1.29299	4.74522		143.665	6.20595	0.689878	0.92469		956.837	11.1515	1.36124	0.997905	8.67873	0.993429	8.73613		Yes	Un-necessary	1		UD	1	1		261.373	2.95904	4.85201	3.367	5.15333	4.10117	4.29829	0.981561
4930511M06Rik	7	37	15	34	12	0.405405	5.28571	4.85714	1.71429	2.14286															Yes	Data missing			UD	1	0
Prickle2	16	84	70	49	110	0.833333	5.25	3.0625	6.875	4.375		51.4252	10.1002	0.437857	0.388914		1451.78	0.667811	0.377353	0.229589	5.38401	0.358428	15.0212		Yes	Opposite	1		UD	1	1
Fam118b	65	338	193	95	107	0.571006	5.2	1.46154	1.64615	2.96923		179.366	2.46282	1.11169	0.933284		1758.53	1.90819	1.58391	1.24796	2.18551	1.21921	1.79256		Yes	Un-necessary	1		UD	1	1		188.376	2.2764	2.67172	4.56541	5.12377	4.66774	4.07824	2.10915
Rab7l1	25	130	73	47	36	0.561538	5.2	1.88	1.44	2.92		77.6415	4.78401	1.77176	1.55929		1505.57	1.18214	0.882998	0.581506	2.98308	1.19889	2.4882		Yes	Un-necessary	1		UD	1	1		223.594	1.5869	2.07192	2.12709	1.51166	1.49616	1.5623	1.01237
8430410A17Rik	70	363	171	85	101	0.471074	5.18571	1.21429	1.44286	2.44286		182.615	8.65945	6.23517	6.28689		2192.69	4.40324	4.23068	5.3641	6.53134	5.52921	1.18124		Yes	Consistent			UD	1	1		132.684	3.26734	4.82544	8.06138	12.6415	9.78063	7.04399	6.74259
Crip2	105	538	425	253	379	0.789963	5.12381	2.40952	3.60952	4.04762		538.536	5.94685	0.893909	1.97016		12328.7	3.83401	0.573552	0.572521	4.89043	1.00254	4.87806		Yes	Un-necessary	1		UD	1	1		1518.84	1.603	1.30958	1.17369	1.16075	1.14048	0.992776	0.683916
Hsd3b2	44	225	84	168	71	0.373333	5.11364	3.81818	1.61364	1.90909		20	1	1	1		28.0618	0.260147	0.613812	1.86111	0.630074	1.11873	0.563204		Yes	Un-necessary	1		UD	1	0		14.9174	0.682633	0.965673	0.968854	0.813083	0.965673	0.859579	0.965673
Anxa1	2733	13925	7035	2529	3715	0.505206	5.09513	0.925357	1.35931	2.57409		6427.08	1.99983	0.513267	0.529548		60807.2	0.338146	0.137903	0.153672	1.16899	0.333598	3.50419		Yes	Opposite	1		UD	1	1		7379.87	1.12814	0.907966	1.22298	0.798691	0.932018	0.683546	0.701984
Mdga2	11	56	37	35	38	0.660714	5.09091	3.18182	3.45455	3.36364		20	1	1	1		22.4439	0.951317	2.15065	1.86972	0.975658	1.50509	0.648239		Yes	Consistent			UD	1	0		14.2571	1.11316	2.29655	1.45749	1.14249	1.07228	1.10567	1.0412
Coq3	61	302	178	72	62	0.589404	4.95082	1.18033	1.01639	2.91803		178.656	2.07683	1.00381	1.42155		2110.49	2.09168	1.40922	1.13275	2.08426	1.24183	1.67838		Yes	Un-necessary	1		UD	1	1		699.278	1.43183	1.16842	1.10735	1.19387	1.17098	1.23026	0.962208
Mcm10	18	89	76	23	29	0.853933	4.94444	1.27778	1.61111	4.22222		67.9062	1.31572	4.26881	3.06721		506.778	2.53594	3.53937	5.14334	1.92583	4.00468	0.480894		Yes	Consistent			UD	1	0		232.686	2.39507	1.9715	2.88866	4.3041	5.15778	3.76647	7.74545
Cbr3	17	84	23	51	41	0.27381	4.94118	3	2.41176	1.35294		223.544	2.27289	1.27086	3.93757		2233.73	1.24353	2.44458	3.44442	1.75821	2.77436	0.633737		Yes	Consistent			UD	1	0		164.317	1.7899	1.81795	1.64793	1.79406	4.51036	2.6276	2.24561
Lxn	135	655	589	262	678	0.899237	4.85185	1.94074	5.02222	4.36296		1042.39	1.25532	0.0969839	0.117275		15195.6	0.383874	0.168898	0.13802	0.819599	0.130294	6.29037		Yes	Opposite	1		UD	1	1		747.814	1.91786	1.58188	1.91936	1.71218	1.07888	0.820233	0.408619
Pir	23	111	60	17	45	0.540541	4.82609	0.73913	1.95652	2.6087		114.105	3.07835	1.91141	4.95027		1002.25	7.20473	6.80168	4.00448	5.14154	4.41696	1.16405		Yes	Consistent			UD	1	1		77.1421	1.96656	2.7236	2.87661	2.37064	2.6182	2.59735	4.72368
Prdx1	1459	7027	2726	3424	2286	0.387932	4.81631	2.34681	1.56683	1.8684		9754.04	0.925144	1.30731	1.18267		56295.7	1.27079	1.71718	1.19789	1.09797	1.35126	0.812549		Yes	Un-necessary	1		UD	1	0		401.204	1.028	0.933852	1.68012	0.84187	1.7949	1.37024	2.77977
Dpy30	68	323	181	107	82	0.560372	4.75	1.57353	1.20588	2.66176		659.434	3.03905	5.45045	4.12331		7133.3	3.68467	4.76734	5.55881	3.36186	4.97498	0.675754		Yes	Consistent			UD	1	0		454.398	2.7439	4.29161	5.66363	6.54099	7.68688	8.47021	5.32381
Ifitm3	618	2922	2019	1417	1530	0.690965	4.72816	2.29288	2.47573	3.26699		4524.73	1.39519	0.23546	0.850679		46737.1	1.76225	0.6219	0.716911	1.57872	0.606238	2.60413		Yes	Opposite	1		UD	1	1		4790.96	0.855044	1.69895	1.88251	1.62483	0.540745	0.660871	0.445405
[truncated: 7,581 more rows]
