# Supplementary material for: Lysine-specific histone demethylase 1 inhibition promotes reprogramming by facilitating the expression of exogenous transcriptional factors and metabolic switch
Source: Sci Rep. 2016 Aug 2;6:30903. doi: 10.1038/srep30903 (PMC4969595; doi:10.1038/srep30903)
Supplement: Supplementary Table S2 [file srep30903-s3.xls]

## Sheet: Increased GO
Gene expression increased by more than two folds
Gene Ontology
Annotation Cluster I	Enrichment Score		6.4
Term	Count	p-value
stress fiber	9	2.19e-07
actin filament bundle	9	3.19e-07
actomyosin	9	8.9e-07
Annotation Cluster II	Enrichment Score		5.41
Term	Count	p-value
developmental process	133	2.97e-08
multicellular organismal development	122	1.69e-07
anatomical structure development	108	3.12e-07
system development	101	8.42e-07
multicellular organismal process	132	0.64
Annotation Cluster III	Enrichment Score		4.92
Term	Count	p-value
intracellular organelle	299	1.81e-06
organelle	299	1.91e-06
intracellular membrane-bounded organelle	262	7.44e-05
membrane-bounded organelle	262	7.96e-05
Annotation Cluster IV	Enrichment Score		4.61
Term	Count	p-value
regulation of cellular metabolic process	127	2.27e-06
regulation of metabolic process	132	3.01e-06
regulation of nitrogen compound metabolic process	109	1.21e-05
regulation of nucleobase, nucleoside, nucleotide and nucleic acid metabolic process	108	1.46e-05
regulation of gene expression	110	2.11e-05
regulation of primary metabolic process	118	2.89e-05
regulation of macromolecule metabolic process	118	3.74e-05
regulation of cellular biosynthetic process	110	4.11e-05
regulation of biosynthetic process	110	4.74e-05
regulation of macromolecule biosynthetic process	105	0.000104
regulation of transcription	97	0.000331
Annotation Cluster V	Enrichment Score		4.07
Term	Count	p-value
actin cytoskeleton organization	18	1.43e-05
actin filament-based process	18	3.31e-05
cytoskeleton organization	22	0.00128

## Sheet: Decreased GO
Gene expression decreased by more than 50%
Gene Ontology
Annotation Cluster I	Enrichment Score		34.15
Term	Count	p-value
intracellular part	390	1.37e-37
intracellular organelle	353	1.36e-34
organelle	353	1.55e-34
intracellular membrane-bounded organelle	328	7.29e-34
membrane-bounded organelle	328	8.85e-34
Annotation Cluster II	Enrichment Score		25.05
Term	Count	p-value
mitochondrial inner membrane	56	9.62e-30
organelle inner membrane	57	1.83e-29
mitochondrial membrane	60	2.77e-28
mitochondrial envelope	61	1.07e-27
organelle envelope	66	6.94e-24
envelope	66	8.52e-24
organelle membrane	71	1.36e-17
Annotation Cluster III	Enrichment Score		10.01
Term	Count	p-value
NADH dehydrogenase activity	11	7.01e-11
NADH dehydrogenase (quinone) activity	11	7.01e-11
NADH dehydrogenase (ubiquinone) activity	11	7.01e-11
oxidoreductase activity, acting on NADH or NADPH, quinone or similar compound as acceptor	11	2.83e-10
Annotation Cluster IV	Enrichment Score		9.64
Term	Count	p-value
membrane-enclosed lumen	75	2.71e-11
intracellular organelle lumen	70	6.37e-10
organelle lumen	70	7.12e-10
Annotation Cluster V	Enrichment Score		8.02
Term	Count	p-value
ribosome biogenesis	18	3.67e-09
rRNA processing	15	4.75e-09
rRNA metabolic process	15	5.71e-09
ribonucleoprotein complex biogenesis	18	8.03e-08
Annotation Cluster VI	Enrichment Score		7.49
Term	Count	p-value
cellular macromolecule metabolic process	175	1.96e-10
macromolecule metabolic process	182	4.42e-08
primary metabolic process	203	3.82e-06
Annotation Cluster VII	Enrichment Score		6.16
Term	Count	p-value
oxidoreductase activity, acting on heme group of donors, oxygen as acceptor	8	6.87e-07
oxidoreductase activity, acting on heme group of donors	8	6.87e-07
heme-copper terminal oxidase activity	8	6.87e-07
cytochrome-c oxidase activity	8	6.87e-07
Annotation Cluster VIII	Enrichment Score		5.78
Term	Count	p-value
nucleobase, nucleoside, nucleotide and nucleic acid metabolic process	115	3.55e-07
cellular nitrogen compound metabolic process	119	1.72e-06
itrogen compound metabolic process	119	7.47e-06
Annotation Cluster IX	Enrichment Score		5.48
Term	Count	p-value
RNA splicing	21	2.38e-07
mRNA processing	22	4.13e-06
mRNA metabolic process	22	3.58e-05
Annotation Cluster X	Enrichment Score		4.89
Term	Count	p-value
oxidoreductase activity, acting on diphenols and related substances as donors	5	4.43e-06
oxidoreductase activity, acting on diphenols and related substances as donors, cytochrome as acceptor	5	4.43e-06
ubiquinol-cytochrome-c reductase activity	5	4.43e-06
mitochondrial electron transport, ubiquinol to cytochrome c	4	0.000317
Annotation Cluster XI	Enrichment Score		4.44
Term	Count	p-value
cellular macromolecule biosynthetic process	94	1.57e-05
macromolecule biosynthetic process	94	1.8e-05
cellular biosynthetic process	109	5.08e-05
biosynthetic process	110	0.00012
Annotation Cluster XII	Enrichment Score		4.35
Term	Count	p-value
mitochondrial large ribosomal subunit	7	3.14e-05
organellar large ribosomal subunit	7	3.14e-05
large ribosomal subunit	8	9.12e-05
Annotation Cluster XIII	Enrichment Score		4.33
Term	Count	p-value
hydrogen ion transmembrane transporter activity	19	5.13e-13
monovalent inorganic cation transmembrane transporter activity	19	1.51e-12
inorganic cation transmembrane transporter activity	19	1.08e-09
cation transmembrane transporter activity	20	0.0226
substrate-specific transporter activity	28	0.0645
substrate-specific transmembrane transporter activity	25	0.067
transmembrane transporter activity	25	0.163
ion transmembrane transporter activity	20	0.207
transporter activity	28	0.356
Annotation Cluster XIV	Enrichment Score		4.24
Term	Count	p-value
P-P-bond-hydrolysis-driven protein transmembrane transporter activity	5	5.75e-05
macromolecule transmembrane transporter activity	5	5.75e-05
protein transmembrane transporter activity	5	5.75e-05

## Sheet: Decreased KEGG
Gene expression increased by more than 50%
KEGG Pathway
Annotation Cluster I	Enrichment Score		30.08
Term	Count	p-value
Oxidative phosphorylation	41	1.29e-38		37.8894	Oxidative phosphorylation
Huntington's disease	40	4.68e-31		30.3298	Huntington's disease
Parkinson's disease	47	4.81e-29		28.3179	Parkinson's disease
Alzheimer's disease	47	1.62e-24		23.7905	Alzheimer's disease
Annotation Cluster II	Enrichment Score		3.12
Term	Count	p-value
Pyrimidine metabolism	12	0.000137		3.86328
RNA polymerase	6	0.00114		2.9431
Purine metabolism	13	0.00275		2.56067
