# Supplementary material for: Lysine-specific histone demethylase 1 inhibition promotes reprogramming by facilitating the expression of exogenous transcriptional factors and metabolic switch
Source: Sci Rep. 2016 Aug 2;6:30903. doi: 10.1038/srep30903 (PMC4969595; doi:10.1038/srep30903)
Supplement: Supplementary Table S3 [file srep30903-s4.xls]

## Sheet: OX Gly TCA
								RNA-seq results from current manuscipt															Microarray from Rupa Sirdharan et. al., 2009, Cell						Microarray from Tarjei S. Mikkelsen et. al., 2008, Nature												Microarray from Payman Samavarchi-Tehrani et. al., 2010, Cell Stem Cell
								GSE 61694															GSE14012						GSE10871												GSE21757
								Expression Critials	Day 0	Day 3 during Reprogramming				Analysis				Analysis (log2)					Expression Critials	Day 0	Other states				Expression Critials	Day 0	Other states			Analysis			Analysis (log2)				Expression Critials	Day 0	Reprogramming of secondary MEF with Dox
Ensmbl Gene ID	Ref-seq ID	Chromosome	Strand	Start	End	Gene Symbol	KEGG Pathway	Any one sample >20	MEF	OKS	OKS+T20	O	SK	OKS+T20/OKS	OKS/MEF	O/MEF	KS/MEF	OKS+T20/OKS	OKS/MEF	O/MEF	KS/MEF		Any one sample >800	MEF	pre-iPS/MEF	iPS/MEF	ES/MEF		Any one sample >100	MEF	pre-iPS/MEF	iPS/MEF	ES/MEF	pre-iPS/MEF	iPS/MEF	pre-iPS/iPS	pre-iPS/MEF	iPS/MEF	pre-iPS/iPS		Any one sample >200	MEF	Day 2/MEF	Day 5/MEF	Day 8/MEF	Day 11/MEF	Day 16/MEF	Day 21/MEF	iPS/MEF
ENSMUSG00000004267	NM_013509	chr6	-	124760054	124769509	Eno2	Glycolysis/Gluconeogenesis		67	41	74	59	63	1.80488	0.61194	0.880597	0.940299	0.851901	-0.708537	-0.183446	-0.0888093	3.26829		833.898	0.705172	0.368735	0.401427			24.9208	7.96119	1.67674	1.33259	4.33318	0.944873	4.58599	2.11543	-0.0818075				302.235	1.04228	1.78623	1.59361	1.81228	0.821807	1.30586	0.406783
ENSMUSG00000035473	NM_176963	chr17	+	80127470	80185032	Galm	Glycolysis/Gluconeogenesis		20	14	24	61	32	1.71429	0.7	3.05	1.6	0.777608	-0.514573	1.60881	0.678072	2.85714		1148.37	0.600311	1.39756	1.47695			62.4265	1.22136	3.36827	2.2216	0.910838	2.11609	0.430433	-0.134734	1.0814				235.538	1.57661	1.54201	1.13685	1.50325	1.90832	2.29145	1.4452
ENSMUSG00000000168	NM_145614	chr9	-	50634632	50659780	Dlat	Glycolysis/Gluconeogenesis		147	87	140	106	116	1.6092	0.591837	0.721088	0.789116	0.68634	-0.756729	-0.471752	-0.341691	3.21839		4593.02	1.45486	1.05928	0.902378			379.274	1.0371	0.766786	0.829108	1.24598	0.889388	1.40094	0.317281	-0.169115				389.952	1.87926	1.61188	1.85606	1.57548	1.78655	1.32682	1.80421
ENSMUSG00000011752	NM_023418	chr19	+	41911870	41918665	Pgam1	Glycolysis/Gluconeogenesis		1091	459	613	547	779	1.33551	0.420715	0.501375	0.714024	0.417393	-1.24909	-0.996038	-0.485956	2.67102		38274.3	1.21596	1.52388	1.27551			4650.21	0.528061	1.14138	1.00732	0.872012	1.23702	0.704929	-0.19758	0.30687			No result identified
ENSMUSG00000020664	NM_007861	chr12	-	31331561	31351471	Dld	Glycolysis/Gluconeogenesis		320	189	251	190	265	1.32804	0.590625	0.59375	0.828125	0.409301	-0.759686	-0.752072	-0.27208	2.65608		3310.77	0.724365	0.98688	0.804803			426.056	0.77374	1.01241	0.818986	0.749052	0.90577	0.826978	-0.416862	-0.142783				1039.59	1.80164	1.19345	2.16016	1.2566	1.40693	1.2491	2.00014
ENSMUSG00000021748	NM_024221	chr14	-	8165990	8172992	Pdhb	Glycolysis/Gluconeogenesis		163	152	198	234	216	1.30263	0.932515	1.43558	1.32515	0.381429	-0.100801	0.521637	0.406159	2.14474		6085.43	1.56137	1.54823	2.02928			589.699	1.75612	2.64769	2.19269	1.65875	2.10447	0.7882	0.730092	1.07346				90.2196	1.4752	1.37143	2.18823	1.4274	1.87952	1.63094	3.0389
ENSMUSG00000037012	NM_010438	chr10	-	62268854	62379908	Hk1	Glycolysis/Gluconeogenesis		241	237	295	208	346	1.24473	0.983402	0.863071	1.43568	0.315828	-0.0241461	-0.21245	0.521739	2.03376		4505.53	2.14291	0.605116	0.537156			265.307	2.02856	1.46209	0.823682	2.08574	0.857011	2.43374	1.06056	-0.222614				589.383	1.18834	1.28558	0.98878	1.0022	0.797979	0.845788	0.665729
ENSMUSG00000029455	NM_009656	chr5	-	121567686	121593824	Aldh2	Glycolysis/Gluconeogenesis		277	271	336	343	352	1.23985	0.978339	1.23827	1.27076	0.310168	-0.0315931	0.308323	0.345689	2.04428		1644.31	2.09448	1.48697	1.3917			109.025	4.01664	2.59331	1.73071	3.05556	1.80067	1.6969	1.61144	0.848536				1263.48	1.31787	1.80729	1.62696	1.37603	1.12036	1.26616	1.31978
ENSMUSG00000030695	NM_007438	chr7	-	126795233	126799254	Aldoa	Glycolysis/Gluconeogenesis		2198	1330	1576	1228	1458	1.18496	0.605096	0.55869	0.66333	0.244841	-0.724765	-0.839881	-0.592201	2.36992		31040	3.61732	1.48605	1.93605		No significant expression in all samples					3.61732	1.71105	2.11409	1.85492	0.774881				13444	0.855026	1.00051	0.99363	0.982112	1.11973	1.16296	0.971496
ENSMUSG00000063229	NM_010699	chr7	+	46845803	46855627	Ldha	Glycolysis/Gluconeogenesis		2013	1152	1358	1358	1290	1.17882	0.57228	0.674615	0.640835	0.237343	-0.805206	-0.567864	-0.641976	2.35764		72619.6	1.24092	1.04943	1.15341			9372.13	1.031	0.97927	0.89031	1.13596	1.0181	1.11576	0.183914	0.0258835			No result identified
ENSMUSG00000032294	NM_011099	chr9	+	59656367	59679375	Pkm2	Glycolysis/Gluconeogenesis		3706	2913	3227	2195	3706	1.10779	0.786023	0.592283	1	0.147688	-0.347357	-0.755642	0	2.21559		45297.3	1.6844	1.74842	1.42184			5913.69	1.05931	1.58298	1.40718	1.37186	1.54011	0.890755	0.456131	0.623031			No significant expression in all samples
ENSMUSG00000062070	NM_008828	chrX	+	106187099	106203699	Pgk1	Glycolysis/Gluconeogenesis		2292	1335	1366	1335	1421	1.02322	0.582461	0.582461	0.619983	0.0331177	-0.779767	-0.779767	-0.6897	2.04644		64082	0.918596	1.10332	1.06476			7389.81	0.904631	1.01037	1.0539	0.911613	1.05809	0.861567	-0.133506	0.0814592			No result identified
ENSMUSG00000063524	NM_023119	chr4	+	150237196	150248873	Eno1	Glycolysis/Gluconeogenesis		3427	2528	2528	1530	1954	1	0.737671	0.446455	0.570178	0	-0.43895	-1.16341	-0.810516	2		51092.9	1.13605	1.11041	0.999401			2922.85	0.868374	0.987842	1.04028	1.00221	1.03448	0.968806	0.00319117	0.0489108			No significant expression in all samples
ENSMUSG00000057666	NM_008084	chr6	-	125161851	125165773	Gapdh	Glycolysis/Gluconeogenesis		1458	1181	1181	942	1120	1	0.810014	0.646091	0.768176	0	-0.303982	-0.630192	-0.380492	2		102226	1.27039	1.31973	1.01959			74.582	0.626326	0.75322	1.69569	0.948357	1.19706	0.79224	-0.0764979	0.259493			No result identified
ENSMUSG00000025791	NM_028132	chr4	+	99929450	99987294	Pgm2	Glycolysis/Gluconeogenesis		233	146	144	104	150	0.986301	0.626609	0.446352	0.643777	-0.0198996	-0.674362	-1.16375	-0.635367	1.9726		2013.41	0.739303	0.626978	0.938319			180.163	1.10426	1.05354	1.08149	0.921783	0.925081	0.996435	-0.117501	-0.112348				844.632	1.08464	1.40741	1.26546	1.15685	0.75963	1.04416	0.726863
ENSMUSG00000026687	NM_019993	chr1	+	167349990	167368530	Aldh9a1	Glycolysis/Gluconeogenesis		111	37	36	40	44	0.972973	0.333333	0.36036	0.396396	-0.0395284	-1.58496	-1.47249	-1.33498	1.94595		4403.77	1.49303	1.90802	2.61079			279.026	2.20786	2.04093	3.16043	1.85045	2.43004	0.761489	0.887875	1.28098				802.813	1.14221	2.0306	1.61071	1.8902	2.33661	2.31309	3.29969
ENSMUSG00000023456	NM_009415	chr6	-	124810591	124814296	Tpi1	Glycolysis/Gluconeogenesis		1332	636	588	571	577	0.924528	0.477477	0.428679	0.433183	-0.113211	-1.0665	-1.22203	-1.20695	1.84906		44392.8	1.26946	0.870037	0.931642			4435.46	1.10089	0.827571	0.922578	1.18518	0.887957	1.33472	0.245101	-0.171439				9517.32	0.900495	1.17402	1.49326	1.31977	1.25331	1.43669	0.980976
ENSMUSG00000020277	NM_008826	chr10	-	77986948	78009796	Pfkl	Glycolysis/Gluconeogenesis		533	131	115	160	224	0.877863	0.245779	0.300188	0.420263	-0.187933	-2.02457	-1.73606	-1.25064	1.75573		6050.44	1.15306	1.3505	1.52616			706.725	0.857083	1.69576	1.45946	1.00507	1.50797	0.666508	0.00729936	0.592606				1329.24	1.22007	1.42635	1.25816	1.41214	1.4727	1.65608	1.65016
ENSMUSG00000028138	NM_007410	chr3	+	138443092	138455499	Adh5	Glycolysis/Gluconeogenesis		297	258	225	327	345	0.872093	0.868687	1.10101	1.16162	-0.197446	-0.203092	0.138828	0.216133	1.74419		8795.8	1.38627	1.64722	1.52175			891.682	1.48438	2.02494	2.03696	1.43532	1.80772	0.793999	0.521377	0.854168				1516.46	1.4464	1.38477	1.50233	1.32536	1.70264	1.58192	2.71255
ENSMUSG00000040618	NM_028994	chr14	+	55540265	55550017	Pck2	Glycolysis/Gluconeogenesis		706	156	118	250	226	0.75641	0.220963	0.354108	0.320113	-0.402759	-2.17812	-1.49774	-1.64335	1.51282		5693.95	0.482112	0.424997	0.414393			627.409	1.13858	0.593194	0.331047	0.810346	0.440908	1.8379	-0.30339	-1.18145				685.8	0.73186	0.835252	0.583104	0.65502	0.440277	0.616781	0.36797
ENSMUSG00000053644	NM_138600	chr18	-	56525735	56562298	Aldh7a1	Glycolysis/Gluconeogenesis		306	184	138	241	225	0.75	0.601307	0.787582	0.735294	-0.415037	-0.733826	-0.344499	-0.443607	1.5		1862.78	1.3519	0.919232	1.12304			178.255	0.976906	1.13989	1.12629	1.1644	1.07711	1.08104	0.219593	0.107168				1170.87	1.14201	1.2343	0.844859	1.00651	0.929463	0.776322	1.3481
ENSMUSG00000025236	NM_028121	chr9	+	59291571	59316200	Adpgk	Glycolysis/Gluconeogenesis		175	104	66	164	91	0.634615	0.594286	0.937143	0.52	-0.656046	-0.750771	-0.0936591	-0.943416	1.26923		847.358	1.03797	1.55022	1.0004			181.421	0.632286	0.580376	0.479541	0.835127	0.902634	0.925211	-0.259933	-0.147786				527.57	1.54101	0.934326	0.626906	0.880411	1.00802	0.792646	1.08464
ENSMUSG00000060600	NM_007933	chr11	+	70657175	70662513	Eno3	Glycolysis/Gluconeogenesis		67	68	56	107	66	0.823529	1.01493	1.59701	0.985075	-0.280108	0.0213737	0.675378	-0.0216951	1.64706		2207.25	0.689125	0.516239	1.49921			160.531	0.952817	0.617762	0.891886	0.820971	0.881273	0.931574	-0.284597	-0.182339				450.655	1.35461	0.84175	1.0266	0.791642	1.23789	0.59581	1.12967
ENSMUSG00000028692	NM_021473	chr4	-	116636509	116651674	Akr1a4	Glycolysis/Gluconeogenesis		2012	2115	1796	2195	2195	0.849173	1.05119	1.09095	1.09095	-0.23587	0.0720274	0.125591	0.125591	1.69835		69434.4	0.792116	0.479013	0.470555			5786.5	0.913475	0.6372	0.658234	0.852795	0.561251	1.51946	-0.229729	-0.833283				5111.04	1.14943	1.07764	1.11102	0.935293	1.00408	0.899148	0.9668
ENSMUSG00000000628	NM_013820	chr6	-	82725026	82774454	Hk2	Glycolysis/Gluconeogenesis		88	94	134	32	22	1.42553	1.06818	0.363636	0.25	0.5115	0.0951572	-1.45943	-2	1.87234		6506.58	1.92763	2.8214	3.92335			623.888	2.78592	4.50868	2.47679	2.35678	3.43255	0.686596	1.23682	1.77928				833.162	1.53973	0.978948	1.30878	1.50884	1.50828	1.0872	2.52739
ENSMUSG00000033065	NM_021514	chr15	+	98112059	98132447	Pfkm	Glycolysis/Gluconeogenesis		133	143	115	216	202	0.804196	1.07519	1.62406	1.5188	-0.314381	0.104589	0.699605	0.602929	1.60839		2427.86	1.31798	0.947553	1.46575			192.467	4.46275	1.32013	1.96977	2.89037	1.4258	2.02719	1.53125	0.511773				870.461	0.924942	1.55958	1.48426	1.19533	1.07614	1.43104	2.08608
ENSMUSG00000010025	NM_007437	chr11	-	61244754	61267127	Aldh3a2	Glycolysis/Gluconeogenesis		93	100	205	49	147	2.05	1.07527	0.526882	1.58065	1.03562	0.104697	-0.924449	0.660514	1.86		2039.8	0.634487	0.754652	0.626344			160.468	1.32005	0.833462	0.817808	0.97727	0.758066	1.28916	-0.0331702	-0.399604				742.651	1.61503	1.49778	1.47257	1.21061	1.07803	0.820296	1.43579
ENSMUSG00000029171	NM_025700	chr5	+	64092949	64128158	Pgm1	Glycolysis/Gluconeogenesis		69	79	120	27	88	1.51899	1.14493	0.391304	1.27536	0.60311	0.195256	-1.35364	0.350907	1.74684		3530.03	1.37599	0.861334	0.808313			362.172	1.33376	1.89727	1.09454	1.35487	1.16536	1.16262	0.438158	0.220781				719.106	1.45434	1.29794	1.85563	1.57334	1.24309	1.2641	1.44887
ENSMUSG00000031299	NM_008810	chrX	-	160122218	160138336	Pdha1	Glycolysis/Gluconeogenesis		500	651	1328	423	601	2.03994	1.302	0.846	1.202	1.02853	0.380729	-0.24127	0.265437	1.5361		16857.7	1.08434	1.46063	1.18211			1951.7	1.82523	1.01062	1.04985	1.45479	1.1758	1.23727	0.540809	0.233648				4195.92	1.26617	1.37502	1.79724	1.73828	1.67296	1.81416	1.22326
ENSMUSG00000038871	NM_007563	chr6	+	34476355	34505610	Bpgm	Glycolysis/Gluconeogenesis		74	97	90	99	207	0.927835	1.31081	1.33784	2.7973	-0.10806	0.390459	0.419903	1.48403	1.52577		3181.75	0.339018	0.460612	0.472196			151.041	0.771228	0.93546	0.824562	0.555123	0.673208	0.824594	-0.849121	-0.570877				342.375	1.31343	0.789723	0.955599	0.859714	1.19195	0.901767	1.39486
ENSMUSG00000034793	NM_175935	chr11	+	102189698	102194081	G6pc3	Glycolysis/Gluconeogenesis		91	146	83	130	127	0.568493	1.6044	1.42857	1.3956	-0.814785	0.68203	0.514573	0.48089	1.13699		1784.13	1.47089	0.519818	0.664174			116.151	3.16467	0.847683	0.817103	2.31778	0.712194	3.25442	1.21274	-0.489657				487.381	1.38163	1.51751	1.27955	1.10372	1.19388	1.1253	0.7722
ENSMUSG00000036427	NM_008155	chr7	-	34201326	34230336	Gpi1	Glycolysis/Gluconeogenesis		1032	1884	1742	944	1417	0.924628	1.82558	0.914729	1.37306	-0.113054	0.868356	-0.128584	0.457397	1.09554		25946.9	1.46293	1.19893	1.24175			2410.85	2.38345	1.31336	1.73776	1.92319	1.37295	1.40077	0.943499	0.457277				8871.73	1.27438	1.55296	1.54151	1.43452	1.23814	1.27376	1.09869
ENSMUSG00000030246	NM_008492	chr6	-	142490248	142507943	Ldhb	Glycolysis/Gluconeogenesis		164	319	199	821	171	0.623824	1.94512	5.0061	1.04268	-0.680788	0.959861	2.32369	0.0603005	1.02821		2928.37	0.19166	3.8331	7.02636			217.63	1.08426	18.0188	22.4356	0.637962	12.8285	0.0497301	-0.648458	3.68128			No significant expression in all samples
ENSMUSG00000021196	NM_019703	chr13	-	6579873	6648771	Pfkp	Glycolysis/Gluconeogenesis		152	350	399	101	112	1.14	2.30263	0.664474	0.736842	0.189034	1.20328	-0.589716	-0.440573	0.868571		1938.09	2.74929	3.4104	3.59871			141.251	4.76597	11.4677	3.97655	3.75763	5.61333	0.669412	1.90982	2.48886				1010.55	1.56559	1.44402	1.56261	1.75436	1.50485	1.76015	1.86304
ENSMUSG00000037263	NM_028545	chr19	+	3958807	3970438	1700055N04Rik	Glycolysis/Gluconeogenesis	No significant expression in all samples															No significant expression in all samples						No significant expression in all samples												No result identified
ENSMUSG00000027452	NM_080575	chr2	-	150618110	150668240	Acss1	Glycolysis/Gluconeogenesis	No significant expression in all samples															No significant expression in all samples						No significant expression in all samples													47.8483	0.744023	0.959464	1.12852	0.865422	0.998128	1.94573	4.68801
ENSMUSG00000027605	NM_019811	chr2	+	155518042	155562743	Acss2	Glycolysis/Gluconeogenesis	No significant expression in all samples															No significant expression in all samples						No significant expression in all samples													132.957	1.8626	3.26718	5.31795	3.70618	2.98585	4.10898	2.65581
ENSMUSG00000074207	NM_007409	chr3	+	138277644	138290691	Adh1	Glycolysis/Gluconeogenesis	No significant expression in all samples															No significant expression in all samples						No significant expression in all samples													84.6488	0.938656	2.88214	3.56635	2.97051	2.30011	4.26347	1.88444
ENSMUSG00000037797	NM_011996	chr3	+	138415496	138430892	Adh4	Glycolysis/Gluconeogenesis	No significant expression in all samples															No significant expression in all samples						No significant expression in all samples												No significant expression in all samples
ENSMUSG00000055301	NM_009626	chr3	+	138217772	138232042	Adh7	Glycolysis/Gluconeogenesis	No significant expression in all samples															No significant expression in all samples							63.9102	2.2229	0.458255	0.442341	2.2229	0.450298	4.93651	1.15244	-1.15105				273.132	2.64298	2.45539	3.28602	4.30871	8.16519	2.4061	0.400831
ENSMUSG00000015134	NM_053080	chr7	-	66390892	66427477	Aldh1a3	Glycolysis/Gluconeogenesis	No significant expression in all samples															No significant expression in all samples						No significant expression in all samples													257.79	1.24238	0.420268	1.38674	0.854356	0.277824	0.233272	0.28
ENSMUSG00000035561	NM_028270	chr4	+	45799021	45804608	Aldh1b1	Glycolysis/Gluconeogenesis	No significant expression in all samples															No significant expression in all samples							20	7.51219	3.32146	4.19192	7.51219	3.75669	1.99968	2.90923	1.90946				153.057	1.2766	1.15967	1.32491	2.95782	2.35031	3.63047	3.63104
ENSMUSG00000024885	NM_026316	chr19	-	3913490	3929716	Aldh3b1	Glycolysis/Gluconeogenesis	No significant expression in all samples															No significant expression in all samples						No significant expression in all samples												No significant expression in all samples
ENSMUSG00000075296	NM_001177438	chr19	+	3972327	3981665	Aldh3b2	Glycolysis/Gluconeogenesis	No significant expression in all samples															No significant expression in all samples						No significant expression in all samples												No significant expression in all samples
ENSMUSG00000028307	NM_144903	chr4	-	49535994	49549483	Aldob	Glycolysis/Gluconeogenesis	No significant expression in all samples															No significant expression in all samples						No significant expression in all samples												No significant expression in all samples
ENSMUSG00000017390	NM_009657	chr11	+	78324197	78326760	Aldoc	Glycolysis/Gluconeogenesis	No significant expression in all samples																188.012	6.37396	3.00822	8.85314			20	52.1885	17.8384	24.9997	29.2812	13.6749	2.14124	4.8719	3.77346			No significant expression in all samples
ENSMUSG00000069805	NM_019395	chr13	-	62864752	62888282	Fbp1	Glycolysis/Gluconeogenesis	No significant expression in all samples															No significant expression in all samples							20	5.01004	1.62552	1	5.01004	1.31276	3.81642	2.32482	0.392602			No significant expression in all samples
ENSMUSG00000021456	NM_007994	chr13	-	62836884	62858370	Fbp2	Glycolysis/Gluconeogenesis	No significant expression in all samples															No significant expression in all samples						No significant expression in all samples													36.0955	1.92088	5.65641	17.0951	22.4065	16.2182	7.81243	2.79816
ENSMUSG00000078650	NM_008061	chr11	+	101367729	101377903	G6pc	Glycolysis/Gluconeogenesis	No significant expression in all samples															No significant expression in all samples						No significant expression in all samples												No significant expression in all samples
ENSMUSG00000005232	NM_021331	chr2	+	69219948	69227993	G6pc2	Glycolysis/Gluconeogenesis	No significant expression in all samples															No significant expression in all samples						No significant expression in all samples												No significant expression in all samples
ENSMUSG00000061099	NM_008085	chr7	-	30729778	30739407	Gapdhs	Glycolysis/Gluconeogenesis	No significant expression in all samples															No significant expression in all samples						No significant expression in all samples												No significant expression in all samples
ENSMUSG00000041798	NM_010292	chr11	-	5900822	5950081	Gck	Glycolysis/Gluconeogenesis	No significant expression in all samples															No significant expression in all samples						No significant expression in all samples												No significant expression in all samples
ENSMUSG00000025877	NM_001206390	chr13	-	55005984	55020819	Hk3	Glycolysis/Gluconeogenesis	No significant expression in all samples															No significant expression in all samples						No significant expression in all samples												No result identified
ENSMUSG00000020080	NM_145419	chr10	-	62383136	62422457	Hkdc1	Glycolysis/Gluconeogenesis	No significant expression in all samples															No significant expression in all samples						No significant expression in all samples												No significant expression in all samples
ENSMUSG00000030851	NM_013580	chr7	+	46861262	46878142	Ldhc	Glycolysis/Gluconeogenesis	No significant expression in all samples															No significant expression in all samples						No significant expression in all samples													266.135	1.25869	2.10172	1.7584	2.42434	3.519	8.65273	3.48699
ENSMUSG00000027513	NM_011044	chr2	+	173153072	173159253	Pck1	Glycolysis/Gluconeogenesis	No significant expression in all samples															No significant expression in all samples						No significant expression in all samples												No significant expression in all samples
ENSMUSG00000047674	NM_008811	chr3	-	141210003	141212355	Pdha2	Glycolysis/Gluconeogenesis	No significant expression in all samples															No significant expression in all samples						No significant expression in all samples												No significant expression in all samples
ENSMUSG00000020475	NM_018870	chr11	-	5801636	5803796	Pgam2	Glycolysis/Gluconeogenesis	No significant expression in all samples															No significant expression in all samples						No significant expression in all samples												No significant expression in all samples
ENSMUSG00000031233	NM_031190	chr17	-	40207017	40208609	Pgk2	Glycolysis/Gluconeogenesis	No significant expression in all samples															No significant expression in all samples						No significant expression in all samples												No significant expression in all samples
ENSMUSG00000041237	NM_013631	chr3	+	89136141	89146594	Pklr	Glycolysis/Gluconeogenesis	No significant expression in all samples															No significant expression in all samples						No significant expression in all samples												No significant expression in all samples
ENSMUSG00000005553	NM_018731	chr7	+	30712208	30725534	Atp4a	Oxidative phosphorylation	No significant expression in all samples															No significant expression in all samples						No significant expression in all samples												No significant expression in all samples
ENSMUSG00000031449	NM_009724	chr8	-	13386208	13396778	Atp4b	Oxidative phosphorylation	No significant expression in all samples															No significant expression in all samples						No significant expression in all samples												No significant expression in all samples
ENSMUSG00000038600	NM_080467	chr6	-	38048482	38124586	Atp6v0a4	Oxidative phosphorylation	No significant expression in all samples															No significant expression in all samples						No significant expression in all samples													48.2241	1.03021	0.996891	1.94963	3.56848	2.644	2.8968	5.16476
ENSMUSG00000028238	NM_175406	chr4	-	19876837	19922566	Atp6v0d2	Oxidative phosphorylation	No significant expression in all samples															No significant expression in all samples						No significant expression in all samples												No significant expression in all samples
ENSMUSG00000006269	NM_134157	chr6	+	83743016	83758810	Atp6v1b1	Oxidative phosphorylation	No significant expression in all samples															No significant expression in all samples						No significant expression in all samples												No significant expression in all samples
ENSMUSG00000020566	NM_133699	chr12	-	17284720	17324730	Atp6v1c2	Oxidative phosphorylation	No significant expression in all samples															No significant expression in all samples						No significant expression in all samples													52.8401	1.07025	1.47474	1.72985	2.36057	6.97541	1.88028	1.11777
ENSMUSG00000053375	NM_029121	chr17	-	86944108	86947887	Atp6v1e2	Oxidative phosphorylation	No significant expression in all samples															No significant expression in all samples						No significant expression in all samples												No significant expression in all samples
ENSMUSG00000024403	NM_023179	chr17	+	35236595	35238768	Atp6v1g2	Oxidative phosphorylation	No significant expression in all samples															No significant expression in all samples						No significant expression in all samples												No significant expression in all samples
ENSMUSG00000009876	NM_053091	chr2	+	152754172	152765037	Cox4i2	Oxidative phosphorylation	No significant expression in all samples															No significant expression in all samples						No significant expression in all samples												No significant expression in all samples
ENSMUSG00000030785	NM_009943	chr7	-	128205434	128206366	Cox6a2	Oxidative phosphorylation	No significant expression in all samples															No significant expression in all samples						No significant expression in all samples												No significant expression in all samples
ENSMUSG00000049387	NM_030052	chr5	-	71442822	71548205	Cox7b2	Oxidative phosphorylation	No significant expression in all samples															No significant expression in all samples						No significant expression in all samples												No significant expression in all samples
ENSMUSG00000025488	NM_007751	chr7	-	140898941	140900446	Cox8b	Oxidative phosphorylation	No significant expression in all samples															No significant expression in all samples						No significant expression in all samples												No significant expression in all samples
ENSMUSG00000043319	NM_001039049	chr12	+	102899305	102900534	Cox8c	Oxidative phosphorylation	No significant expression in all samples															No significant expression in all samples						No significant expression in all samples												No result identified
ENSMUSG00000022229	NM_138652	chr14	+	56365067	56388551	Atp12a	Oxidative phosphorylation	No significant expression in all samples																23.8299	87.2049	13.57	16.8472			20	40.5047	1.16359	1	63.8548	8.14522	7.83954	5.99672	3.02595				36.4794	3.93223	19.7012	55.9378	49.4237	13.3537	38.1764	1.38149
ENSMUSG00000030946	NM_029609	chr7	+	132610642	132706419	Lhpp	Oxidative phosphorylation	No significant expression in all samples																421.448	4.99855	2.40347	2.05235			55.8396	3.36767	1.58488	1.44346	4.18311	1.87104	2.23571	2.06458	0.903841			No significant expression in all samples
ENSMUSG00000040280	NM_001098789	chr10	+	127514938	127517156	Ndufa4l2	Oxidative phosphorylation	No significant expression in all samples																768.929	3.82484	3.10451	1.70793			20.9725	25.187	5.49699	9.26584	14.5059	4.89382	2.96413	3.85857	2.29096			No result identified
ENSMUSG00000020544	NM_199008	chr11	+	90638183	90645977	Cox11	Oxidative phosphorylation	No significant expression in all samples																1933.31	0.704867	1.0837	1.04002		No significant expression in all samples					0.704867	1.06186	0.663804	-0.504576	0.0865944				375.52	1.3055	0.91189	1.07951	0.905831	1.04372	0.839308	2.27942
ENSMUSG00000074218	NM_009944	chr7	+	30184170	30186030	Cox7a1	Oxidative phosphorylation	No significant expression in all samples																239.982	1.17372	7.02262	8.44125			20	1.74253	29.7132	29.2759	1.45813	18.6133	0.0783381	0.544116	4.21826			No result identified
ENSMUSG00000029632	NM_010886	chr6	-	11900372	11907446	Ndufa4	Oxidative phosphorylation		577	2290	117	2388	7035	0.0510917	3.9688	4.13865	12.1924	-1.797	1.9887	2.04916	3.60791			27962.7	1.00983	1.06698	1.11229			2049.04	1.63734	1.68868	1.04456	1.32358	1.22813	1.07773	0.40445	0.296458			No result identified
ENSMUSG00000023089	NM_026614	chr6	-	24518665	24527687	Ndufa5	Oxidative phosphorylation		180	291	63	415	159	0.216495	1.61667	2.30556	0.883333	-2.2076	0.693022	1.20511	-0.17897			8677.21	1.12533	1.15079	0.956186			803.537	1.0069	1.18775	1.09786	1.06612	1.09815	0.970832	0.0923646	0.135071				346.537	1.16201	0.833649	0.802351	0.842497	1.13978	0.946191	0.977777
ENSMUSG00000014294	NM_010885	chr18	-	36742331	36744587	Ndufa2	Oxidative phosphorylation		403	810	203	768	432	0.250617	2.00993	1.90571	1.07196	-1.99644	1.00714	0.930326	0.100251			28510.7	0.933833	0.782971	0.818893			3067.57	0.719695	0.948104	0.979149	0.826764	0.882279	0.937078	-0.274452	-0.180693				170.237	0.831955	1.00333	0.717945	1.0128	1.66757	1.57464	0.853433
ENSMUSG00000038717	NM_013795	chr9	-	44913247	44920742	Atp5l	Oxidative phosphorylation		529	1058	280	1155	659	0.26465	2	2.18336	1.24575	-1.91784	1	1.12655	0.317011			29725.2	1.01999	0.940508	0.916012			3280.54	1.0491	1.15409	0.843084	1.03455	0.963425	1.07382	0.0489994	-0.0537562			No result identified
ENSMUSG00000037152	NM_025523	chr3	-	51405478	51408955	Ndufc1	Oxidative phosphorylation		132	214	60	266	146	0.280374	1.62121	2.01515	1.10606	-1.83458	0.697073	1.01089	0.14543			21251.1	0.904782	1.06677	1.14139			1745.33	1.11615	1.44848	1.64076	1.01047	1.32435	0.762989	0.0150208	0.405286			No result identified
ENSMUSG00000028013	NM_146141	chr3	+	133310115	133378069	Ppa2	Oxidative phosphorylation		105	114	32	100	67	0.280702	1.08571	0.952381	0.638095	-1.83289	0.118644	-0.0703893	-0.648156			4251.38	2.04063	2.29777	2.00115			428.186	1.34169	1.64807	1.76226	1.69116	1.92731	0.877469	0.758011	0.946591				97.5203	3.02403	2.97356	3.40465	3.17363	3.04082	3.28953	4.57161
ENSMUSG00000063882	NM_025641	chr4	-	116066964	116075070	Uqcrh	Oxidative phosphorylation		449	1238	360	1006	772	0.290792	2.75724	2.24053	1.71938	-1.78194	1.46322	1.16384	0.781885			31575.7	1.00979	0.720152	0.836339			3665.97	1.15401	1.14132	1.09173	1.0819	0.947386	1.14198	0.113563	-0.0779756			No result identified
ENSMUSG00000021764	NM_010887	chr13	-	114287794	114388094	Ndufs4	Oxidative phosphorylation		263	396	119	472	230	0.300505	1.5057	1.79468	0.874525	-1.73454	0.590438	0.843724	-0.193429			2447.8	1.32356	1.74544	1.32111			401.238	1.69767	1.70227	1.6545	1.51061	1.60583	0.940706	0.595136	0.68332				221.816	1.71755	1.75836	1.88462	2.05485	3.04019	3.65059	2.21975
ENSMUSG00000032330	NM_009945	chr9	-	79755240	79759853	Cox7a2	Oxidative phosphorylation		323	654	202	694	346	0.308869	2.02477	2.14861	1.07121	-1.69494	1.01776	1.1034	0.0992379			42485.4	1.08502	1.11465	1.42916			5024.06	0.924087	1.37943	1.43291	1.00455	1.33904	0.750206	0.00655627	0.421198				342.677	0.753509	0.729374	1.22545	0.859049	2.13027	1.92371	1.90635
ENSMUSG00000020022	NM_025551	chr10	+	94199008	94220948	Ndufa12	Oxidative phosphorylation		202	400	125	384	268	0.3125	1.9802	1.90099	1.32673	-1.67807	0.985645	0.926751	0.407878			14626.8	1.25838	0.961196	1.03642			1496.01	0.947902	0.879206	1.18058	1.10314	1.01435	1.08754	0.14162	0.020556				269.881	1.39956	0.882989	1.37402	1.14472	1.54298	1.48434	1.31043
ENSMUSG00000021606	NM_010888	chr13	-	73319875	73328482	Ndufs6	Oxidative phosphorylation		133	267	91	207	144	0.340824	2.00752	1.55639	1.08271	-1.5529	1.00541	0.638205	0.114643			13255.9	1.61849	1.71	1.94685			605.444	2.08621	2.56621	2.41094	1.85235	2.1585	0.858166	0.889357	1.11003				657.049	0.547356	0.771366	0.908091	1.02946	1.82502	2.69561	1.21112
ENSMUSG00000016252	NM_025983	chr2	-	174461074	174464101	Atp5e	Oxidative phosphorylation		270	606	214	571	400	0.353135	2.24444	2.11481	1.48148	-1.50171	1.16636	1.08053	0.567041			15501.8	1.29771	0.944055	1.10389			1542.57	2.27129	1.32523	1.28623	1.7845	1.16485	1.53195	0.835517	0.220144				472.73	0.795005	0.847017	0.497102	0.854224	1.10514	1.45732	0.61643
ENSMUSG00000014313	NM_053071	chr15	-	35931975	35938246	Cox6c	Oxidative phosphorylation		508	851	301	1002	549	0.353702	1.6752	1.97244	1.08071	-1.4994	0.744331	0.979982	0.111978			39137.2	0.817925	0.93042	1.05739			2991.25	0.618358	1.28103	1.31926	0.718141	1.14702	0.626092	-0.47766	0.197894				3201.01	0.508165	0.595556	0.708191	0.686652	1.08963	1.65966	0.786294
ENSMUSG00000021520	NM_026219	chr13	-	66900620	66905350	Uqcrb	Oxidative phosphorylation		315	562	206	646	329	0.366548	1.78413	2.05079	1.04444	-1.44793	0.835218	1.03618	0.0627358			62968.7	1.21069	1.20261	1.00019			6464.26	0.877204	1.34388	1.08061	1.04394	1.15682	0.902425	0.0620453	0.210167			No result identified
ENSMUSG00000006057	NM_007506	chr11	-	96072792	96075694	Atp5g1	Oxidative phosphorylation		381	574	212	532	336	0.369338	1.50656	1.39633	0.88189	-1.43699	0.59126	0.481635	-0.18133			7393.94	1.55853	1.39678	1.08426			981.241	1.00638	1.35148	1.1972	1.28245	1.25743	1.0199	0.358906	0.330478				211.767	1.19215	0.53383	0.303023	0.272831	0.391889	0.244758	0.453044
ENSMUSG00000046516	NM_001017429	chr16	+	38346998	38352763	Cox17	Oxidative phosphorylation		86	169	63	187	97	0.372781	1.96512	2.17442	1.12791	-1.4236	0.974615	1.12063	0.173648			6497.89	1.35593	1.63158	1.46154			589.25	1.24818	1.60045	1.39297	1.30205	1.52164	0.855693	0.380787	0.605623				182.143	1.0537	0.90268	0.798208	1.14188	1.66627	1.65883	1.30857
ENSMUSG00000024038	NM_030087	chr17	+	31520114	31531325	Ndufv3	Oxidative phosphorylation		310	316	119	493	277	0.376582	1.01935	1.59032	0.893548	-1.40896	0.0276563	0.669319	-0.162382			15742.5	0.85636	1.15018	1.08348			1435.98	1.76603	2.31689	1.96384	1.31119	1.6286	0.805107	0.390881	0.703629				450.293	0.959774	1.37804	1.35435	1.33868	1.42095	1.43198	1.34099
ENSMUSG00000017778	NM_007749	chr13	-	86044797	86046795	Cox7c	Oxidative phosphorylation		388	582	225	781	368	0.386598	1.5	2.01289	0.948454	-1.37109	0.584963	1.00927	-0.0763509			10663.6	1.38426	1.34647	2.69789			648.021	1.34149	3.75474	2.10927	1.36288	2.47709	0.550192	0.446656	1.30865			No result identified
ENSMUSG00000026895	NM_026703	chr2	-	36036333	36049292	Ndufa8	Oxidative phosphorylation		269	349	137	353	295	0.39255	1.2974	1.31227	1.09665	-1.34905	0.375621	0.392062	0.133109			16443.3	1.0175	0.900814	0.792702			1453.6	1.21112	0.843178	1.08881	1.11431	0.906375	1.22941	0.156146	-0.141819				2228.24	0.827907	0.868592	0.786937	0.868658	1.18415	0.956767	0.841649
ENSMUSG00000036751	NM_025628	chr7	-	30616973	30626151	Cox6b1	Oxidative phosphorylation		449	927	369	856	598	0.398058	2.06459	1.90646	1.33185	-1.32895	1.04585	0.930895	0.41343			45092.5	1.24061	0.801579	0.865804			5897.19	1.0257	0.988254	1.01193	1.13315	0.916892	1.23586	0.180345	-0.125177				2791.96	0.627614	0.644597	0.490641	0.583648	1.0028	1.03627	0.525273
ENSMUSG00000071014	NM_001033305	chr4	-	40270662	40279368	Ndufb6	Oxidative phosphorylation		189	559	224	385	282	0.400716	2.95767	2.03704	1.49206	-1.31935	1.56446	1.02647	0.577309			22234.7	1.36936	1.14587	1.05612			2332.53	0.876261	1.03132	1.01304	1.12281	1.06159	1.05767	0.167115	0.0862236
ENSMUSG00000022956	NM_138597	chr16	-	91925222	91931630	Atp5o	Oxidative phosphorylation		716	948	380	962	609	0.400844	1.32402	1.34358	0.850559	-1.31889	0.404927	0.426077	-0.233517			18194.8	1.51589	1.634	1.16044			4020.01	0.831295	0.925333	1.12612	1.17359	1.21147	0.968732	0.230932	0.276763				1015.52	1.10719	1.02799	0.714887	1.0362	1.60232	1.62561	1.04239
ENSMUSG00000038690	NM_020582	chr5	-	145183705	145191592	Atp5j2	Oxidative phosphorylation		424	585	237	672	453	0.405128	1.37972	1.58491	1.0684	-1.30355	0.464372	0.664397	0.0954468			23533.1	1.16916	1.10372	1.16638			2447.02	1.13113	1.87776	1.63895	1.15015	1.4467	0.795013	0.201817	0.532767				1414	0.337617	0.564688	0.419479	0.670826	0.628481	0.696764	0.677843
ENSMUSG00000002416	NM_026612	chr6	+	39592582	39599471	Ndufb2	Oxidative phosphorylation		106	202	83	222	131	0.410891	1.90566	2.09434	1.23585	-1.28317	0.930291	1.0665	0.305503			5779.11	1.35001	0.99303	1.18793			455.02	0.973941	0.911979	1.27708	1.16197	1.0925	1.06359	0.216578	0.127638			No significant expression in all samples
ENSMUSG00000005510	NM_026688	chr2	-	90894635	90904721	Ndufs3	Oxidative phosphorylation		234	384	158	303	237	0.411458	1.64103	1.29487	1.01282	-1.28118	0.714598	0.372809	0.0183785			11918.5	1.20901	1.11576	1.24806			1721.47	1.05934	0.849466	1.11306	1.13417	1.08159	1.04862	0.181642	0.113148			No result identified
ENSMUSG00000050856	NM_007507	chr5	-	108433252	108434378	Atp5k	Oxidative phosphorylation		188	345	144	372	214	0.417391	1.83511	1.97872	1.1383	-1.26053	0.875864	0.98457	0.186878			22399.1	1.2098	1.09675	1.16941			3357.52	0.791202	1.03274	1.20386	1.0005	1.12569	0.888789	0.000722002	0.17081			No result identified
ENSMUSG00000016427	NM_019443	chrX	-	37187588	37191238	Ndufa1	Oxidative phosphorylation		122	232	97	246	195	0.418103	1.90164	2.01639	1.59836	-1.25807	0.927244	1.01178	0.676593			32534.1	1.02108	1.9646	1.05489			2511.41	1.12968	1.76025	1.4134	1.07538	1.54828	0.694564	0.104849	0.63067				129.87	1.21993	1.52591	0.934858	1.10508	1.66551	2.36468	1.02322
ENSMUSG00000059534	NM_197979	chr11	-	4701967	4704344	Uqcr10	Oxidative phosphorylation		204	375	157	408	247	0.418667	1.83824	2	1.21078	-1.25613	0.878321	1	0.275942			5598.26	1.37933	1.30118	1.46037			945.734	1.52319	1.54511	1.65956	1.45126	1.49156	0.972985	0.537308	0.576818			No result identified
ENSMUSG00000026032	NM_025597	chr1	+	58586598	58595948	Ndufb3	Oxidative phosphorylation		133	262	112	277	206	0.427481	1.96992	2.08271	1.54887	-1.22607	0.978141	1.05846	0.631218			10102.2	1.2795	1.16997	1.24776			742.176	1.88459	1.68338	1.99056	1.58205	1.52292	1.03883	0.661792	0.606838				2851.17	0.716173	0.974349	1.00222	1.06622	1.31129	1.58552	1.01584
ENSMUSG00000031818	NM_009941	chr8	+	120668289	120674209	Cox4i1	Oxidative phosphorylation		959	1332	571	1079	870	0.428679	1.38895	1.12513	0.907195	-1.22203	0.473991	0.170092	-0.140515			57537.2	1.12052	1.03477	1.13245			6659.98	1.09242	1.21552	1.22383	1.10647	1.15164	0.960773	0.14596	0.203693				1988.34	0.858161	1.14128	0.602753	0.953821	1.29865	1.26555	0.777745
ENSMUSG00000031059	NM_019435	chrX	-	20615325	20617564	Ndufb11	Oxidative phosphorylation		295	478	205	536	354	0.42887	1.62034	1.81695	1.2	-1.22139	0.696296	0.861518	0.263034			21231.9	1.27247	1.73633	1.15454			2008.53	2.27369	1.60115	1.46936	1.77308	1.49034	1.18971	0.826256	0.575644				117.973	2.36956	2.41335	1.07634	2.4896	2.28496	2.12223	1.44493
ENSMUSG00000024099	NM_028388	chr17	-	66078794	66101559	Ndufv2	Oxidative phosphorylation		308	420	181	425	348	0.430952	1.36364	1.37987	1.12987	-1.2144	0.447459	0.464532	0.176157			18673.3	1.16541	1.26212	1.59573			2278.4	1.46015	1.67472	1.65744	1.31278	1.5475	0.848324	0.392628	0.62994				1102.93	1.78912	1.58711	2.47324	2.10922	2.10736	2.33879	2.21802
ENSMUSG00000030647	NM_024220	chr7	+	97400002	97407800	Ndufc2	Oxidative phosphorylation		161	251	111	276	179	0.442231	1.55901	1.71429	1.1118	-1.17713	0.640627	0.777608	0.152899			15778.2	1.34497	1.17432	1.14334			1930.47	1.26576	1.19468	1.33433	1.30536	1.21167	1.07732	0.384448	0.276998				414.384	1.32607	1.31984	1.62318	1.23523	1.29156	1.89807	1.30296
ENSMUSG00000025781	NM_020615	chr2	-	10056030	10080510	Atp5c1	Oxidative phosphorylation		745	926	411	1034	805	0.443844	1.24295	1.38792	1.08054	-1.17187	0.313772	0.472924	0.111748			22588.2	1.06853	1.0015	1.4043			2176.02	1.28431	1.4333	1.94731	1.17642	1.4466	0.813228	0.2344	0.532668			No result identified
ENSMUSG00000033938	NM_025843	chr8	+	83566757	83571623	Ndufb7	Oxidative phosphorylation		195	375	169	342	219	0.450667	1.92308	1.75385	1.12308	-1.14987	0.943416	0.810522	0.167457			13680.6	1.01146	1.04926	1.07208			1979.54	1.17154	0.83861	1.044	1.0915	1.00099	1.09043	0.126316	0.00142406				932.947	0.810445	0.844682	0.602578	0.839884	0.996375	0.994669	0.743489
ENSMUSG00000044894	NM_025352	chr11	-	53428947	53430831	Uqcrq	Oxidative phosphorylation		333	339	153	438	316	0.451327	1.01802	1.31532	0.948949	-1.14775	0.0257631	0.395409	-0.0755976			6989.54	1.24574	1.55296	1.42268			979.264	0.878099	1.1054	0.970003	1.06192	1.26276	0.84095	0.0866717	0.33658				724.026	1.4052	0.977416	0.561932	1.19929	1.23811	1.10591	1.30969
ENSMUSG00000042148	NM_178379	chr11	-	63962626	64079472	Cox10	Oxidative phosphorylation		49	76	35	66	55	0.460526	1.55102	1.34694	1.12245	-1.11864	0.633218	0.429684	0.16665			809.608	1.50724	2.05203	1.42952			129.802	1.04465	0.830521	1.05988	1.27594	1.34299	0.950079	0.351564	0.425444				193.959	1.71695	1.51433	1.14984	1.60463	2.07586	1.46423	2.2747
ENSMUSG00000027673	NM_025316	chr3	+	32737062	32751559	Ndufb5	Oxidative phosphorylation		233	317	146	327	217	0.460568	1.36052	1.40343	0.93133	-1.11851	0.444153	0.488961	-0.102635			16265.8	1.10969	1.37298	1.43758			1990.87	0.787518	1.84436	1.64931	0.948603	1.57606	0.601884	-0.0761232	0.65632				980.511	1.34368	1.54977	1.671	1.615	1.71535	1.71912	1.79837
ENSMUSG00000020163	NM_025650	chr10	-	80402996	80406821	Uqcr1l	Oxidative phosphorylation		228	313	145	359	224	0.463259	1.37281	1.57456	0.982456	-1.11011	0.457129	0.65495	-0.0255351			15956.5	1.47515	1.16953	1.27615			1190.26	1.59532	1.42977	1.49049	1.53523	1.34149	1.14443	0.618459	0.423832			No result identified
ENSMUSG00000041697	NM_007748	chr5	-	115345653	115348955	Cox6a1	Oxidative phosphorylation		539	960	458	923	567	0.477083	1.78108	1.71243	1.05195	-1.06769	0.832749	0.776045	0.0730635			64837.7	1.1825	0.828551	0.844563			5951.81	1.03502	1.03152	1.04174	1.10876	0.936593	1.18382	0.148943	-0.0945061				2955.1	0.678575	0.710886	0.800748	0.646714	1.10859	1.12952	0.695996
ENSMUSG00000020153	NM_029272	chr10	+	80249451	80256792	Ndufs7	Oxidative phosphorylation		142	206	99	217	152	0.480583	1.4507	1.52817	1.07042	-1.05714	0.536753	0.611804	0.0981804			9142.47	1.70038	1.70699	1.5478			1214.18	2.36202	1.57504	1.68961	2.0312	1.62986	1.24624	1.02233	0.70475				2659.85	0.815332	0.864136	1.19293	0.839307	1.22669	1.28271	1.24911
ENSMUSG00000000088	NM_007747	chr9	+	57521231	57532426	Cox5a	Oxidative phosphorylation		411	556	272	436	492	0.489209	1.3528	1.06083	1.19708	-1.03148	0.435946	0.0851897	0.25952			43506.2	1.29727	1.55986	1.41742			4831.3	0.853557	1.57182	1.57669	1.07541	1.53145	0.702221	0.104892	0.614896				1263.98	1.12178	0.991607	1.05236	1.195	1.31669	1.57705	1.28621
ENSMUSG00000022820	NM_026610	chr16	-	37647601	37654368	Ndufb4	Oxidative phosphorylation		140	308	152	283	208	0.493506	2.2	2.02143	1.48571	-1.01886	1.1375	1.01538	0.571157		No significant expression in all samples						No significant expression in all samples												No result identified
ENSMUSG00000041881	NM_023202	chr17	+	33824571	33838316	Ndufa7	Oxidative phosphorylation		323	416	206	469	337	0.495192	1.28793	1.45201	1.04334	-1.01394	0.365049	0.538054	0.0612144			20108.7	1.4256	1.44865	1.67231			2133.36	1.47531	2.19329	2.91862	1.45045	2.05822	0.704714	0.536505	1.0414			No significant expression in all samples
ENSMUSG00000035674	NM_025348	chr7	+	3617372	3620161	Ndufa3	Oxidative phosphorylation		197	267	133	368	203	0.498127	1.35533	1.86802	1.03046	-1.00541	0.438644	0.90151	0.0432841			21328.8	0.711233	0.675904	0.694425			1257.01	1.2618	1.22561	1.02541	0.986516	0.905337	1.08967	-0.019585	-0.143473				1438.59	0.588316	0.803311	0.766103	0.586713	0.724341	1.09043	0.689529
ENSMUSG00000018770	NM_175015	chr2	-	73908449	73911294	Atp5g3	Oxidative phosphorylation		746	1081	540	1127	773	0.499537	1.44906	1.51072	1.03619	-1.00134	0.535119	0.59524	0.0512928			70604.7	1.08908	1.10157	1.06117			8495.34	0.817206	0.86322	0.981108	0.953143	1.00177	0.951462	-0.0692357	0.00254621				4096.17	0.743554	0.666215	1.0039	0.601564	1.1703	1.28957	1.16149
ENSMUSG00000040048	NM_026684	chr17	-	24722066	24724388	Ndufb10	Oxidative phosphorylation		188	335	170	309	232	0.507463	1.78191	1.64362	1.23404	-0.978626	0.833428	0.716874	0.303392			9297.56	1.42333	1.64303	1.2317			704.315	2.54448	2.12874	1.86116	1.98391	1.71616	1.15602	0.988344	0.779183				150.795	1.32217	1.08006	0.721118	1.24193	1.34259	1.06758	1.19205
ENSMUSG00000002379	NM_027244	chr17	+	56717761	56724248	Ndufa11	Oxidative phosphorylation		167	252	128	280	232	0.507937	1.50898	1.67665	1.38922	-0.97728	0.593576	0.745579	0.474277			7546.26	0.893491	1.14544	0.890595			719.533	1.33219	1.1709	1.35638	1.11284	1.14083	0.975467	0.154247	0.190083				290.905	0.929708	1.00091	0.661282	0.91368	0.91453	0.920687	0.85385
ENSMUSG00000003072	NM_025313	chr10	+	80142314	80145818	Atp5d	Oxidative phosphorylation		518	756	402	674	463	0.531746	1.45946	1.30116	0.893822	-0.911191	0.545434	0.379796	-0.16194			28613.3	1.49173	0.823375	0.858465			3379.84	1.18155	0.690524	0.962961	1.33664	0.833831	1.60301	0.418613	-0.262173				4103.05	0.966546	1.03221	1.51999	1.00878	1.58615	1.39773	1.21274
ENSMUSG00000062683	NM_026468	chr15	-	102662867	102671047	Atp5g2	Oxidative phosphorylation		347	567	304	364	374	0.536155	1.63401	1.04899	1.07781	-0.899277	0.708413	0.0690028	0.108103			7892.69	1.40445	1.68041	1.89605			1060.56	2.34898	2.04251	2.16879	1.87672	1.94694	0.963932	0.90821	0.961206			No result identified
ENSMUSG00000034566	NM_027862	chr11	-	115415696	115419919	Atp5h	Oxidative phosphorylation		474	721	387	686	528	0.536755	1.5211	1.44726	1.11392	-0.897666	0.605112	0.533322	0.155651			38628.1	1.05289	1.11056	1.0815			2687.58	1.67029	1.7487	1.49741	1.36159	1.35954	1.00151	0.445295	0.44312			No result identified
ENSMUSG00000036199	NM_023312	chr8	-	69894181	69902558	Ndufa13	Oxidative phosphorylation		262	337	182	482	302	0.540059	1.28626	1.83969	1.15267	-0.88881	0.363182	0.879466	0.204982			27930.7	0.937512	0.711837	0.783534			2635.4	1.57122	1.18177	1.63908	1.25437	1.07905	1.16247	0.326961	0.109767				519.635	0.899189	0.891295	1.11344	0.851364	1.02676	1.18763	0.785721
ENSMUSG00000022890	NM_016755	chr16	-	84827870	84835574	Atp5j	Oxidative phosphorylation		432	537	296	736	439	0.55121	1.24306	1.7037	1.0162	-0.859325	0.313891	0.768674	0.0231896			30756.6	1.17292	1.21012	1.22727			2984.87	1.11409	1.3258	1.26317	1.1435	1.25659	0.910005	0.193458	0.329512				1128.25	1.127	1.18722	0.787036	0.837982	1.06216	0.867189	0.982058
ENSMUSG00000022354	NM_023172	chr15	+	58933809	58939489	Ndufb9	Oxidative phosphorylation		306	346	191	381	291	0.552023	1.13072	1.2451	0.95098	-0.857199	0.17724	0.316259	-0.0725125			15527.5	1.11564	1.11574	1.34808			1205.56	1.50183	1.32465	1.43013	1.30873	1.30465	1.00313	0.388173	0.383662				433.431	1.21513	1.27595	1.13461	1.40552	1.92122	1.98819	1.31522
ENSMUSG00000000399	NM_025358	chr6	-	126821862	126849144	Ndufa9	Oxidative phosphorylation		259	306	172	287	254	0.562092	1.18147	1.10811	0.980695	-0.831123	0.24058	0.148099	-0.0281236			16322.4	1.29008	1.15274	1.12045			1720.02	0.880738	0.984606	0.974248	1.08541	1.05801	1.02589	0.118237	0.081356				1183.23	1.27668	1.26543	1.40009	1.28126	1.62982	1.53595	1.47632
ENSMUSG00000015575	NM_025272	chr17	+	26676395	26699646	Atp6v0e	Oxidative phosphorylation		279	444	255	439	445	0.574324	1.5914	1.57348	1.59498	-0.800062	0.670295	0.653956	0.67354			24159.1	0.603025	0.434279	0.422984			1716.87	1.98137	0.690817	0.709677	1.2922	0.564439	2.28935	0.369827	-0.82511				1870.05	1.18349	1.101	1.17098	0.891372	1.10278	0.886714	1.13193
ENSMUSG00000004285	NM_025381	chr6	+	29467782	29470509	Atp6v1f	Oxidative phosphorylation		215	331	191	382	279	0.577039	1.53953	1.77674	1.29767	-0.793259	0.622495	0.829236	0.375928			15770	1.0333	0.944459	1.04908			1454.67	1.79424	2.13374	2.51242	1.41377	1.65993	0.851708	0.49955	0.731118			No result identified
ENSMUSG00000059734	NM_144870	chr19	-	3908862	3912774	Ndufs8	Oxidative phosphorylation		140	182	106	263	130	0.582418	1.3	1.87857	0.928571	-0.779874	0.378512	0.909636	-0.106915			12647.1	1.17748	0.816224	0.963315			1153.81	0.827281	0.899009	1.23408	1.00238	0.978157	1.02476	0.00342986	-0.031862				956.977	1.02506	1.03061	1.01501	0.825881	1.59689	1.44831	1.56059
ENSMUSG00000058076	NM_025321	chr1	-	171129156	171150603	Sdhc	Oxidative phosphorylation		316	423	248	387	340	0.586288	1.33861	1.22468	1.07595	-0.770318	0.420733	0.292409	0.10561			10192.9	0.843552	0.695634	0.901784			2063.32	0.865879	1.43015	1.15581	0.854715	1.04584	0.81725	-0.226484	0.0646665				1779.8	1.18033	1.3856	1.07108	1.36216	1.23237	1.50638	1.04506
ENSMUSG00000025651	NM_025407	chr9	+	108936647	108949641	Uqcrc1	Oxidative phosphorylation		613	701	415	663	558	0.592011	1.14356	1.08157	0.910277	-0.756303	0.193527	0.113122	-0.135622			21581.3	1.45658	1.34846	1.36626			3072.58	0.437554	0.683853	1.01546	0.947066	1.10351	0.858231	-0.0784629	0.1421				3375.96	1.05041	1.19151	1.30696	1.13332	1.61965	1.3409	1.5111
ENSMUSG00000030869	NM_028177	chr7	-	122088043	122101848	Ndufab1	Oxidative phosphorylation		219	234	140	333	214	0.598291	1.06849	1.52055	0.977169	-0.741082	0.0955777	0.604591	-0.0333201			7346.66	1.08208	0.874045	0.923286			638.197	1.59215	1.99325	1.37147	1.33712	1.29051	1.03611	0.419127	0.367946			No result identified
ENSMUSG00000061518	NM_009942	chr1	+	36691486	36693388	Cox5b	Oxidative phosphorylation		333	398	241	418	278	0.605528	1.1952	1.25526	0.834835	-0.723735	0.257246	0.327981	-0.260437			29691.1	1.09139	1.55522	1.3846			1181.11	0.945077	0.968623	1.21912	1.01823	1.28189	0.79432	0.0260679	0.358275			No result identified
ENSMUSG00000026260	NM_024197	chr1	-	92439718	92473758	Ndufa10	Oxidative phosphorylation		321	396	240	385	315	0.606061	1.23364	1.19938	0.981308	-0.722466	0.302927	0.262285	-0.0272215			7322.01	1.04709	0.782505	0.706108			769.593	1.20824	0.825002	0.784461	1.12766	0.774519	1.45596	0.173338	-0.368628				2147.2	1.09811	1.32644	1.34447	1.30519	1.56933	1.49058	1.43728
ENSMUSG00000038462	NM_025710	chr13	-	30540311	30545316	Uqcrfs1	Oxidative phosphorylation		240	327	201	344	267	0.614679	1.3625	1.43333	1.1125	-0.702095	0.446256	0.519374	0.153805			15706.1	1.4725	1.10738	1.18867			2181.17	0.865888	0.744985	1.17427	1.1692	1.05383	1.10948	0.225517	0.0756382				146.801	1.36085	1.22922	1.38892	1.51033	2.16401	1.9045	1.41127
ENSMUSG00000037916	NM_133666	chr19	-	4007498	4012755	Ndufv1	Oxidative phosphorylation		275	325	203	300	267	0.624615	1.18182	1.09091	0.970909	-0.67896	0.241008	0.125531	-0.0425919			11638.2	1.57568	1.47538	1.57933			1282.07	1.38778	1.40197	1.54888	1.48173	1.50139	0.986907	0.567285	0.586299				843.173	1.23873	1.15469	1.46076	1.07729	1.5063	1.56457	2.18425
ENSMUSG00000025204	NM_026061	chr19	-	44550253	44555415	Ndufb8	Oxidative phosphorylation		271	391	246	280	205	0.629156	1.4428	1.03321	0.756458	-0.66851	0.528876	0.047134	-0.402669			8778.33	1.51629	0.939443	0.817165			1547.91	1.94501	0.961319	0.971253	1.73065	0.922295	1.87646	0.791316	-0.1167				445.236	1.02283	1.22974	1.04757	1.75143	1.94295	2.27549	1.04422
ENSMUSG00000022450	NM_025987	chr15	-	82350138	82354291	Ndufa6	Oxidative phosphorylation		187	191	126	273	174	0.659686	1.02139	1.45989	0.930481	-0.600149	0.0305344	0.545863	-0.103951			10868.2	1.12609	1.41184	1.48776			509.134	2.43582	3.17811	2.92128	1.78096	2.24975	0.791625	0.832651	1.16976				422.942	1.13184	1.72422	2.18111	2.05158	1.84508	3.04995	1.43081
ENSMUSG00000021114	NM_023721	chr12	-	78842981	78861638	Atp6v1d	Oxidative phosphorylation		240	250	168	316	409	0.672	1.04167	1.31667	1.70417	-0.573467	0.0588937	0.39689	0.769066			9911.78	0.66386	0.903456	0.898435			691.325	0.731045	1.49759	1.82128	0.697453	1.28019	0.544804	-0.519833	0.356358				993.081	1.20906	1.04273	1.89329	1.66506	1.58972	1.58419	1.82165
ENSMUSG00000035885	NM_007750	chr19	-	7215157	7217616	Cox8a	Oxidative phosphorylation		420	618	423	725	487	0.684466	1.47143	1.72619	1.15952	-0.546949	0.557218	0.787592	0.213532			16594.1	0.704688	0.864804	1.10584			1058.28	0.926114	0.944695	1.00584	0.815401	0.980295	0.831792	-0.294418	-0.0287124			No result identified
ENSMUSG00000051811	NR_110411	chr7	-	4751791	4753094	Cox6b2	Oxidative phosphorylation		33	247	179	261	173	0.724696	7.48485	7.90909	5.24242	-0.464551	2.90397	2.98351	2.39023			2234.26	3.6001	4.7217	5.63578			59.6422	38.6362	26.3604	36.8426	21.1182	18.3901	1.14834	4.40041	4.20086			No result identified
ENSMUSG00000009863	NM_023374	chr4	+	140961270	140979192	Sdhb	Oxidative phosphorylation		267	287	213	330	327	0.74216	1.07491	1.23596	1.22472	-0.430197	0.104211	0.305626	0.292451			20557.4	1.17788	0.913792	1.03535			2503.68	1.42592	1.14147	1.42136	1.3019	1.12799	1.15418	0.380619	0.173756				429.688	1.56674	1.40807	1.3335	1.387	1.67833	1.76642	1.45407
ENSMUSG00000019210	NM_007510	chr6	-	120795243	120822685	Atp6v1e1	Oxidative phosphorylation		272	429	319	794	438	0.74359	1.57721	2.91912	1.61029	-0.427421	0.657371	1.54553	0.687324			4239.44	0.94582	0.730589	0.493704			312.907	1.3461	0.988178	1.1656	1.14596	0.844518	1.35694	0.196554	-0.243799				1857.7	1.08377	1.19995	1.49154	1.35725	1.25448	1.16941	1.27106
ENSMUSG00000001750	NM_016921	chr19	-	3896049	3905230	Tcirg1	Oxidative phosphorylation		187	243	182	221	173	0.748971	1.29947	1.18182	0.925134	-0.417018	0.377918	0.241008	-0.112266			2310.79	1.07701	0.564747	0.529534			186.977	1.61701	0.337969	0.636441	1.34701	0.517173	2.60457	0.429762	-0.951282				540.589	1.23252	0.990999	0.850103	0.796431	0.659004	0.398136	0.516618
ENSMUSG00000033379	NM_033617	chr4	-	117884329	117887329	Atp6v0b	Oxidative phosphorylation		287	471	353	458	385	0.749469	1.64111	1.59582	1.34146	-0.416059	0.714676	0.674297	0.423808			9386.13	0.626379	0.519049	0.523934			804.929	0.794571	0.631036	1.19621	0.710475	0.717556	0.990131	-0.493145	-0.478836				3395.93	0.90082	0.960721	0.596635	1.09059	0.860245	0.994415	0.507577
ENSMUSG00000022551	NM_025567	chr15	+	76343522	76345934	Cyc1	Oxidative phosphorylation		290	292	244	293	236	0.835616	1.0069	1.01034	0.813793	-0.259087	0.00991547	0.0148478	-0.297266			19544.7	1.28415	1.63487	2.02208			1897.77	1.0291	1.54851	2.11877	1.15662	1.83106	0.631669	0.20992	0.872679				1807.5	1.03225	0.947009	1.25009	1.26804	1.84653	1.63895	1.94675
ENSMUSG00000019302	NM_016920	chr11	+	101009451	101063717	Atp6v0a1	Oxidative phosphorylation		160	244	212	238	280	0.868852	1.525	1.4875	1.75	-0.202817	0.608809	0.57289	0.807355			1034.38	0.787189	0.784268	0.608986		No significant expression in all samples					0.787189	0.696627	1.13	-0.345218	-0.521542				1411.5	0.917799	0.733663	0.575021	0.644393	0.71825	0.581521	0.449442
ENSMUSG00000000171	NM_025848	chr9	-	50596339	50603849	Sdhd	Oxidative phosphorylation		242	260	279	314	287	1.07308	1.07438	1.29752	1.18595	0.101753	0.103505	0.375758	0.246044			5618.06	1.51773	1.31811	1.07583			1604.69	0.635029	1.06261	1.29304	1.07638	1.1874	0.906505	0.10619	0.247802				1168.17	1.43203	1.38312	1.09351	1.01152	1.24069	1.19304	1.24659
ENSMUSG00000022295	NM_025494	chr15	+	38661903	38692444	Atp6v1c1	Oxidative phosphorylation		110	177	201	105	158	1.13559	1.60909	0.954545	1.43636	0.183446	0.686246	-0.0671142	0.522421			10020.6	1.62729	1.252	0.968524			719.75	1.48718	1.37792	1.61521	1.55723	1.30341	1.19474	0.638986	0.382295				2042.63	1.6109	1.37456	2.0545	2.40257	2.49096	2.27113	1.38546
ENSMUSG00000039347	NM_133764	chr6	+	48537568	48541800	Atp6v0e2	Oxidative phosphorylation		22	79	213	106	114	2.6962	3.59091	4.81818	5.18182	1.43093	1.84435	2.26849	2.37346			680.334	0.566797	1.30573	1.46092			34.0951	12.2818	2.68413	2.39926	6.42431	1.96251	3.27351	2.68354	0.9727				100.687	1.54896	2.57026	3.07602	3.54831	3.42231	2.84869	1.24719
ENSMUSG00000006273	NM_007509	chr8	+	69088735	69113717	Atp6v1b2	Oxidative phosphorylation		258	247	238	239	336	0.963563	0.957364	0.926357	1.30233	-0.0535495	-0.06286	-0.11036	0.38109			3346.76	0.658288	1.24075	1.25345			196.459	0.878016	1.59169	1.45308	0.768152	1.38474	0.554726	-0.380536	0.469617				3645.95	0.916019	0.974565	1.32927	1.18504	1.21137	1.09343	1.35052
ENSMUSG00000028648	NM_001030274	chr4	-	123712709	123718186	Ndufs5	Oxidative phosphorylation		112	107	52	173	101	0.485981	0.955357	1.54464	0.901786	-1.04103	-0.0658879	0.627273	-0.149143			10589.8	0.999479	0.962183	0.919128			1208.64	0.919714	1.13555	1.32743	0.959596	1.08607	0.883547	-0.0595006	0.119121			No result identified
ENSMUSG00000020089	NM_026438	chr10	+	61648620	61674165	Ppa1	Oxidative phosphorylation		199	187	93	185	105	0.497326	0.939698	0.929648	0.527638	-1.00774	-0.0897302	-0.105243	-0.922379			13237.8	1.38441	1.74966	1.76044			2539.88	0.512368	0.918721	1.14695	0.948391	1.39394	0.680366	-0.0764458	0.479171				1296.24	1.33322	0.594568	1.12485	0.8461	1.80931	0.926248	2.67387
ENSMUSG00000024248	NM_009187	chr17	-	83501916	83514333	Cox7a2l	Oxidative phosphorylation		701	657	394	833	657	0.599696	0.937233	1.1883	0.937233	-0.737698	-0.0935211	0.248902	-0.0935211			16704.8	1.04918	0.865257	0.869438			1178.99	1.19694	1.27347	1.78366	1.12306	1.19796	0.93748	0.167436	0.260577				698.167	1.34986	1.62096	1.14891	1.54552	1.45662	1.91463	1.15424
ENSMUSG00000024121	NM_009729	chr17	-	24163865	24169429	Atp6v0c	Oxidative phosphorylation		713	665	812	920	920	1.22105	0.932679	1.29032	1.29032	0.288125	-0.100548	0.367732	0.367732			57704.8	0.736891	0.818396	0.615629			4025.58	0.862435	0.851716	0.840461	0.799663	0.78155	1.02318	-0.322536	-0.355589			No result identified
ENSMUSG00000013160	NM_013477	chr8	-	105524469	105566040	Atp6v0d1	Oxidative phosphorylation		388	353	301	473	424	0.852691	0.909794	1.21907	1.09278	-0.229905	-0.136388	0.285784	0.128008			19880.7	0.681965	0.7887	0.477089			1129.28	0.739062	0.74041	0.683416	0.710513	0.672404	1.05668	-0.493066	-0.5726				2089.66	1.16544	1.23237	0.903922	0.997625	0.821055	0.855097	0.887691
ENSMUSG00000025428	NM_007505	chr18	+	77773767	77782868	Atp5a1	Oxidative phosphorylation		2393	2132	1890	2132	2132	0.886492	0.890932	0.890932	0.890932	-0.173821	-0.166613	-0.166613	-0.166613			35390.1	1.21416	1.1675	1.46222			3933.87	0.787543	0.968123	1.17826	1.00085	1.19403	0.838215	0.00122721	0.255836				4581.11	1.13498	1.18756	1.38561	1.26001	1.36431	1.36407	1.53737
ENSMUSG00000030884	NM_025899	chr7	+	120635188	120659523	Uqcrc2	Oxidative phosphorylation		545	477	447	403	520	0.937107	0.875229	0.73945	0.954128	-0.0937144	-0.192267	-0.435476	-0.0677446			19998.3	1.27833	1.10375	1.16408			2889.58	1.21167	1.18753	1.28047	1.245	1.18396	1.05156	0.316148	0.243615				3199.99	1.13546	1.30138	1.60296	1.40785	1.45461	1.75292	1.42468
ENSMUSG00000039105	NM_024173	chr4	+	63544764	63550701	Atp6v1g1	Oxidative phosphorylation		404	342	296	411	404	0.865497	0.846535	1.01733	1	-0.208399	-0.240359	0.0247831	0			20279.2	0.601909	0.495729	0.497122			1388.84	0.853585	0.899169	1.08877	0.727747	0.745198	0.976582	-0.458491	-0.424304			No result identified
ENSMUSG00000021577	NM_023281	chr13	-	74322254	74350240	Sdha	Oxidative phosphorylation		743	619	666	667	804	1.07593	0.833109	0.897712	1.0821	0.105583	-0.263423	-0.155675	0.113833			5333.45	0.698399	0.979327	1.30587			687.475	1.13708	1.17477	1.39017	0.917738	1.21253	0.756876	-0.123846	0.278025				1872.98	1.26705	1.24025	1.2874	1.06887	1.28824	1.08642	1.48054
ENSMUSG00000033793	NM_133826	chr1	+	5083172	5162549	Atp6v1h	Oxidative phosphorylation		255	212	207	244	307	0.976415	0.831373	0.956863	1.20392	-0.0344335	-0.266433	-0.0636161	0.267741			4077.07	0.655866	0.893956	1.2674			327.719	1.2031	1.89096	1.31392	0.929485	1.34156	0.692839	-0.105496	0.423912				996.891	1.38374	0.856934	1.16662	0.986995	1.1429	1.06592	1.64244
ENSMUSG00000019087	NM_018794	chrX	+	74297096	74304721	Atp6ap1	Oxidative phosphorylation		563	453	527	697	874	1.16336	0.804618	1.23801	1.5524	0.218292	-0.313624	0.308024	0.634498			18545.5	0.419093	0.505228	0.297917			1884.43	0.565912	0.24035	0.317765	0.492503	0.340315	1.4472	-1.0218	-1.55506				5222.45	1.06755	0.916763	0.822399	0.603255	0.629605	0.522952	0.540989
ENSMUSG00000052459	NM_007508	chr16	-	44085403	44139019	Atp6v1a	Oxidative phosphorylation		277	222	356	363	356	1.6036	0.801444	1.31047	1.2852	0.681318	-0.319326	0.390084	0.361991			11302.3	1.38222	0.919362	0.808286			512.599	1.8617	1.61226	1.42165	1.62196	1.19039	1.36255	0.697741	0.251434				2550.33	1.17537	1.25181	1.34643	1.04956	1.22745	1.06745	1.01797
ENSMUSG00000013593	NM_153064	chr1	-	171234859	171247112	Ndufs2	Oxidative phosphorylation		558	426	391	479	479	0.91784	0.763441	0.858423	0.858423	-0.123685	-0.389412	-0.220239	-0.220239			20090.6	1.09901	0.743522	0.923307			1962.44	1.21945	1.02677	1.11332	1.15923	0.951729	1.21802	0.213164	-0.0713768				1677.21	0.961454	1.28019	1.71619	1.31584	1.56719	1.62863	1.57952
ENSMUSG00000025393	NM_016774	chr10	+	128083306	128090388	Atp5b	Oxidative phosphorylation		3705	2719	3420	3226	2912	1.25782	0.733873	0.870715	0.785965	0.33092	-0.446397	-0.199727	-0.347463			71987.4	1.02935	1.11419	1.13535			9258.8	0.54068	1.07128	1.24308	0.785016	1.14097	0.688023	-0.349206	0.190265				8389.85	1.0501	0.983713	1.13113	1.03102	1.24098	1.14088	1.32016
ENSMUSG00000040018	NM_144874	chr19	-	43733253	43753000	Cox15	Oxidative phosphorylation		69	50	67	77	62	1.34	0.724638	1.11594	0.898551	0.422233	-0.464668	0.158262	-0.154328			1501.82	2.45914	1.95719	1.47691			95.9565	1.31396	2.46356	1.73306	1.88655	1.90768	0.988925	0.915752	0.931819				383.943	1.53147	1.7669	2.04329	1.80707	2.17985	1.77689	2.15284
ENSMUSG00000000563	NM_009725	chr3	-	105942862	105960248	Atp5f1	Oxidative phosphorylation		1006	666	438	794	654	0.657658	0.662028	0.789264	0.650099	-0.604591	-0.595036	-0.341419	-0.621268			40353.6	1.12685	1.35796	1.22171			3080.02	0.724398	1.30569	1.23332	0.925623	1.27967	0.72333	-0.111503	0.35577				197.878	1	1.07875	0.815829	1.07243	1.01428	1.27839	1.07743
ENSMUSG00000025968	NM_145518	chr1	-	63143591	63176822	Ndufs1	Oxidative phosphorylation		251	162	231	193	240	1.42593	0.645418	0.768924	0.956175	0.511899	-0.631694	-0.379087	-0.064653			7559.3	1.42555	1.64011	1.73488			1047.24	1.18423	1.44017	1.53367	1.30489	1.58721	0.822127	0.383924	0.666492				1819.78	1.34817	1.34959	1.85964	1.47127	1.8997	1.71832	2.13205
ENSMUSG00000038023	NM_011596	chr5	+	124629051	124724455	Atp6v0a2	Oxidative phosphorylation		81	31	69	34	44	2.22581	0.382716	0.419753	0.54321	1.15433	-1.38565	-1.25239	-0.880418			1235.37	0.919809	0.735937	0.425426			102.618	1.01544	0.649988	0.578232	0.967625	0.597396	1.61974	-0.0474796	-0.743241				1562.09	1.11551	0.834735	0.667158	0.602985	0.693006	0.403492	0.52361
								RNA-seq results from current manuscipt															Microarray from Rupa Sirdharan et. al., 2009, Cell						Microarray from Tarjei S. Mikkelsen et. al., 2008, Nature												Microarray from Payman Samavarchi-Tehrani et. al., 2010, Cell Stem Cell
								GSE61694															GSE14012						GSE10871												GSE21757
								Expression Critials	Day 0	Day 3 during Reprogramming				Analysis				Analysis (log2)					Expression Critials	Day 0	Other states				Expression Critials	Day 0	Other states			Analysis			Analysis (log2)				Expression Critials	Day 0	Reprogramming of secondary MEF with Dox
Ensmbl Gene ID	Ref-seq ID	Chromosome	Strand	Start	End	Gene Symble	KEGG Pathway	Any one sample >20	MEF	OKS	OKS+T20	O	SK	OKS+T20/OKS	OKS/MEF	O/MEF	KS/MEF	OKS+T20/OKS	OKS/MEF	O/MEF	KS/MEF		Any one sample >800	MEF	pre-iPS/MEF	iPS/MEF	ES/MEF		Any one sample >100	MEF	pre-iPS/MEF	iPS/MEF	ES/MEF	pre-iPS/MEF	iPS/MEF	pre-iPS/iPS	pre-iPS/MEF	iPS/MEF	pre-iPS/iPS		Any one sample >200	MEF	Day 2/MEF	Day 5/MEF	Day 8/MEF	Day 11/MEF	Day 16/MEF	Day 21/MEF	iPS/MEF
						Average	Glycolysis/Gluconeogenesis (34)	Ave						1.13367	0.899753	0.979156	0.971901	0.105937	-0.343634	-0.360103	-0.222594													2.55347	2.05759		0.673701	0.461871
								SD						0.381672	0.475966	0.892451	0.501966	0.469443	0.772882	0.901585	0.75273													4.67769	2.85432		1.1323	1.0991
								N						34	34	34	34	34	34	34	34													38	38		38	38
								SEM						0.0664405	0.0828551	0.155356	0.0873811	0.0817196	0.134541	0.156946	0.131034													0.769007	0.469248		0.186149	0.180691
							Glycolysis/Gluconeogenesis (12)	Ave						1.33949	0.696269	0.974315	0.985609	0.40108	-0.566854	-0.260012	-0.0967295													1.82899	1.34855		0.62059	0.349934
								SD						0.243761	0.182816	0.713936	0.340119	0.251082	0.373556	0.751369	0.484066													1.20092	0.481523		0.860236	0.501601
								N						12	12	12	12	12	12	12	12													12	12		12	12
								SEM						0.0734968	0.055121	0.21526	0.10255	0.075704	0.112631	0.226546	0.145951													0.362091	0.145185		0.259371	0.151238
							Oxidative phosphorylation (98)	Ave						0.628322	1.50668	1.61269	1.29773	-0.842913	0.458988	0.562827	0.184359													2.20922	1.69037		0.375337	0.374569
								SD						0.386576	0.828624	0.885993	1.2795	0.674455	0.586266	0.56621	0.5758													6.6312	2.53809		0.919251	0.78931
								N						98	98	98	98	98	98	98	98													102	102		102	102
								SEM						0.0392509	0.084134	0.089959	0.129913	0.0684805	0.0595263	0.05749	0.0584637													0.659829	0.25255		0.0914689	0.0785393
							Oxidative phosphorylation (76)	Ave						0.483117	1.65728	1.73686	1.32447	-1.10165	0.639087	0.705249	0.215238													1.49736	1.49587		0.316677	0.331656
								SD						0.148641	0.823053	0.862497	1.36867	0.428535	0.451727	0.460696	0.55155													2.31505	2.01294		0.58526	0.623265
								N						76	76	76	76	76	76	76	76													75	75		75	75
								SEM						0.0171636	0.095038	0.0995925	0.15804	0.0494829	0.0521609	0.0531966	0.0636875													0.26912	0.233999		0.0680351	0.072453
