# Supplementary material for: Lysine-specific histone demethylase 1 inhibition promotes reprogramming by facilitating the expression of exogenous transcriptional factors and metabolic switch
Source: Sci Rep. 2016 Aug 2;6:30903. doi: 10.1038/srep30903 (PMC4969595; doi:10.1038/srep30903)
Supplement: Supplementary Table S4 [file srep30903-s5.xls]

## Sheet: Sheet2
>200% OKS+T20/OKS (646 genes)			<50% OKS+T20/OKS (674 genes)					Oxidative phosphorylation pathway (116 genes)					Glycolysis pathway (60 genes)
Matrix ID	Matrix Name	P-value	Matrix ID	Matrix Name	P-value	Lower in both		Matrix ID	Matrix Name	P-value	In first 2?		Matrix ID	Matrix Name	P-value	In first 2?
MA0506.1	NRF1	5.75e-36	MA0506.1	NRF1	1.41e-34	1.41e-34		MA0506.1	NRF1	1.27e-10	Yes		MA0065.2	PPARG::RXRA	2.24e-05	No
MA0024.2	E2F1	5.43e-39	MA0024.2	E2F1	1.93e-23	1.93e-23		MA0095.2	YY1	3.79e-07	No		MA0114.1	HNF4A	0.000791987	No
MA0527.1	ZBTB33	1.43e-26	MA0527.1	ZBTB33	1.36e-21	1.36e-21		MA0131.1	HINFP	4.2e-06	Yes		MA0464.1	Bhlhe40	0.005902	No
MA0259.1	HIF1A::ARNT	4.61e-20	MA0259.1	HIF1A::ARNT	4.84e-19	4.84e-19		MA0028.1	ELK1	1.13e-05	No		MA0081.1	SPIB	0.00691674	No
MA0470.1	E2F4	1.87e-42	MA0470.1	E2F4	5.77e-19	5.77e-19		MA0062.2	GABPA	2.04e-05	Yes		MA0039.1	Klf4	0.007676	Yes
MA0516.1	SP2	5.83e-44	MA0516.1	SP2	1.14e-18	1.14e-18		MA0259.1	HIF1A::ARNT	4.66e-05	Yes		MA0259.1	HIF1A::ARNT	0.00791689	Yes
MA0006.1	Arnt::Ahr	6.08e-15	MA0006.1	Arnt::Ahr	1.31e-16	6.08e-15		MA0498.1	Meis1	6.13e-05	No		MA0038.1	Gfi1	0.0129234
MA0024.1	E2F1	1.59e-12	MA0024.1	E2F1	7.19e-25	1.59e-12		MA0076.2	ELK4	0.000202	No		MA0160.1	NR4A2	0.0135925
MA0079.3	SP1	3.67e-34	MA0079.3	SP1	5.8e-12	5.8e-12		MA0076.1	ELK4	0.000208	No		MA0040.1	Foxq1	0.0170587
MA0039.2	Klf4	7.38e-24	MA0039.2	Klf4	6.72e-12	6.72e-12		MA0505.1	Nr5a2	0.000293	No		MA0158.1	HOXA5	0.0178407
MA0003.1	TFAP2A	7.73e-32	MA0003.1	TFAP2A	2.9e-11	2.9e-11		MA0470.1	E2F4	0.00108			MA0481.1	FOXP1	0.0198993
MA0018.1	CREB1	7.39e-11	MA0018.1	CREB1	2.52e-11	7.39e-11		MA0006.1	Arnt::Ahr	0.00138			MA0524.1	TFAP2C	0.0330702
MA0104.2	Mycn	6.52e-14	MA0104.2	Mycn	6.85e-10	6.85e-10		MA0024.1	E2F1	0.00228			MA0060.1	NFYA	0.0383074
MA0599.1	KLF5	6.41e-29	MA0599.1	KLF5	1.01e-09	1.01e-09		MA0041.1	Foxd3	0.00434			MA0592.1	ESRRA	0.0401134
MA0469.1	E2F3	7.72e-40	MA0469.1	E2F3	3.43e-09	3.43e-09		MA0024.2	E2F1	0.00765			MA0080.3	Spi1	0.043402
MA0131.1	HINFP	1.91e-08	MA0131.1	HINFP	2.22e-17	1.91e-08		MA0141.2	Esrrb	0.00786			MA0516.1	SP2	0.0456266
MA0147.1	Myc	7.72e-11	MA0147.1	Myc	3.34e-08	3.34e-08		MA0004.1	Arnt	0.00835			MA0111.1	Spz1	0.0469646
MA0146.2	Zfx	7.49e-28	MA0146.2	Zfx	4.97e-08	4.97e-08		MA0141.1	Esrrb	0.00875			MA0030.1	FOXF2	0.0477025
MA0146.1	Zfx	5.9e-28	MA0146.1	Zfx	5.84e-08	5.84e-08		MA0062.1	GABPA	0.0106			MA0495.1	MAFF	0.0477772
MA0162.1	Egr1	3.87e-33	MA0162.1	Egr1	5.85e-07	5.85e-07		MA0139.1	CTCF	0.0168			MA0036.2	GATA2	0.048321
MA0079.2	SP1	1.49e-33	MA0079.2	SP1	1.34e-06	1.34e-06		MA0158.1	HOXA5	0.0169			MA0156.1	FEV	0.0486488
MA0004.1	Arnt	2.61e-06	MA0004.1	Arnt	4.82e-07	2.61e-06		MA0592.1	ESRRA	0.0183			MA0104.3	Mycn	0.0503598
MA0493.1	Klf1	1.38e-09	MA0493.1	Klf1	4.2e-06	4.2e-06		MA0481.1	FOXP1	0.0203			MA0504.1	NR2C2	0.0504239
MA0162.2	EGR1	2.09e-40	MA0162.2	EGR1	6.58e-06	6.58e-06		MA0032.1	FOXC1	0.0296			MA0141.2	Esrrb	0.0505097
MA0139.1	CTCF	8.77e-06	MA0139.1	CTCF	8.76e-08	8.77e-06		MA0516.1	SP2	0.031			MA0141.1	Esrrb	0.0537293
MA0062.2	GABPA	1.21e-05	MA0062.2	GABPA	1.49e-42	1.21e-05		MA0527.1	ZBTB33	0.0357			MA0002.2	RUNX1	0.0540252
MA0471.1	E2F6	4.26e-21	MA0471.1	E2F6	0.000357	0.000357		MA0095.1	YY1	0.0389			MA0018.1	CREB1	0.0543455
MA0014.1	Pax5	1.48e-21	MA0014.1	Pax5	0.000376	0.000376		MA0132.1	Pdx1	0.0414			MA0493.1	Klf1	0.0554108
MA0079.1	SP1	3.41e-23	MA0079.1	SP1	0.00109	0.00109		MA0075.1	Prrx2	0.0433			MA0003.2	TFAP2A	0.0575367
MA0597.1	THAP1	0.000519	MA0597.1	THAP1	0.00127	0.00127		MA0113.2	NR3C1	0.0472			MA0480.1	Foxo1	0.0617546
MA0080.1	SPI1	0.00152	MA0080.1	SPI1	1.08e-08	0.00152		MA0483.1	Gfi1b	0.048			MA0035.1	Gata1	0.0645606
MA0116.1	Zfp423	3.85e-09	MA0116.1	Zfp423	0.00315	0.00315		MA0025.1	NFIL3	0.0484			MA0496.1	MAFK	0.0663731
MA0014.2	PAX5	1.49e-10	MA0014.2	PAX5	0.00681	0.00681		MA0042.1	FOXI1	0.0491			MA0002.1	RUNX1	0.0676439
MA0104.1	Mycn	0.00273	MA0104.1	Mycn	0.00791	0.00791		MA0017.1	NR2F1	0.0513			MA0029.1	Mecom	0.0690973
MA0076.2	ELK4	0.0108	MA0076.2	ELK4	4.5e-39	0.0108		MA0469.1	E2F3	0.0554			MA0497.1	MEF2C	0.0711202
MA0076.1	ELK4	0.0136	MA0076.1	ELK4	2.62e-38	0.0136		MA0591.1	Bach1::Mafk	0.0564			MA0039.2	Klf4	0.071856
MA0028.1	ELK1	0.025	MA0028.1	ELK1	1.35e-34	0.025		MA0083.1	SRF	0.057			MA0060.2	NFYA	0.0741196
MA0163.1	PLAG1	8.81e-20	MA0163.1	PLAG1	0.046	0.046		MA0003.1	TFAP2A	0.0583			MA0485.1	Hoxc9	0.0741338
MA0018.2	CREB1	0.0525	MA0018.2	CREB1	0.0211	0.0525		MA0104.1	Mycn	0.0647			MA0104.2	Mycn	0.0792757
MA0060.1	NFYA	0.0526	MA0060.1	NFYA	0.00468	0.0526		MA0101.1	REL	0.067			MA0125.1	Nobox	0.0850449
MA0088.1	znf143	0.0372	MA0088.1	znf143	0.0541	0.0541		MA0046.1	HNF1A	0.0681			MA0146.1	Zfx	0.0857834
MA0062.1	GABPA	0.0592	MA0062.1	GABPA	1.65e-25	0.0592		MA0065.1	PPARG::RXRA	0.076			MA0115.1	NR1H2::RXRA	0.0868288
MA0060.2	NFYA	0.0814	MA0060.2	NFYA	0.0756	0.0814		MA0125.1	Nobox	0.0763			MA0146.2	Zfx	0.0877538
MA0003.2	TFAP2A	2.35e-08	MA0003.2	TFAP2A	0.0842	0.0842		MA0116.1	Zfp423	0.0801			MA0159.1	RXR::RAR_DR5	0.0940429
MA0112.1	ESR1	5.26e-06	MA0112.1	ESR1	0.0878	0.0878		MA0007.1	Ar	0.0805			MA0003.1	TFAP2A	0.105202
MA0472.1	EGR2	2.31e-20	MA0472.1	EGR2	0.0882	0.0882		MA0047.1	Foxa2	0.0847			MA0041.1	Foxd3	0.105614
MA0524.1	TFAP2C	1.1e-09	MA0524.1	TFAP2C	0.125	0.125		MA0083.2	SRF	0.0866			MA0079.3	SP1	0.108118
MA0117.1	Mafb	0.00322	MA0117.1	Mafb	0.129	0.129		MA0148.3	FOXA1	0.0921			MA0483.1	Gfi1b	0.110607
MA0048.1	NHLH1	9.2e-07	MA0048.1	NHLH1	0.149	0.149		MA0047.2	Foxa2	0.0981			MA0526.1	USF2	0.111757
MA0105.1	NFKB1	0.000116	MA0105.1	NFKB1	0.157	0.157		MA0019.1	Ddit3::Cebpa	0.108			MA0093.2	USF1	0.1146
MA0093.1	USF1	0.185	MA0093.1	USF1	0.0629	0.185		MA0113.1	NR3C1	0.111			MA0474.1	Erg	0.13215
MA0107.1	RELA	0.0879	MA0107.1	RELA	0.22	0.22		MA0007.2	AR	0.112			MA0593.1	FOXP2	0.134154
MA0105.2	NFKB1	6.12e-13	MA0105.2	NFKB1	0.251	0.251		MA0050.1	IRF1	0.113			MA0161.1	NFIC	0.140292
MA0101.1	REL	0.286	MA0101.1	REL	0.0559	0.286		MA0102.1	Cebpa	0.114			MA0065.1	PPARG::RXRA	0.143006
MA0056.1	MZF1_1-4	2.65e-09	MA0056.1	MZF1_1-4	0.329	0.329		MA0112.2	ESR1	0.119			MA0475.1	FLI1	0.143278
MA0059.1	MYC::MAX	0.337	MA0059.1	MYC::MAX	0.000221	0.337		MA0063.1	Nkx2-5	0.122			MA0503.1	Nkx2-5	0.147659
MA0119.1	TLX1::NFIC	0.397	MA0119.1	TLX1::NFIC	0.278	0.397		MA0162.1	Egr1	0.126			MA0102.1	Cebpa	0.147999
MA0067.1	Pax2	0.338	MA0067.1	Pax2	0.418	0.418		MA0155.1	INSM1	0.126			MA0140.2	TAL1::GATA1	0.14934
MA0595.1	SREBF1	0.112	MA0595.1	SREBF1	0.432	0.432		MA0497.1	MEF2C	0.126			MA0037.1	GATA3	0.151019
MA0145.1	Tcfcp2l1	0.0127	MA0145.1	Tcfcp2l1	0.453	0.453		MA0036.1	GATA2	0.138			MA0147.1	Myc	0.153303
MA0145.2	Tcfcp2l1	0.0128	MA0145.2	Tcfcp2l1	0.461	0.461		MA0079.3	SP1	0.14			MA0136.1	ELF5	0.156583
MA0138.2	REST	0.00665	MA0138.2	REST	0.491	0.491		MA0105.3	NFKB1	0.145			MA0145.1	Tcfcp2l1	0.160535
MA0098.2	Ets1	0.523	MA0098.2	Ets1	0.00104	0.523		MA0029.1	Mecom	0.146			MA0594.1	Hoxa9	0.161469
MA0504.1	NR2C2	2.49e-05	MA0504.1	NR2C2	0.542	0.542		MA0485.1	Hoxc9	0.148			MA0033.1	FOXL1	0.162282
MA0138.1	REST	0.000215	MA0138.1	REST	0.555	0.555		MA0502.1	NFYB	0.155			MA0145.2	Tcfcp2l1	0.162876
MA0100.1	Myb	0.585	MA0100.1	Myb	0.36	0.585		MA0048.1	NHLH1	0.156			MA0517.1	STAT2::STAT1	0.17651
MA0057.1	MZF1_5-13	7.86e-12	MA0057.1	MZF1_5-13	0.602	0.602		MA0496.1	MAFK	0.168			MA0133.1	BRCA1	0.17878
MA0058.1	MAX	0.604	MA0058.1	MAX	0.033	0.604		MA0151.1	ARID3A	0.169			MA0599.1	KLF5	0.179641
MA0475.1	FLI1	0.612	MA0475.1	FLI1	1.18e-11	0.612		MA0002.1	RUNX1	0.17			MA0042.1	FOXI1	0.181098
MA0104.3	Mycn	0.619	MA0104.3	Mycn	0.0369	0.619		MA0058.1	MAX	0.173			MA0092.1	Hand1::Tcfe2a	0.18403
MA0510.1	RFX5	0.672	MA0510.1	RFX5	0.252	0.672		MA0091.1	TAL1::TCF3	0.176			MA0035.3	Gata1	0.184238
MA0502.1	NFYB	0.691	MA0502.1	NFYB	0.0228	0.691		MA0018.1	CREB1	0.189			MA0498.1	Meis1	0.190347
MA0154.1	EBF1	0.000229	MA0154.1	EBF1	0.692	0.692		MA0102.2	CEBPA	0.195			MA0063.1	Nkx2-5	0.193354
MA0155.1	INSM1	6.93e-06	MA0155.1	INSM1	0.735	0.735		MA0035.3	Gata1	0.197			MA0050.1	IRF1	0.194721
MA0154.2	EBF1	0.00683	MA0154.2	EBF1	0.752	0.752		MA0107.1	RELA	0.199			MA0472.1	EGR2	0.195431
MA0474.1	Erg	0.756	MA0474.1	Erg	0.0605	0.756		MA0146.1	Zfx	0.2			MA0068.1	Pax4	0.196196
MA0598.1	EHF	0.787	MA0598.1	EHF	0.176	0.787		MA0146.2	Zfx	0.2			MA0101.1	REL	0.197356
MA0461.1	Atoh1	0.82	MA0461.1	Atoh1	0.259	0.82		MA0148.1	FOXA1	0.207			MA0028.1	ELK1	0.202184
MA0098.1	ETS1	0.827	MA0098.1	ETS1	2.2e-06	0.827		MA0148.2	FOXA1	0.207			MA0036.1	GATA2	0.2087
MA0130.1	ZNF354C	0.839	MA0130.1	ZNF354C	0.719	0.839		MA0495.1	MAFF	0.21			MA0104.1	Mycn	0.210588
MA0093.2	USF1	0.839	MA0093.2	USF1	0.732	0.839		MA0491.1	JUND	0.221			MA0050.2	IRF1	0.211377
MA0600.1	RFX2	0.849	MA0600.1	RFX2	0.00263	0.849		MA0051.1	IRF2	0.221			MA0512.1	Rxra	0.212658
MA0499.1	Myod1	0.209	MA0499.1	Myod1	0.862	0.862		MA0039.2	Klf4	0.226			MA0100.2	Myb	0.215585
MA0500.1	Myog	0.117	MA0500.1	Myog	0.862	0.862		MA0124.1	NKX3-1	0.229			MA0095.1	YY1	0.216179
MA0591.1	Bach1::Mafk	0.659	MA0591.1	Bach1::Mafk	0.873	0.873		MA0105.1	NFKB1	0.23			MA0143.2	Sox2	0.218299
MA0074.1	RXRA::VDR	0.895	MA0074.1	RXRA::VDR	0.0454	0.895		MA0072.1	RORA_2	0.239			MA0084.1	SRY	0.218828
MA0521.1	Tcf12	0.378	MA0521.1	Tcf12	0.908	0.908		MA0059.1	MYC::MAX	0.243			MA0484.1	HNF4G	0.220732
MA0525.1	TP63	0.909	MA0525.1	TP63	0.472	0.909		MA0475.1	FLI1	0.258			MA0035.2	Gata1	0.222957
MA0522.1	Tcf3	0.483	MA0522.1	Tcf3	0.913	0.913		MA0597.1	THAP1	0.259			MA0598.1	EHF	0.223122
MA0596.1	SREBF2	0.838	MA0596.1	SREBF2	0.916	0.916		MA0115.1	NR1H2::RXRA	0.26			MA0164.1	Nr2e3	0.225996
MA0106.1	TP53	0.917	MA0106.1	TP53	0.0992	0.917		MA0599.1	KLF5	0.274			MA0143.1	Sox2	0.227528
MA0080.3	Spi1	0.834	MA0080.3	Spi1	0.922	0.922		MA0465.1	CDX2	0.276			MA0114.2	HNF4A	0.232223
MA0159.1	RXR::RAR_DR5	0.336	MA0159.1	RXR::RAR_DR5	0.925	0.925		MA0003.2	TFAP2A	0.279			MA0006.1	Arnt::Ahr	0.232413
MA0509.1	Rfx1	0.926	MA0509.1	Rfx1	0.00257	0.926		MA0150.2	Nfe2l2	0.28			MA0502.1	NFYB	0.236821
MA0105.3	NFKB1	0.751	MA0105.3	NFKB1	0.937	0.937		MA0035.1	Gata1	0.282			MA0468.1	DUX4	0.245582
MA0258.2	ESR2	0.908	MA0258.2	ESR2	0.938	0.938		MA0027.1	En1	0.284			MA0052.2	MEF2A	0.249321
MA0073.1	RREB1	1.51e-07	MA0073.1	RREB1	0.946	0.946		MA0501.1	NFE2::MAF	0.288			MA0108.1	TBP	0.252462
MA0144.1	Stat3	0.946	MA0144.1	Stat3	0.147	0.946		MA0499.1	Myod1	0.29			MA0116.1	Zfp423	0.260178
MA0112.2	ESR1	0.0831	MA0112.2	ESR1	0.946	0.946		MA0500.1	Myog	0.295			MA0520.1	Stat6	0.260856
MA0007.1	Ar	0.958	MA0007.1	Ar	0.182	0.958		MA0050.2	IRF1	0.298			MA0108.2	TBP	0.261358
MA0473.1	ELF1	0.96	MA0473.1	ELF1	1.48e-09	0.96		MA0509.1	Rfx1	0.311			MA0131.1	HINFP	0.264362
MA0095.2	YY1	0.962	MA0095.2	YY1	1.07e-07	0.962		MA0038.1	Gfi1	0.315			MA0106.2	TP53	0.265193
MA0513.1	SMAD2::SMAD3::SMAD4	0.914	MA0513.1	SMAD2::SMAD3::SMAD4	0.963	0.963		MA0138.1	REST	0.318			MA0076.2	ELK4	0.275764
MA0464.1	Bhlhe40	0.964	MA0464.1	Bhlhe40	0.806	0.964		MA0161.1	NFIC	0.323			MA0093.1	USF1	0.278145
MA0161.1	NFIC	0.975	MA0161.1	NFIC	0.144	0.975		MA0060.2	NFYA	0.334			MA0052.1	MEF2A	0.279848
MA0526.1	USF2	0.978	MA0526.1	USF2	0.945	0.978		MA0035.2	Gata1	0.339			MA0077.1	SOX9	0.286705
MA0103.2	ZEB1	0.983	MA0103.2	ZEB1	0.771	0.983		MA0524.1	TFAP2C	0.342			MA0073.1	RREB1	0.293043
MA0505.1	Nr5a2	0.988	MA0505.1	Nr5a2	0.666	0.988		MA0033.1	FOXL1	0.35			MA0152.1	NFATC2	0.296935
MA0503.1	Nkx2-5	0.99	MA0503.1	Nkx2-5	0.757	0.99		MA0108.2	TBP	0.35			MA0072.1	RORA_2	0.297569
MA0111.1	Spz1	0.481	MA0111.1	Spz1	0.99	0.99		MA0084.1	SRY	0.356			MA0505.1	Nr5a2	0.31014
MA0065.2	PPARG::RXRA	0.961	MA0065.2	PPARG::RXRA	0.993	0.993		MA0108.1	TBP	0.36			MA0140.1	Tal1::Gata1	0.310276
MA0065.1	PPARG::RXRA	0.993	MA0065.1	PPARG::RXRA	0.872	0.993		MA0018.2	CREB1	0.364			MA0014.1	Pax5	0.3131
MA0133.1	BRCA1	0.994	MA0133.1	BRCA1	0.372	0.994		MA0593.1	FOXP2	0.364			MA0047.2	Foxa2	0.318689
MA0081.1	SPIB	0.996	MA0081.1	SPIB	0.0095	0.996		MA0600.1	RFX2	0.368			MA0143.3	Sox2	0.318985
MA0114.1	HNF4A	0.996	MA0114.1	HNF4A	0.978	0.996		MA0471.1	E2F6	0.375			MA0100.1	Myb	0.320072
MA0528.1	ZNF263	6.41e-12	MA0528.1	ZNF263	0.997	0.997		MA0135.1	Lhx3	0.375			MA0137.1	STAT1	0.322188
MA0039.1	Klf4	0.618	MA0039.1	Klf4	0.997	0.997		MA0060.1	NFYA	0.38			MA0157.1	FOXO3	0.322407
MA0486.1	HSF1	0.998	MA0486.1	HSF1	0.594	0.998		MA0112.1	ESR1	0.393			MA0071.1	RORA_1	0.323017
MA0147.2	Myc	0.999	MA0147.2	Myc	0.73	0.999		MA0160.1	NR4A2	0.398			MA0510.1	RFX5	0.325879
MA0149.1	EWSR1-FLI1	0.000163	MA0149.1	EWSR1-FLI1	0.999	0.999		MA0037.2	GATA3	0.411			MA0138.2	REST	0.335704
MA0258.1	ESR2	1	MA0258.1	ESR2	0.999	1		MA0037.1	GATA3	0.413			MA0099.1	JUN::FOS	0.337152
MA0050.1	IRF1	1	MA0050.1	IRF1	0.00692	1		MA0030.1	FOXF2	0.415			MA0106.1	TP53	0.339119
MA0498.1	Meis1	1	MA0498.1	Meis1	0.855	1		MA0036.2	GATA2	0.415			MA0102.2	CEBPA	0.344008
MA0514.1	Sox3	1	MA0514.1	Sox3	0.99	1		MA0521.1	Tcf12	0.42			MA0506.1	NRF1	0.349789
MA0508.1	PRDM1	1	MA0508.1	PRDM1	0.989	1		MA0494.1	Nr1h3::Rxra	0.425			MA0079.1	SP1	0.351344
MA0144.2	STAT3	1	MA0144.2	STAT3	0.187	1		MA0031.1	FOXD1	0.432			MA0525.1	TP63	0.356309
MA0494.1	Nr1h3::Rxra	1	MA0494.1	Nr1h3::Rxra	0.999	1		MA0138.2	REST	0.433			MA0515.1	Sox6	0.35758
MA0050.2	IRF1	1	MA0050.2	IRF1	0.8	1		MA0114.1	HNF4A	0.433			MA0482.1	Gata4	0.357822
MA0090.1	TEAD1	1	MA0090.1	TEAD1	0.979	1		MA0100.2	Myb	0.437			MA0148.3	FOXA1	0.358782
MA0477.1	FOSL1	1	MA0477.1	FOSL1	0.997	1		MA0511.1	RUNX2	0.437			MA0486.1	HSF1	0.361609
MA0150.1	NFE2L2	1	MA0150.1	NFE2L2	0.82	1		MA0147.2	Myc	0.439			MA0051.1	IRF2	0.362142
MA0137.2	STAT1	1	MA0137.2	STAT1	0.0184	1		MA0104.2	Mycn	0.441			MA0058.1	MAX	0.363831
MA0150.2	Nfe2l2	1	MA0150.2	Nfe2l2	0.984	1		MA0089.1	NFE2L1::MafG	0.443			MA0514.1	Sox3	0.364558
MA0517.1	STAT2::STAT1	1	MA0517.1	STAT2::STAT1	0.092	1		MA0122.1	Nkx3-2	0.448			MA0462.1	BATF::JUN	0.376777
MA0114.2	HNF4A	1	MA0114.2	HNF4A	0.986	1		MA0066.1	PPARG	0.449			MA0018.2	CREB1	0.377515
MA0080.2	SPI1	1	MA0080.2	SPI1	0.473	1		MA0087.1	Sox5	0.45			MA0117.1	Mafb	0.377962
MA0518.1	Stat4	1	MA0518.1	Stat4	0.119	1		MA0258.2	ESR2	0.451			MA0112.2	ESR1	0.379805
MA0066.1	PPARG	1	MA0066.1	PPARG	0.982	1		MA0009.1	T	0.455			MA0088.1	znf143	0.380538
MA0103.1	ZEB1	1	MA0103.1	ZEB1	0.682	1		MA0473.1	ELF1	0.459			MA0027.1	En1	0.382011
MA0002.2	RUNX1	1	MA0002.2	RUNX1	0.992	1		MA0069.1	Pax6	0.465			MA0595.1	SREBF1	0.389389
MA0463.1	Bcl6	1	MA0463.1	Bcl6	0.553	1		MA0109.1	Hltf	0.472			MA0105.3	NFKB1	0.391227
MA0068.1	Pax4	1	MA0068.1	Pax4	0.994	1		MA0162.2	EGR1	0.472			MA0004.1	Arnt	0.396095
MA0137.1	STAT1	1	MA0137.1	STAT1	0.191	1		MA0442.1	SOX10	0.473			MA0596.1	SREBF2	0.397411
MA0017.1	NR2F1	1	MA0017.1	NR2F1	0.994	1		MA0043.1	HLF	0.475			MA0258.2	ESR2	0.404059
MA0058.2	MAX	1	MA0058.2	MAX	0.969	1		MA0052.2	MEF2A	0.484			MA0597.1	THAP1	0.404824
MA0143.3	Sox2	1	MA0143.3	Sox2	0.998	1		MA0468.1	DUX4	0.485			MA0080.2	SPI1	0.408681
MA0156.1	FEV	1	MA0156.1	FEV	0.00521	1		MA0117.1	Mafb	0.491			MA0025.1	NFIL3	0.413773
MA0137.3	STAT1	1	MA0137.3	STAT1	0.0749	1		MA0100.1	Myb	0.492			MA0113.1	NR3C1	0.414335
MA0141.2	Esrrb	1	MA0141.2	Esrrb	0.567	1		MA0140.1	Tal1::Gata1	0.496			MA0089.1	NFE2L1::MafG	0.415526
MA0009.1	T	1	MA0009.1	T	0.86	1		MA0002.2	RUNX1	0.496			MA0059.1	MYC::MAX	0.416025
MA0511.1	RUNX2	1	MA0511.1	RUNX2	0.968	1		MA0103.2	ZEB1	0.497			MA0009.1	T	0.427945
MA0083.1	SRF	1	MA0083.1	SRF	0.97	1		MA0490.1	JUNB	0.499			MA0048.1	NHLH1	0.429523
MA0478.1	FOSL2	1	MA0478.1	FOSL2	0.978	1		MA0594.1	Hoxa9	0.51			MA0465.1	CDX2	0.434257
MA0484.1	HNF4G	1	MA0484.1	HNF4G	0.996	1		MA0147.1	Myc	0.514			MA0119.1	TLX1::NFIC	0.442661
MA0490.1	JUNB	1	MA0490.1	JUNB	0.999	1		MA0154.1	EBF1	0.518			MA0135.1	Lhx3	0.444122
MA0164.1	Nr2e3	1	MA0164.1	Nr2e3	5.41e-05	1		MA0080.1	SPI1	0.519			MA0090.1	TEAD1	0.445043
MA0032.1	FOXC1	1	MA0032.1	FOXC1	0.0702	1		MA0140.2	TAL1::GATA1	0.519			MA0137.2	STAT1	0.448891
MA0069.1	Pax6	1	MA0069.1	Pax6	0.104	1		MA0143.3	Sox2	0.52			MA0102.3	CEBPA	0.454868
MA0519.1	Stat5a::Stat5b	1	MA0519.1	Stat5a::Stat5b	0.134	1		MA0489.1	JUN	0.523			MA0037.2	GATA3	0.458556
MA0051.1	IRF2	1	MA0051.1	IRF2	0.136	1		MA0482.1	Gata4	0.524			MA0043.1	HLF	0.46424
MA0136.1	ELF5	1	MA0136.1	ELF5	0.193	1		MA0103.1	ZEB1	0.528			MA0148.1	FOXA1	0.466507
MA0095.1	YY1	1	MA0095.1	YY1	0.32	1		MA0513.1	SMAD2::SMAD3::SMAD4	0.529			MA0109.1	Hltf	0.470482
MA0122.1	Nkx3-2	1	MA0122.1	Nkx3-2	0.485	1		MA0093.1	USF1	0.534			MA0148.2	FOXA1	0.470753
MA0158.1	HOXA5	1	MA0158.1	HOXA5	0.509	1		MA0517.1	STAT2::STAT1	0.535			MA0163.1	PLAG1	0.473271
MA0113.1	NR3C1	1	MA0113.1	NR3C1	0.571	1		MA0461.1	Atoh1	0.539			MA0124.1	NKX3-1	0.473935
MA0141.1	Esrrb	1	MA0141.1	Esrrb	0.593	1		MA0478.1	FOSL2	0.543			MA0047.1	Foxa2	0.474316
MA0041.1	Foxd3	1	MA0041.1	Foxd3	0.705	1		MA0507.1	POU2F2	0.551			MA0098.2	Ets1	0.481677
MA0106.2	TP53	1	MA0106.2	TP53	0.731	1		MA0150.1	NFE2L2	0.553			MA0017.1	NR2F1	0.484872
MA0035.1	Gata1	1	MA0035.1	Gata1	0.751	1		MA0504.1	NR2C2	0.557			MA0511.1	RUNX2	0.506799
MA0592.1	ESRRA	1	MA0592.1	ESRRA	0.765	1		MA0477.1	FOSL1	0.564			MA0098.1	ETS1	0.513702
MA0043.1	HLF	1	MA0043.1	HLF	0.81	1		MA0074.1	RXRA::VDR	0.581			MA0083.2	SRF	0.515438
MA0520.1	Stat6	1	MA0520.1	Stat6	0.818	1		MA0479.1	FOXH1	0.585			MA0258.1	ESR2	0.515629
MA0019.1	Ddit3::Cebpa	1	MA0019.1	Ddit3::Cebpa	0.825	1		MA0164.1	Nr2e3	0.59			MA0107.1	RELA	0.525192
MA0467.1	Crx	1	MA0467.1	Crx	0.863	1		MA0079.2	SP1	0.59			MA0076.1	ELK4	0.526301
MA0089.1	NFE2L1::MafG	1	MA0089.1	NFE2L1::MafG	0.863	1		MA0099.1	JUN::FOS	0.593			MA0079.2	SP1	0.531821
MA0492.1	JUND	1	MA0492.1	JUND	0.864	1		MA0039.1	Klf4	0.596			MA0062.1	GABPA	0.535794
MA0160.1	NR4A2	1	MA0160.1	NR4A2	0.867	1		MA0093.2	USF1	0.6			MA0130.1	ZNF354C	0.537922
MA0070.1	PBX1	1	MA0070.1	PBX1	0.89	1		MA0104.3	Mycn	0.601			MA0151.1	ARID3A	0.54213
MA0102.2	CEBPA	1	MA0102.2	CEBPA	0.895	1		MA0119.1	TLX1::NFIC	0.608			MA0144.2	STAT3	0.544358
MA0027.1	En1	1	MA0027.1	En1	0.901	1		MA0464.1	Bhlhe40	0.612			MA0518.1	Stat4	0.548362
MA0046.1	HNF1A	1	MA0046.1	HNF1A	0.905	1		MA0526.1	USF2	0.612			MA0522.1	Tcf3	0.551664
MA0115.1	NR1H2::RXRA	1	MA0115.1	NR1H2::RXRA	0.91	1		MA0476.1	FOS	0.614			MA0600.1	RFX2	0.560544
MA0481.1	FOXP1	1	MA0481.1	FOXP1	0.913	1		MA0079.1	SP1	0.635			MA0057.1	MZF1_5-13	0.562737
MA0071.1	RORA_1	1	MA0071.1	RORA_1	0.917	1		MA0092.1	Hand1::Tcfe2a	0.635			MA0056.1	MZF1_1-4	0.563328
MA0002.1	RUNX1	1	MA0002.1	RUNX1	0.919	1		MA0014.2	PAX5	0.646			MA0162.1	Egr1	0.563521
MA0125.1	Nobox	1	MA0125.1	Nobox	0.933	1		MA0163.1	PLAG1	0.65			MA0105.1	NFKB1	0.584767
MA0091.1	TAL1::TCF3	1	MA0091.1	TAL1::TCF3	0.933	1		MA0488.1	JUN	0.656			MA0144.1	Stat3	0.58894
MA0485.1	Hoxc9	1	MA0485.1	Hoxc9	0.933	1		MA0523.1	TCF7L2	0.659			MA0062.2	GABPA	0.593951
MA0092.1	Hand1::Tcfe2a	1	MA0092.1	Hand1::Tcfe2a	0.943	1		MA0145.2	Tcfcp2l1	0.662			MA0069.1	Pax6	0.600774
MA0466.1	CEBPB	1	MA0466.1	CEBPB	0.946	1		MA0071.1	RORA_1	0.662			MA0591.1	Bach1::Mafk	0.603682
MA0036.1	GATA2	1	MA0036.1	GATA2	0.946	1		MA0145.1	Tcfcp2l1	0.662			MA0479.1	FOXH1	0.606234
MA0135.1	Lhx3	1	MA0135.1	Lhx3	0.953	1		MA0153.1	HNF1B	0.665			MA0075.1	Prrx2	0.60844
MA0132.1	Pdx1	1	MA0132.1	Pdx1	0.953	1		MA0081.1	SPIB	0.674			MA0137.3	STAT1	0.615002
MA0512.1	Rxra	1	MA0512.1	Rxra	0.965	1		MA0484.1	HNF4G	0.675			MA0031.1	FOXD1	0.620898
MA0483.1	Gfi1b	1	MA0483.1	Gfi1b	0.966	1		MA0133.1	BRCA1	0.676			MA0139.1	CTCF	0.630379
MA0124.1	NKX3-1	1	MA0124.1	NKX3-1	0.968	1		MA0137.1	STAT1	0.681			MA0509.1	Rfx1	0.630414
MA0007.2	AR	1	MA0007.2	AR	0.968	1		MA0040.1	Foxq1	0.687			MA0132.1	Pdx1	0.641258
MA0113.2	NR3C1	1	MA0113.2	NR3C1	0.973	1		MA0102.3	CEBPA	0.695			MA0087.1	Sox5	0.645446
MA0102.1	Cebpa	1	MA0102.1	Cebpa	0.974	1		MA0492.1	JUND	0.698			MA0155.1	INSM1	0.645699
MA0038.1	Gfi1	1	MA0038.1	Gfi1	0.974	1		MA0157.1	FOXO3	0.711			MA0058.2	MAX	0.655399
MA0488.1	JUN	1	MA0488.1	JUN	0.975	1		MA0056.1	MZF1_1-4	0.715			MA0046.1	HNF1A	0.655934
MA0153.1	HNF1B	1	MA0153.1	HNF1B	0.983	1		MA0014.1	Pax5	0.717			MA0492.1	JUND	0.662485
MA0468.1	DUX4	1	MA0468.1	DUX4	0.984	1		MA0493.1	Klf1	0.722			MA0070.1	PBX1	0.670679
MA0102.3	CEBPA	1	MA0102.3	CEBPA	0.985	1		MA0525.1	TP63	0.75			MA0099.2	JUN::FOS	0.673109
MA0037.2	GATA3	1	MA0037.2	GATA3	0.985	1		MA0088.1	znf143	0.756			MA0074.1	RXRA::VDR	0.68338
MA0151.1	ARID3A	1	MA0151.1	ARID3A	0.986	1		MA0098.1	ETS1	0.764			MA0014.2	PAX5	0.683948
MA0594.1	Hoxa9	1	MA0594.1	Hoxa9	0.987	1		MA0159.1	RXR::RAR_DR5	0.768			MA0138.1	REST	0.686939
MA0025.1	NFIL3	1	MA0025.1	NFIL3	0.99	1		MA0099.2	JUN::FOS	0.773			MA0080.1	SPI1	0.695104
MA0040.1	Foxq1	1	MA0040.1	Foxq1	0.991	1		MA0467.1	Crx	0.773			MA0466.1	CEBPB	0.696893
MA0497.1	MEF2C	1	MA0497.1	MEF2C	0.992	1		MA0067.1	Pax2	0.773			MA0147.2	Myc	0.698427
MA0037.1	GATA3	1	MA0037.1	GATA3	0.992	1		MA0144.1	Stat3	0.775			MA0500.1	Myog	0.702285
MA0109.1	Hltf	1	MA0109.1	Hltf	0.992	1		MA0068.1	Pax4	0.777			MA0499.1	Myod1	0.706076
MA0152.1	NFATC2	1	MA0152.1	NFATC2	0.992	1		MA0595.1	SREBF1	0.777			MA0478.1	FOSL2	0.707358
MA0593.1	FOXP2	1	MA0593.1	FOXP2	0.993	1		MA0462.1	BATF::JUN	0.78			MA0103.2	ZEB1	0.714593
MA0083.2	SRF	1	MA0083.2	SRF	0.993	1		MA0258.1	ESR2	0.785			MA0521.1	Tcf12	0.715229
MA0075.1	Prrx2	1	MA0075.1	Prrx2	0.994	1		MA0114.2	HNF4A	0.795			MA0153.1	HNF1B	0.71847
MA0479.1	FOXH1	1	MA0479.1	FOXH1	0.994	1		MA0052.1	MEF2A	0.798			MA0513.1	SMAD2::SMAD3::SMAD4	0.719172
MA0501.1	NFE2::MAF	1	MA0501.1	NFE2::MAF	0.996	1		MA0466.1	CEBPB	0.798			MA0476.1	FOS	0.727528
MA0465.1	CDX2	1	MA0465.1	CDX2	0.996	1		MA0070.1	PBX1	0.8			MA0019.1	Ddit3::Cebpa	0.73608
MA0042.1	FOXI1	1	MA0042.1	FOXI1	0.996	1		MA0522.1	Tcf3	0.807			MA0007.2	AR	0.740432
MA0491.1	JUND	1	MA0491.1	JUND	0.996	1		MA0508.1	PRDM1	0.807			MA0083.1	SRF	0.746356
MA0140.2	TAL1::GATA1	1	MA0140.2	TAL1::GATA1	0.996	1		MA0111.1	Spz1	0.811			MA0142.1	Pou5f1::Sox2	0.764684
MA0480.1	Foxo1	1	MA0480.1	Foxo1	0.998	1		MA0486.1	HSF1	0.816			MA0024.1	E2F1	0.77102
MA0087.1	Sox5	1	MA0087.1	Sox5	0.999	1		MA0514.1	Sox3	0.816			MA0507.1	POU2F2	0.775305
MA0031.1	FOXD1	1	MA0031.1	FOXD1	0.999	1		MA0503.1	Nkx2-5	0.823			MA0489.1	JUN	0.782404
MA0462.1	BATF::JUN	1	MA0462.1	BATF::JUN	0.999	1		MA0057.1	MZF1_5-13	0.83			MA0501.1	NFE2::MAF	0.789571
MA0100.2	Myb	1	MA0100.2	Myb	0.999	1		MA0073.1	RREB1	0.831			MA0461.1	Atoh1	0.789855
MA0035.3	Gata1	1	MA0035.3	Gata1	0.999	1		MA0078.1	Sox17	0.835			MA0154.1	EBF1	0.801031
MA0030.1	FOXF2	1	MA0030.1	FOXF2	0.999	1		MA0098.2	Ets1	0.837			MA0066.1	PPARG	0.80941
MA0052.2	MEF2A	1	MA0052.2	MEF2A	0.999	1		MA0065.2	PPARG::RXRA	0.84			MA0105.2	NFKB1	0.821711
MA0084.1	SRY	1	MA0084.1	SRY	0.999	1		MA0058.2	MAX	0.841			MA0488.1	JUN	0.822636
MA0523.1	TCF7L2	1	MA0523.1	TCF7L2	0.999	1		MA0106.2	TP53	0.86			MA0067.1	Pax2	0.82464
MA0063.1	Nkx2-5	1	MA0063.1	Nkx2-5	0.999	1		MA0472.1	EGR2	0.86			MA0078.1	Sox17	0.825522
MA0140.1	Tal1::Gata1	1	MA0140.1	Tal1::Gata1	1	1		MA0515.1	Sox6	0.867			MA0523.1	TCF7L2	0.835805
MA0476.1	FOS	1	MA0476.1	FOS	1	1		MA0474.1	Erg	0.872			MA0469.1	E2F3	0.840491
MA0099.1	JUN::FOS	1	MA0099.1	JUN::FOS	1	1		MA0080.2	SPI1	0.877			MA0491.1	JUND	0.853596
MA0157.1	FOXO3	1	MA0157.1	FOXO3	1	1		MA0463.1	Bcl6	0.879			MA0467.1	Crx	0.854787
MA0143.1	Sox2	1	MA0143.1	Sox2	1	1		MA0156.1	FEV	0.88			MA0032.1	FOXC1	0.865775
MA0052.1	MEF2A	1	MA0052.1	MEF2A	1	1		MA0130.1	ZNF354C	0.883			MA0122.1	Nkx3-2	0.868388
MA0143.2	Sox2	1	MA0143.2	Sox2	1	1		MA0137.2	STAT1	0.884			MA0095.2	YY1	0.869007
MA0507.1	POU2F2	1	MA0507.1	POU2F2	1	1		MA0149.1	EWSR1-FLI1	0.89			MA0007.1	Ar	0.873437
MA0047.1	Foxa2	1	MA0047.1	Foxa2	1	1		MA0105.2	NFKB1	0.891			MA0103.1	ZEB1	0.874271
MA0489.1	JUN	1	MA0489.1	JUN	1	1		MA0136.1	ELF5	0.901			MA0490.1	JUNB	0.875628
MA0142.1	Pou5f1::Sox2	1	MA0142.1	Pou5f1::Sox2	1	1		MA0512.1	Rxra	0.908			MA0149.1	EWSR1-FLI1	0.883535
MA0515.1	Sox6	1	MA0515.1	Sox6	1	1		MA0154.2	EBF1	0.911			MA0162.2	EGR1	0.887475
MA0036.2	GATA2	1	MA0036.2	GATA2	1	1		MA0520.1	Stat6	0.914			MA0519.1	Stat5a::Stat5b	0.889306
MA0033.1	FOXL1	1	MA0033.1	FOXL1	1	1		MA0142.1	Pou5f1::Sox2	0.919			MA0477.1	FOSL1	0.89563
MA0072.1	RORA_2	1	MA0072.1	RORA_2	1	1		MA0598.1	EHF	0.923			MA0463.1	Bcl6	0.898617
MA0148.1	FOXA1	1	MA0148.1	FOXA1	1	1		MA0510.1	RFX5	0.93			MA0442.1	SOX10	0.902931
MA0482.1	Gata4	1	MA0482.1	Gata4	1	1		MA0090.1	TEAD1	0.931			MA0508.1	PRDM1	0.919865
MA0035.2	Gata1	1	MA0035.2	Gata1	1	1		MA0596.1	SREBF2	0.931			MA0112.1	ESR1	0.929138
MA0148.2	FOXA1	1	MA0148.2	FOXA1	1	1		MA0077.1	SOX9	0.933			MA0473.1	ELF1	0.930317
MA0148.3	FOXA1	1	MA0148.3	FOXA1	1	1		MA0137.3	STAT1	0.933			MA0471.1	E2F6	0.937991
MA0047.2	Foxa2	1	MA0047.2	Foxa2	1	1		MA0152.1	NFATC2	0.944			MA0113.2	NR3C1	0.944923
MA0078.1	Sox17	1	MA0078.1	Sox17	1	1		MA0143.1	Sox2	0.945			MA0154.2	EBF1	0.945882
MA0108.1	TBP	1	MA0108.1	TBP	1	1		MA0143.2	Sox2	0.947			MA0150.1	NFE2L2	0.946729
MA0029.1	Mecom	1	MA0029.1	Mecom	1	1		MA0518.1	Stat4	0.96			MA0024.2	E2F1	0.950627
MA0099.2	JUN::FOS	1	MA0099.2	JUN::FOS	1	1		MA0144.2	STAT3	0.961			MA0091.1	TAL1::TCF3	0.960834
MA0108.2	TBP	1	MA0108.2	TBP	1	1		MA0480.1	Foxo1	0.967			MA0150.2	Nfe2l2	0.96712
MA0442.1	SOX10	1	MA0442.1	SOX10	1	1		MA0528.1	ZNF263	0.977			MA0470.1	E2F4	0.971114
MA0077.1	SOX9	1	MA0077.1	SOX9	1	1		MA0519.1	Stat5a::Stat5b	0.989			MA0494.1	Nr1h3::Rxra	0.981375
MA0495.1	MAFF	1	MA0495.1	MAFF	1	1		MA0080.3	Spi1	0.989			MA0528.1	ZNF263	0.986829
MA0496.1	MAFK	1	MA0496.1	MAFK	1	1		MA0106.1	TP53	0.991			MA0527.1	ZBTB33	0.989331
