# Supplementary material for: Lysine-specific histone demethylase 1 inhibition promotes reprogramming by facilitating the expression of exogenous transcriptional factors and metabolic switch
Source: Sci Rep. 2016 Aug 2;6:30903. doi: 10.1038/srep30903 (PMC4969595; doi:10.1038/srep30903)
Supplement: Supplementary Table S5 [file srep30903-s6.xls]

## Sheet: Sheet1
Gene Symbol	Ensembl Gene ID	Alternative Symbol	Categery	Forward	Revsered
Arnt	ENSMUSG00000015522		qPCR	CCTGTGCGAAGTGCAGGAT	CGGGGGTTAGGAGGGAATG
Atp5l	ENSMUSG00000038717		qPCR	GAGAAGGCACCGTCGATGG	ACACTCTGAATAGCTGTAGGGAT
Bmp2	ENSMUSG00000027358		qPCR	GCTTCCGTCCCTTTCATTTCT	AGCCTCCATTTTTGGTAAGGTTT
Brachyury	ENSMUSG00000062327	TFT	qPCR	GCTTCAAGGAGCTAACTAACGAG	CCAGCAAGAAAGAGTACATGGC
Ccnd1	ENSMUSG00000070348	Ccnd1	qPCR	GCGTACCCTGACACCAATCTC	CTCCTCTTCGCACTTCTGCTC
Cdh1	ENSMUSG00000000303	E-cadherin	qPCR	CAGGTCTCCTCATGGCTTTGC	CTTCCGAAAAGAAGGCTGTCC
Cdh2	ENSMUSG00000024304	N-cadherin	qPCR	AGCGCAGTCTTACCGAAGG	TCGCTGCTTTCATACTGAACTTT
Cga	ENSMUSG00000028298		qPCR	CAAGCTAGGAGCCCCCATCTA	CACTCTGGCATTTCCCATTACT
c-Myc (endo)	ENSMUSG00000022346		qPCR	TAACTCGAGGAGGAGCTGGA	GCCAAGGTTGTGAGGTTAGG
Cox6a1	ENSMUSG00000041697		qPCR	TCAACGTGTTCCTCAAGTCGC	AGGGTATGGTTACCGTCTCCC
Dnmt1	ENSMUSG00000004099		qPCR	ATCCTGTGAAAGAGAACCCTGT	CCGATGCGATAGGGCTCTG
Egr1	ENSMUSG00000038418		qPCR	TCGGCTCCTTTCCTCACTCA	CTCATAGGGTTGTTCGCTCGG
Fgf5	ENSMUSG00000029337		qPCR	AAGTAGCGCGACGTTTTCTTC	CTGGAAACTGCTATGTTCCGAG
Fos	ENSMUSG00000021250		qPCR	CGGGTTTCAACGCCGACTA	TTGGCACTAGAGACGGACAGA
Gata4	ENSMUSG00000021944		qPCR	CCCTACCCAGCCTACATGG	ACATATCGAGATTGGGGTGTCT
Hand1	ENSMUSG00000037335		qPCR	GGCAGCTACGCACATCATCA	CCTGGCATCGGGACCATAG
Hif1a	ENSMUSG00000021109	Hif1a	qPCR	ACCTTCATCGGAAACTCCAAAG	ACTGTTAGGCTCAGGTGAACT
Hk1	ENSMUSG00000037012		qPCR	CGGAATGGGGAGCCTTTGG	GCCTTCCTTATCCGTTTCAATGG
Id1	ENSMUSG00000042745		qPCR	CCTAGCTGTTCGCTGAAGGC	CTCCGACAGACCAAGTACCAC
Klf4 (endo)	ENSMUSG00000003032		qPCR	AGGGCTGGGAGAAAGAAGAG	CCGCGATTGTTGTGATTAGT
Klf4 (exo)	ENSMUSG00000003032		qPCR	GCTGGACGCAGTGTCTTCTC	GGGTGGACCATCCTCTAGAC
Krt19	ENSMUSG00000020911		qPCR	GGGGGTTCAGTACGCATTGG	GAGGACGAGGTCACGAAGC
Lsd1	ENSMUSG00000036940	Kdm1a	qPCR	GATACTGTGCTTGTCCACCGAG	GGATTCCCTCCAAGACCTGTTAC
Nanog	ENSMUSG00000012396		qPCR	TCTTCCTGGTCCCCACAGTTT	GCAAGAATAGTTCTCGGGATGAA
Ncam1	ENSMUSG00000039542		qPCR	GACAGAACCCGAAAAGGGC	GTTGGGGACCGTCTTGACTT
Ndufa5	ENSMUSG00000023089		qPCR	TCGGTGAAGCCCATTTTCAGT	CTCGGACTTTATCCCGTCCTT
Nrf1	ENSMUSG00000058440		qPCR	TATGGCGGAAGTAATGAAAGACG	CAACGTAAGCTCTGCCTTGTT
p53	ENSMUSG00000059552	Trp53	qPCR	CTCTCCCCCGCAAAAGAAAAA	CGGAACATCTCGAAGCGTTTA
Pdk1	ENSMUSG00000006494	Pdk1	qPCR	GGACTTCGGGTCAGTGAATGC	TCCTGAGAAGATTGTCGGGGA
Pdk2	ENSMUST00000038431	Pdk2	qPCR	AGGGGCACCCAAGTACATC	TGCCGGAGGAAAGTGAATGAC
Pdk3	ENSMUSG00000035232	Pdk3	qPCR	TCCTGGACTTCGGAAGGGATA	GAAGGGCGGTTCAACAAGTTA
Pkm2	ENSMUSG00000032294	Pkm	qPCR	GCCGCCTGGACATTGACTC	CCATGAGAGAAATTCAGCCGAG
Pou5f1 (endo)	ENSMUSG00000024406		qPCR	TAGGTGAGCCGTCTTTCCAC	GCTTAGCCAGGTTCGAGGAT
Pou5f1 (exo)	ENSMUSG00000024406		qPCR	CCAGGTTCGAGAATCCAC	GGGTGGACCATCCTCTAGAC
Rex1	ENSMUSG00000051176	Zfp42	qPCR	CCCTCGACAGACTGACCCTAA	TCGGGGCTAATCTCACTTTCAT
Runx1	ENSMUSG00000022952		qPCR	GATGGCACTCTGGTCACCG	GCCGCTCGGAAAAGGACAA
Sdhc	ENSMUSG00000058076		qPCR	GCTGCGTTCTTGCTGAGACA	ATCTCCTCCTTAGCTGTGGTT
Snai1	ENSMUSG00000042821	Snail	qPCR	CACACGCTGCCTTGTGTCT	GGTCAGCAAAAGCACGGTT
Snai2	ENSMUSG00000022676	Slug	qPCR	TGGTCAAGAAACATTTCAACGCC	GGTGAGGATCTCTGGTTTTGGTA
Sox2 (endo)	ENSMUSG00000074637		qPCR	AACATGCCCGGACTTACAAA	TTCAAGGGAATCCTGGTCTTC
Sox2 (exo)	ENSMUSG00000074637		qPCR	GGGCTGTTCTTCTGGTTG	GGGTGGACCATCCTCTAGAC
Uqcrh	ENSMUSG00000063882		qPCR	GTGGACCCCCTAACAACAGTG	CGGGAAGACACGCGATTATCA
Utf1	ENSMUSG00000047751		qPCR	TGTCCCGGTGACTACGTCT	CCCAGAAGTAGCTCCGTCTCT
Luciferase	ENSFM00710001467333		shRNA	CGTACGCGGAATACTTCGA
Dpy30	ENSMUSG00000024067		shRNA	CCTATCTTATTACAGGGACTT
Eset	ENSMUSG00000015697	Setdb1	shRNA	GCCTTGATCTTCCATGTCATT
Hif1a	ENSMUSG00000021109	Hif1a	shRNA	AGTCGACACAGCCTCGATATG
Lsd1	ENSMUSG00000036940	Kdm1a	shRNA	GAGTTGAAAGAGCTTCTTAAT
Hif1a-1	ENSMUSG00000021109	Hif1a	ChIP-qPCR	CAACCACAAAATTATTCT	TGTAGTGATTCTCAACCTG
Hif1a-2	ENSMUSG00000021109	Hif1a	ChIP-qPCR	CCCCTGAGTTCTTCTCGC	GCATTCATGGGCACAGAC
Hif1a-3	ENSMUSG00000021109	Hif1a	ChIP-qPCR	CTTAGAAATTCTCAAACGAC	GTCACAGCCCTCTACCTT
